# Supplementary material for: PhosphoregDB: The tissue and sub-cellular distribution of mammalian protein kinases and phosphatases
Source: BMC Bioinformatics. 2006 Feb 20;7:82. doi: 10.1186/1471-2105-7-82 (PMC1395337; doi:10.1186/1471-2105-7-82)
Supplement: Additional File 2 — Classification tree for phosphoregDB. Excel file containing the classifications used in phosphoregDB [file 1471-2105-7-82-S2.xls]

## Sheet: Sheet1
Supplementary2: Classification tree used in PhosphoregDB for protein kinase and phosphatase like sequences
KINASE-LIKE		PHOSPHATASE LIKE
Atypical protein kinases		Protein phosphatases
- ABC domain kinases		- Dual specificity and tyrosine phosphatases
- Alpha kinases		- Dual specificity phosphatases
- Bromodomain containing kinases		- Slingshot family
- MHCK-EF2 domain kinases		- Styx DUSP related non-catalytic
- PIK related kinases		- Tyrosine protein phosphatases
- Pyruvate dehydrogenase kinases		- Non-receptor tyrosine phosphatases
- RIO domain kinases		- Receptor tyrosine phosphatases
- TIF1 related kinases		- Serine-threonine phosphatases
Traditional Eukaryotic protein kinases		- PPM phosphatases
- Ungrouped EPKs		- PPP phosphatases
- BUB, CSNK1, IRAK,		- LMW phosphatases
PRKWNK,TRIBBLES,VRK,WEE		- Ptp4a phosphatases
- Tyrosine protein kinases		- CDC14
- Receptor tyrosine kinases		- CDC25
- DDR, EGFR, EPH, FGFR,INSR,NTRK,ROR, VEGFR		- Eya
- Non-receptor tyrosine kinases		Non-protein phosphatases
- JAK,LIMK,RAF,RIPK,SRC,TESK		- PIP3 phosphatases
- Serine-threonine protein kinases		- Myotubularins
- Receptor serine-threonine kinases		- PTEN related
- ACVR, BMPR, TGFBR		- Sphingomyelin phosphodiesterases
- Non-Receptor serine-threonine kinases
- AKT,AURK,CAMKI,CAMKII,CAMKK,CDK,CIT,cNMP,
cNMP, CSNK2,DAPK,DYRK,GPCR,GSK,HIPK,LATS,
MAPKAPK,MAPK,MAP2k,MAP3K,MAP4K,MARK,
MAST,NEK,PAK,PIM,PKC,PKN,PLK,RPS6K,SGK,
SMOK, SPRK,STK22,STK32,TAO,TLK,ULK
Non-protein kinases
- Guanylyl cyclases
