# Supplementary material for: PhosphoregDB: The tissue and sub-cellular distribution of mammalian protein kinases and phosphatases
Source: BMC Bioinformatics. 2006 Feb 20;7:82. doi: 10.1186/1471-2105-7-82 (PMC1395337; doi:10.1186/1471-2105-7-82)
Supplement: Additional File 3 — Localization data incorporated into phosphoregDB. Excel file of the localizations [file 1471-2105-7-82-S3.xls]

## Sheet: Sheet1
PREGID	CEPRID	consensus localization	published location	PMID	DBSubloc	experimental location		Proteome Analyst prediction	SublocV1.0 prediction	Membrane organisation	description
1	CEPK1	NuclearCytoplasmicMembrane AssociatedCytoplasmic Puncta	NuclearCytoplasmicMembrane AssociatedCytoplasmic Puncta	11050396		NuclearCytoplasmicMembrane AssociatedCytoplasmic Puncta		Cytoplasmic (100%)	Mitochondrial (1)		Sgk3: serum/glucocorticoid regulated kinase 3(Cisk, cytokine-independent survival kinase)
2	CEPK2	NuclearCytoplasmic	NuclearCytoplasmic	12397388		NuclearCytoplasmic		Cytoplasmic (100%)	Cytoplasmic (1)		Sgk2: serum/glucocorticoid regulated kinase 2
3	CEPK3	NuclearCytoplasmic	NuclearCytoplasmic	12631736				Cytoplasmic (94.758%)	Mitochondrial (1)		Sgk: serum/glucocorticoid regulated kinase(Sgk1)
4	CEPK4	Nuclear	Nuclear	9687510		Nuclear		Cytoplasmic (79.017%)	Mitochondrial (1)		Rps6ka5: ribosomal protein S6 kinase, polypeptide 5(MSK1, MSPK1, RLPK)
5	CEPK5	Nuclear	Nuclear	12773393				Cytoplasmic (79.017%)	Cytoplasmic (1)		Rps6ka4: ribosomal protein S6 kinase, polypeptide 4(MSK2)
6	CEPK6	NuclearCytoplasmic				NuclearCytoplasmic		Cytoplasmic (100%)	Cytoplasmic (2)		Rps6ka6: ribosomal protein S6 kinase polypeptide 6(RSK4)
7	CEPK7	NuclearCytoplasmicMembrane AssociatedPlasma Membrane-LikeRuffles	NuclearCytoplasmicMembrane AssociatedPlasma Membrane-LikeRuffles	12618428				Cytoplasmic (100%)	Mitochondrial (1)		Rps6ka1: ribosomal protein S6 kinase polypeptide 1(Rsk1)
8	CEPK8	Mitotic structuresMitotic spindle	Mitotic structuresMitotic spindle	11495723				Cytoplasmic (100%)	Cytoplasmic (2)		Rps6ka3: ribosomal protein S6 kinase polypeptide 3(Rsk2)
9	CEPK9	NuclearCytoplasmic	NuclearCytoplasmic	7623830				Cytoplasmic (100%)	Mitochondrial (1)		Rps6ka2: ribosomal protein S6 kinase, polypeptide 2(p90rsk, pp90rsk, Rps6ka-rs1, Rsk3)
10	CEPK10	Cytoplasmic	Cytoplasmic	12801526		Cytoplasmic		Cytoplasmic (100%)	Cytoplasmic (2)		Rps6kb1: ribosomal protein S6 kinase, polypeptide 1(p70/85s6k, p70s6k, S6K1)
11	CEPK11	NuclearCytoplasmic	NuclearCytoplasmic	12529391		NuclearCytoplasmic		Cytoplasmic (100%)	Cytoplasmic (1)		Rps6kb2: ribosomal protein S6 kinase, polypeptide 2(S6K2)
12	CEPK12	Membrane AssociatedPlasma Membrane-LikeCytoplasmic	Membrane AssociatedPlasma Membrane-LikeCytoplasmic	9712142				Cytoplasmic (99.997%)	Cytoplasmic (2)		Akt2: thymoma viral proto-oncogene 2(PKB, PKBbeta)
13	CEPK13	Membrane AssociatedPlasma Membrane-LikeCytoplasmic	Membrane AssociatedPlasma Membrane-LikeCytoplasmic	11387345				Cytoplasmic (91.268%)	Cytoplasmic (3)		Akt3: thymoma viral proto-oncogene 3(PKB gamma)
14	CEPK14	Cytoplasmic						Cytoplasmic (91.268%)	Cytoplasmic (4)		Akt1: thymoma viral proto-oncogene 1(Akt, PKB, PKB/Akt, PKBalpha)
15	CEPK15	Membrane AssociatedPlasma Membrane-LikeCytoplasmic	Membrane AssociatedPlasma Membrane-LikeCytoplasmic	15618281				Cytoplasmic (100%)	Mitochondrial (1)		Prkcc: protein kinase C, gamma(Pkcc, PKCgamma)
16	CEPK16	Membrane Associated						Cytoplasmic (100%)	Cytoplasmic (2)		Prkca: protein kinase C, alpha(Pkca)
17	CEPK17	Membrane Associated						Cytoplasmic (100%)	Cytoplasmic (2)		Prkcb: protein kinase C, beta(Pkcb)
18	CEPK18	Membrane Associated						Cytoplasmic (100%)	Cytoplasmic (2)	Secreted	Prkce: protein kinase C, epsilon(PKC[e], Pkce)
19	CEPK19	Membrane AssociatedPlasma Membrane-LikeCytoplasmic	Membrane AssociatedPlasma Membrane-LikeCytoplasmic	11106751				Cytoplasmic (100%)	Cytoplasmic (3)		Prkch: protein kinase C, eta(Pkch)
20	CEPK20	Membrane Associated						Cytoplasmic (100%)	Cytoplasmic (3)		Prkcd: protein kinase C, delta(D14Ertd420e, PKC[d], Pkcd, PKCdelta)
21	CEPK21	Cytoplasmic						Cytoplasmic (100%)	Cytoplasmic (1)		Prkcq: protein kinase C, theta(PKC-0, Pkcq, PKC-theta)
22	CEPK22	Membrane AssociatedPlasma Membrane-LikeCytoplasmic	Membrane AssociatedPlasma Membrane-LikeCytoplasmic	14734537				Cytoplasmic (100%)	Nuclear (3)		Prkci: protein kinase C, iota(Pkci, Pkcl, Prkcl)
23	CEPK23	Membrane Associated						Cytoplasmic (100%)	Nuclear (3)		Prkcz: protein kinase C, zeta(Pkcz, zetaPKC)
24	CEPK24	Membrane AssociatedGolgi-Like	Membrane AssociatedGolgi-Like	10441506				Cytoplasmic (100%)	Cytoplasmic (2)		Pkn3: protein kinase N3(PKNbeta)
25	CEPK25	Cytoplasmic						Cytoplasmic (100%)	Nuclear (3)		Pkn2: protein kinase N2(PRK2, Prkcl2, Stk7)
26	CEPK26	Cytoplasmic						Cytoplasmic (100%)	Cytoplasmic (2)		Pkn1: protein kinase N1(DBK, PAK1, Pkn, PRK1, Prkcl1, Stk3)
27	CEPK27	Cytoplasmic	Cytoplasmic	10671526				Cytoplasmic (100%)	Cytoplasmic (4)		Prkg1: protein kinase, cGMP-dependent, type I(CGKI, Prkg1b, Prkgr1b)
28	CEPK28	Membrane AssociatedPlasma Membrane-LikeCytoplasmic	Membrane AssociatedPlasma Membrane-Like	9465038		Cytoplasmic		Cytoplasmic (99.999%)	Cytoplasmic (1)		Prkg2: protein kinase, cGMP-dependent, type II(CGKII, Prkgr2)
29	CEPK29	NuclearCytoplasmic	NuclearCytoplasmic	10026146				Cytoplasmic (100%)	Cytoplasmic (2)		Prkx: protein kinase, X-linked(Pkare, PKX1)
30	CEPK30	Cytoplasmic						Cytoplasmic (100%)	Cytoplasmic (3)		Prkaca: protein kinase, cAMP dependent, catalytic, alpha(C alpha, Cs, PKA, Pkaca)
31	CEPK31	Membrane AssociatedPlasma Membrane-LikeCytoplasmic	Membrane AssociatedPlasma Membrane-LikeCytoplasmic	12180908				Cytoplasmic (100%)	Cytoplasmic (4)		Prkacb: protein kinase, cAMP dependent, catalytic, beta(cAMP-dependent protein kinase C beta, Pkacb)
32	CEPK32	CytoplasmicNuclearMitotic structuresCleavage furrow	CytoplasmicNuclearMitotic structuresCleavage furrow	12411428				Cytoplasmic (100%)	Cytoplasmic (1)		Cit: citron(Cit-k, citron kinase, citron-N, CRIK, CRIK-SK)
33	CEPK33	Cytoplasmic	Cytoplasmic	12853976		Cytoplasmic		Cytoplasmic (100%)	Nuclear (2)		Lats2: large tumor suppressor 2
34	CEPK34	CytoplasmicCytoskeletonCentrosomalMitotic structuresMitotic spindle	CytoplasmicCytoskeletonCentrosomalMitotic structuresMitotic spindle	15220930				Cytoplasmic (100%)	Nuclear (3)		Lats1: large tumor supressor
35	CEPK35	Nuclear	Nuclear	7761441				Cytoplasmic (100%)	Cytoplasmic (3)		Stk38: serine/threonine kinase 38(Ndr1)
36	CEPK36	NuclearNuclear EnvelopeCytoplasmicMembrane AssociatedCytoplasmic Puncta	CytoplasmicMembrane AssociatedCytoplasmic Puncta	15067004		NuclearNuclear EnvelopeCytoplasmicMembrane AssociatedCytoplasmic Puncta		Cytoplasmic (100%)	Cytoplasmic (3)		Stk38l: serine/threonine kinase 38 like(Ndr2)
38	CEPK38	CytoplasmicMembrane AssociatedPlasma Membrane-LikeNuclear	CytoplasmicMembrane AssociatedPlasma Membrane-LikeNuclear	11283256				Cytoplasmic (100%)	Nuclear (3)		Cdc42bpa: Cdc42 binding protein kinase alpha(DMPK-like)
39	CEPK39	Cytoplasmic						Cytoplasmic (100%)	Nuclear (2)		Cdc42bpb: Cdc42 binding protein kinase beta(DMPK-like)
40	CEPK40	Cytoplasmic	Cytoplasmic	15194684				Cytoplasmic (100%)	Cytoplasmic (1)		BC046418: myotonic dystrophy protein kinase like protein(Cdc25bpg)
41	CEPK41	Membrane AssociatedReticularER-likeMembrane AssociatedReticularMitochondrial-likeCytoplasmic	Membrane AssociatedReticularER-likeMembrane AssociatedReticularMitochondrial-likeCytoplasmic	12897125				Cytoplasmic (100%)	Cytoplasmic (2)		Dm15: dystrophia myotonica kinase, B15(DM, DMPK)
42	CEPK42	Cytoplasmic						Cytoplasmic (100%)	Nuclear (2)		Rock2: Rho-associated coiled-coil forming kinase 2(Rock-II)
43	CEPK43	Cytoplasmic	Cytoplasmic	7493923				Cytoplasmic (100%)	Nuclear (2)		Rock1: Rho-associated coiled-coil forming kinase 1(Rock-I)
47	CEPK47	NuclearNucleolus				NuclearNucleolus		Cytoplasmic (99.913%)	Nuclear (4)		Mastl: microtubule associated serine/threonine kinase-like(THC2)
49	CEPK49	Cytoplasmic	Cytoplasmic	10404183				Cytoplasmic (100%)	Nuclear (4)		Mast1: microtubule associated serine/threonine kinase 1(SAST, SAST170)
50	CEPK50	Cytoplasmic						Cytoplasmic (100%)	Nuclear (4)		G431004F08: hypothetical serine/threonine kinase
51	CEPK51	Cytoplasmic	Cytoplasmic	14764729				Cytoplasmic (100%)	Nuclear (4)		Mast2: microtubule associated serine/threonine kinase 2(MAST205, mKIAA0807, Mtssk)
52	CEPK52	Cytoplasmic						Cytoplasmic (99.913%)	Nuclear (4)		BC024265: hypothetical serine/threonine kinase
53	CEPK53	Cytoplasmic						Cytoplasmic (89.342%)	Cytoplasmic (1)		BC030499: hypothetical serine/threonine kinase
54	CEPK54	Cytoplasmic						Cytoplasmic (100%)	Nuclear (5)		Stk32c: serine/threonine kinase 32C(PKE, Pkek, YANK3)
55	CEPK55	NuclearCytoplasmic				NuclearCytoplasmic		Cytoplasmic (100%)	Nuclear (1)		Stk32a: serine/threonine kinase 32A(YANK1)
56	CEPK56	Cytoplasmic						Cytoplasmic (100%)	Nuclear (1)		Stk32b: serine/threonine kinase 32B(Stk32, STKG6, YANK2)
57	CEPK57	Membrane Associated						Cytoplasmic (100%)	Nuclear (1)		Pdpk1: 3-phosphoinositide dependent protein kinase-1(Pdk1, Pkb kinase)
58	CEPK58	CytoplasmicCytoskeletonCentrosomalMitotic structuresCleavage furrow	CytoplasmicCytoskeletonCentrosomalMitotic structuresCleavage furrow	12352953				Cytoplasmic (100%)	Nuclear (3)		Plk4: polo-like kinase 4 (Drosophila)(Sak, Stk18)
59	CEPK59	CytoplasmicCytoskeletonCentrosomalMitotic structuresSpindle midzone	CytoplasmicCytoskeletonCentrosomalMitotic structuresSpindle midzone	14644191				Cytoplasmic (99.998%)	Mitochondrial (2)		Aurkb: aurora kinase B(Aik2, Aim1, AIM-1, AIRK2, Ark2, AurB, IPL1, STK-1, Stk12, Stk5)
60	CEPK60	Nuclear						Cytoplasmic (99.998%)	Nuclear (1)		Stk6: serine/threonine kinase 6(AIRK1, Ark1, aurora A, Aurora-A, Ayk1, IAK, Stk6)
61	CEPK61	Membrane AssociatedPlasma Membrane-LikeMembrane AssociatedCytoplasmic Puncta	Membrane AssociatedPlasma Membrane-LikeMembrane AssociatedCytoplasmic Puncta	12021406				Cytoplasmic (100%)	Cytoplasmic (2)		Adrbk2: adrenergic receptor kinase, beta 2(Adrbk-2, Bark-2, beta ARK2, GRK3)
62	CEPK62	Cytoplasmic						Cytoplasmic (100%)	Cytoplasmic (2)		Adrbk1: adrenergic receptor kinase, beta 1(Adrbk-1, Bark-1, beta ARK, beta ARK1, beta-adrenergic receptor kinase-1, beta-AR kinase-1, betaARK1, GRK2)
63	CEPK63	Membrane Associated	Membrane Associated	1522899				Cytoplasmic (100%)	Cytoplasmic (4)		Grk1: G protein-coupled receptpr kinase 1(GPRK1, Rhok, RK)
64	CEPK64	Membrane AssociatedPlasma Membrane-LikeMembrane AssociatedCytoplasmic Puncta	Membrane AssociatedPlasma Membrane-LikeMembrane AssociatedCytoplasmic Puncta	11099476				Cytoplasmic (100%)	Nuclear (1)		Gprk2l: G protein-coupled receptor kinase 2, groucho gene related (Drosophila)(GRK4)
65	CEPK65	Membrane Associated	Membrane Associated	9341194				Cytoplasmic (100%)	Cytoplasmic (1)		Gprk6: G protein-coupled receptor kinase 6(GRK6)
66	CEPK66	Cytoplasmic						Cytoplasmic (100%)	Nuclear (1)		Gprk5: G protein-coupled receptor kinase 5(GRK5)
67	CEPK67	Cytoplasmic						Cytoplasmic (99.998%)	Nuclear (2)		Trio: triple functional domain (PTPRF interacting)
68	CEPK68	CytoplasmicMembrane AssociatedCytoplasmic Puncta	CytoplasmicMembrane AssociatedCytoplasmic Puncta	10777487				Cytoplasmic (100%)	Nuclear (2)		Hapip: Huntingtin-associated protein-interacting protein (Duo protein)(Kalirin)
69	CEPK69	Nuclear						Nuclear (97.659%)	Nuclear (1)		Stk17b: serine/threonine kinase 17b (apoptosis-inducing)(Drak2)
70	CEPK70	CytoplasmicCytoskeletonStress FiberCytoplasmic	CytoplasmicCytoskeletonStress Fiber	11815633		Cytoplasmic		Cytoplasmic (100%)	Cytoplasmic (2)		Mlck: myosin light chain kinase
72	CEPK72	Nuclear	Nuclear	9488481				Nuclear (97.227%)	Mitochondrial (2)		Dapk3: death-associated kinase 3(ZIP)
73	CEPK73	CytoplasmicMembrane AssociatedCytoplasmic PunctaLysosomal	CytoplasmicMembrane AssociatedCytoplasmic PunctaLysosomal	11980920		Cytoplasmic		Cytoplasmic (100%)	Cytoplasmic (1)		Dapk2: death-associated kinase 2(drp1)
74	CEPK74	NuclearCytoplasmic	NuclearCytoplasmic	14530257				Cytoplasmic (100%)	Cytoplasmic (1)		Dapk1: death associated protein kinase 1(D13Ucla1, DAP-Kinase)
75	CEPK75	CytoplasmicCytoskeletonMicrotubules				CytoplasmicCytoskeletonMicrotubules		Cytoplasmic (99.991%)	Nuclear (1)		Dcamkl2: double cortin and calcium/calmodulin-dependent protein kinase-like 2
76	CEPK76	CytoplasmicCytoskeletonMicrotubulesCytoplasmic	Microtubules	11124993		Cytoplasmic		Cytoplasmic (99.991%)	Nuclear (2)		Dcamkl1: double cortin and calcium/calmodulin-dependent protein kinase-like 1(CPG16, DCLK, mKIAA0369)
77	CEPK77	Membrane AssociatedPlasma Membrane-Like						Cytoplasmic (100%)	Cytoplasmic (1)		Cask: calcium/calmodulin-dependent serine protein kinase(DXPri1, DXRib1, LIN-2, mLin-2, Pals3)
78	CEPK78	Cytoplasmic	Cytoplasmic	9768845		Cytoplasmic		Cytoplasmic (100%)	Cytoplasmic (2)		Camk2a: calcium/calmodulin-dependent protein kinase II alpha(alpha-CaMKII, CaMKII, mKIAA0968)
79	CEPK79	Cytoplasmic	Cytoplasmic	11535587		Cytoplasmic		Cytoplasmic (100%)	Cytoplasmic (2)		Camk2g: calcium/calmodulin -dependent protein kinase II gamma(Ca2+/calmodulin-dependent protein kinase II, CaMK II, Camkg)
80	CEPK80	Cytoplasmic	Cytoplasmic	7519621		Cytoplasmic		Cytoplasmic (100%)	Cytoplasmic (2)		Camk2d: calcium/calmodulin-dependent protein kinase II, delta([d]-CaMKII, CaMK II)
81	CEPK81	Cytoplasmic	Cytoplasmic	9677407				Cytoplasmic (100%)	Cytoplasmic (2)		Camk2b: calcium/calmodulin-dependent protein kinase II, beta(CaMK II)
83	CEPK83	NuclearCytoplasmicMembrane AssociatedCytoplasmic Puncta				NuclearCytoplasmicMembrane AssociatedCytoplasmic Puncta		Cytoplasmic (100%)	Cytoplasmic (2)		Phkg2: phosphorylase kinase, gamma 2 (testis)
84	CEPK84	Cytoplasmic						Cytoplasmic (100%)	Cytoplasmic (2)		Phkg: phosphorylase kinase gamma
85	CEPK85	Cytoplasmic				Cytoplasmic		Cytoplasmic (99.991%)	Nuclear (2)		BC056929: hypothetical double cortin and calcium/calmodulin-dependent protein kinase
86	CEPK86	Cytoplasmic				Cytoplasmic		Cytoplasmic (100%)	Nuclear (1)		Melk: maternal embryonic leucine zipper kinase(mKIAA0175, MPK38)
87	CEPK87	Nuclear	Nuclear	10713118				Cytoplasmic (99.769%)	Nuclear (1)		Camk4: calcium/calmodulin-dependent protein kinase IV(Ca2+/calmodulin-dependent protein kinase type IV/Gr, CaMKIV, CaMKIV/Gr)
88	CEPK88	Nuclear						Extracellular (100%)	Extracellular (8)	Secreted	Ctrl: chymotrypsin-like(Ctra1)
89	CEPK89	CytoplasmicMembrane AssociatedCytoplasmic Puncta	CytoplasmicMembrane AssociatedCytoplasmic Puncta	8283228				Cytoplasmic (100%)	Mitochondrial (1)		BC017634: vesicle associated calmodulin binding protein kinase
90	CEPK90	Cytoplasmic						Cytoplasmic (100%)	Cytoplasmic (2)		Pnck: pregnancy upregulated non-ubiquitously expressed CaM kinase(Bstk3, Camk1b, Punc)
91	CEPK91	Membrane AssociatedPlasma Membrane-LikeMembrane AssociatedGolgi-Like	Membrane AssociatedPlasma Membrane-LikeMembrane AssociatedGolgi-Like	12637513				Cytoplasmic (100%)	Nuclear (1)		Camk1g: calcium/calmodulin-dependent protein kinase I gamma(CLICK-III)
92	CEPK92	Cytoplasmic	Cytoplasmic	11050006		Cytoplasmic		Cytoplasmic (100%)	Nuclear (2)		Camk1d: calcium/calmodulin-dependent protein kinase ID(CKLiK)
93	CEPK93	Cytoplasmic	Cytoplasmic	15147908				Cytoplasmic (100%)	Cytoplasmic (3)		Camk1: calcium/calmodulin-dependent protein kinase I(D6Ertd263e)
94	CEPK94	Cytoplasmic						Cytoplasmic (100%)	Nuclear (2)		Stk33: serine/threonine kinase 33
95	CEPK95	NuclearCytoplasmicCytoskeletonCentrosomalCytoplasmic	NuclearCytoplasmicCytoskeletonCentrosomalCytoplasmic	14759768				Cytoplasmic (100%)	Nuclear (3)		Hunk: hormonally upregulated Neu-associated kinase(Bstk1, Mak-v)
96	CEPK96	Cytoplasmic	CytoplasmicCytoskeleton	10734050		Cytoplasmic		Cytoplasmic (99.979%)	Nuclear (1)		Pask: PAS domain containing serine/threonine kinase(mKIAA0135, Paskin)
97	CEPK97	Cytoplasmic						Cytoplasmic (100%)	Nuclear (4)		Brsk1: BR serine/threonine kinase 1 (SADB)
98	CEPK98	NuclearCytoplasmic	NuclearCytoplasmic	15150265				Cytoplasmic (100%)	Nuclear (2)		Brsk2: brain-selective kinase 2/STK29(SAD1)
99	CEPK99	NuclearCytoplasmic	NuclearCytoplasmic	15511237				Cytoplasmic (100%)	Nuclear (4)		Snf1lk: SNF1-like kinase(Msk, salt inducible kinase, Sik)
100	CEPK100	Cytoplasmic				Cytoplasmic		Cytoplasmic (100%)	Nuclear (4)		BC033915: hypothetical SNF1 related kinase(mKIAA0999)
102	CEPK102	Cytoplasmic	Cytoplasmic	12624099		Cytoplasmic		Cytoplasmic (100%)	Nuclear (5)		Sik2: salt induceable kinase 2
103	CEPK103	CytoplasmicCytoskeletonCentrosomal	CytoplasmicCytoskeletonCentrosomal	14594945				Cytoplasmic (100%)	Nuclear (3)	Secreted	Mark4: MAP/microtubule affinity-regulating kinase 4(Markl1)
104	CEPK104	Cytoplasmic	Cytoplasmic	14594945				Cytoplasmic (100%)	Nuclear (3)		Mark2: MAP/microtubule affinity-regulating kinase 2(Emk, Par-1)
105	CEPK105	Cytoplasmic	Cytoplasmic	14594945				Cytoplasmic (100%)	Nuclear (4)		Mark1: MAP/microtubule affinity-regulating kinase 1(Emk3)
106	CEPK106	NuclearCytoplasmic	NuclearCytoplasmic	14594945				Cytoplasmic (100%)	Nuclear (4)		Mark3: MAP/microtubule affinity-regulating kinase 3(ETK-1, mKIAA1860)
108	CEPK108	Cytoplasmic						Cytoplasmic (100%)	Nuclear (2)		Prkaa2: protein kinase, AMP-activated, alpha 2 catalytic subunit
110	CEPK110	Cytoplasmic				Cytoplasmic		Cytoplasmic (100%)	Mitochondrial (2)		4933424F08Rik: testis-specific serine kinase 4
111	CEPK111	Spermatocyte structuresEquatorial segment	Spermatocyte structuresEquatorial segment	15044604				Cytoplasmic (100%)	Mitochondrial (1)		Sstk: serine/threonine protein kinase SSTK
112	CEPK112	NuclearCytoplasmic	NuclearCytoplasmic	10781952		NuclearCytoplasmic		Cytoplasmic (100%)	Cytoplasmic (4)		Stk22c: serine/threonine kinase 22C (spermiogenesis associated)(Stk22c, Stk22d, Tssk-3)
113	CEPK113	Cytoplasmic	Cytoplasmic	9412477		Cytoplasmic		Cytoplasmic (100%)	Nuclear (2)		Stk22a: serine/threonine kinase 22A (spermiogenesis associated)(Stk22a, Tsk1, TSK-1, Tssk, TSSK-1)
114	CEPK114	CytoplasmicSpermatocyte structuresEquatorial segment	CytoplasmicSpermatocyte structuresEquatorial segment	9651519				Cytoplasmic (100%)	Nuclear (3)		Stk22b: serine/threonine kinase 22B (spermiogenesis associated)(DGS-G, SPOGA2, Stk22b, Tsk2)
115	CEPK115	Nuclear	Nuclear	10930554				Cytoplasmic (100%)	Nuclear (2)		Snrk: SNF related kinase(mKIAA0096)
116	CEPK116	Cytoplasmic						Cytoplasmic (100%)	Cytoplasmic (2)		Pim2: proviral integration site 2(Pim-2)
117	CEPK117	Cytoplasmic						Nuclear (74.709%)	Cytoplasmic (2)		Pim1: proviral integration site 1(Pim-1)
118	CEPK118	Cytoplasmic	Cytoplasmic	15540201				Cytoplasmic (100%)	Cytoplasmic (1)		Pim3: proviral integration site 3(Kid1, KID-1/kinase induced by depolarization)
119	CEPK119	Membrane AssociatedPlasma Membrane-LikeCytoplasmicCytoskeletonMicrotubules				Membrane AssociatedPlasma Membrane-LikeCytoplasmicCytoskeletonMicrotubules		Cytoplasmic (100%)	Nuclear (1)		4921509C19Rik: hypothetical serine/threonine protein kinase(LOC381389)
120	CEPK120	Cytoplasmic						Cytoplasmic (100%)	Nuclear (2)		ENSMUSG00000044457: hypothetical serine/threonine protein kinase
126	CEPK126	Nuclear				Nuclear		Cytoplasmic (100%)	Nuclear (1)	Type2 transmembrane protein	Smok1: sperm motility kinase 1(Smok, Tcr1, Tcr-1)
127	CEPK127	Cytoplasmic						Cytoplasmic (100%)	Mitochondrial (3)		Smok2: sperm motility kinase 2
129	CEPK129	Membrane AssociatedPlasma Membrane-LikeMembrane AssociatedGolgi-Like				Membrane AssociatedPlasma Membrane-LikeMembrane AssociatedGolgi-Like		Cytoplasmic (100%)	Nuclear (1)		ENSMUSG00000044624: hypothetical Smok2 related serine/threonine protein kinase
131	CEPK131	Membrane AssociatedPlasma Membrane-LikeCytoplasmicCytoskeletonMicrotubules				Membrane AssociatedPlasma Membrane-LikeCytoplasmicCytoskeletonMicrotubules		Cytoplasmic (100%)	Cytoplasmic (1)		ENSMUSG00000047406: hypothetical Mark2 related serine/threonine protein kinase
133	CEPK133	Membrane AssociatedReticularER-like				Membrane AssociatedReticularER-like		Cytoplasmic (100%)	Cytoplasmic (3)		E130304F04Rik: hypothetical serine/threonine protein kinase
134	CEPK134	Cytoplasmic				Cytoplasmic		Cytoplasmic (100%)	Nuclear (1)		1810024B03Rik: hypothetical serine/threonine protein kinase
139	CEPK139	Cytoplasmic						Cytoplasmic (100%)	Nuclear (4)		Ark5: AMPK-related protein kinase 5
140	CEPK140	NuclearNuclear Speckles				NuclearNuclear Speckles		Cytoplasmic (100%)	Nuclear (2)		1200013B22Rik: SNF1/AMP-activated protein kinase(mKIAA0537)
142	CEPK142	NuclearCytoplasmic	NuclearCytoplasmic	12242275				Cytoplasmic (99.999%)	Nuclear (2)		Mapkapk5: MAP kinase-activated protein kinase 5(MK5, PRAK)
143	CEPK143	NuclearCytoplasmic	NuclearCytoplasmic	15302577		NuclearCytoplasmic		Cytoplasmic (99.999%)	Nuclear (1)		Mapkapk3: MAP kinase-activated protein kinase 3(3PK, MAPKAP3)
144	CEPK144	Nuclear						Cytoplasmic (99.999%)	Nuclear (2)		Mapkapk2: MAP kinase-activated protein kinase 2(MAPKAP kinase 2, MK2, Rps6kc1)
145	CEPK145	NuclearCytoplasmic	NuclearCytoplasmic	12949082				Cytoplasmic (100%)	Cytoplasmic (1)		Mknk1: MAP kinase-interacting serine/threonine kinase 1(Mnk1)
146	CEPK146	NuclearCytoplasmic	NuclearCytoplasmic	12897141				Cytoplasmic (100%)	Cytoplasmic (1)		Mknk2: MAP kinase-interacting serine/threonine kinase 2(Mnk2)
147	CEPK147	Nuclear						Nuclear (100%)	Nuclear (2)		Chek2: CHK2 checkpoint homolog (S. pombe)(Cds1, CHK2, Rad53)
148	CEPK148	NuclearCytoplasmic	NuclearCytoplasmic	13679039				Cytoplasmic (100%)	Nuclear (3)	Type2 transmembrane protein	Lyk4: hypothetical serine/threonine protein kinase
149	CEPK149	Membrane AssociatedPlasma Membrane-LikeCytoplasmicMembrane AssociatedGolgi-Like	Membrane AssociatedPlasma Membrane-LikeCytoplasmic	12646243		Membrane AssociatedPlasma Membrane-LikeMembrane AssociatedGolgi-Like		Cytoplasmic (100%)	Nuclear (1)		Prkcd2: Protein kinase C, D2 type(PKD2)
150	CEPK150	Membrane AssociatedPlasma Membrane-LikeCytoplasmicMembrane AssociatedCytoplasmic Puncta	Membrane AssociatedPlasma Membrane-LikeCytoplasmic	12506120		Membrane AssociatedPlasma Membrane-LikeCytoplasmicMembrane AssociatedCytoplasmic Puncta		Cytoplasmic (100%)	Nuclear (2)		Prkcn: protein kinase C, nu
151	CEPK151	Membrane AssociatedGolgi-Like						Cytoplasmic (100%)	Nuclear (1)	Secreted	Prkcm: protein kinase C, mu(Pkcm, PKD)
152	CEPK152	Nuclear						Nuclear (99.993%)	Nuclear (2)		Nek2: NIMA (never in mitosis gene a)-related expressed kinase 2
153	CEPK153	Nuclear						Nuclear (99.884%)	Nuclear (3)		Nek4: NIMA (never in mitosis gene a)-related expressed kinase 4
154	CEPK154	Cytoplasmic						Cytoplasmic (100%)	Mitochondrial (1)		1200015E14Rik: hypothetical serine/threonine protein kinase
155	CEPK155	NuclearCytoplasmic	NuclearCytoplasmic	11973348		NuclearCytoplasmic		Cytoplasmic (99.562%)	Mitochondrial (3)		Stk35: Serine/threonine kinase 35 (EC 2.7.1.37) (CLP-36 interacting kinase) (Clik1)(CLIK1, CLP-36 interacting kinase)
156	CEPK156	Cytoplasmic						Cytoplasmic (99.996%)	Cytoplasmic (1)		BC027088: hypothetical serine/threonine protein kinase
158	CEPK158	Membrane AssociatedReticularER-likeMembrane AssociatedGolgi-Like	Membrane AssociatedReticularER-likeMembrane AssociatedGolgi-Like	11146101				Cytoplasmic (100%)	Nuclear (6)		Ulk1: Unc-51 like kinase 1 (C. elegans)(mKIAA0722, Unc51.1)
159	CEPK159	CytoplasmicMembrane AssociatedCytoplasmic Puncta	CytoplasmicMembrane AssociatedCytoplasmic Puncta	15014045				Cytoplasmic (100%)	Nuclear (5)		Ulk2: Unc-51 like kinase 2 (C. elegans)(mKIAA0623, Unc51.2)
161	CEPK161	NuclearCytoplasmic	Nuclear	10523312		NuclearCytoplasmic		Nuclear (100%)	Nuclear (3)		Tlk1: tousled-like kinase 1(PKU-beta)
162	CEPK162	NuclearCytoplasmic	Nuclear	10523312		NuclearCytoplasmic		Nuclear (100%)	Nuclear (3)		Tlk2: tousled-like kinase 2 (Arabidopsis)(PKUalpha, protein kinase U-alpha)
163	CEPK163	Cytoplasmic						Cytoplasmic (100%)	Nuclear (2)		Chuk: conserved helix-loop-helix ubiquitous kinase(Chuk1, IkappaB kinase alpha, IKK 1, IKK alpha, IKK[a], IKK1, IKK-1, IKKalpha, IKK-alpha)
164	CEPK164	Cytoplasmic						Cytoplasmic (100%)	Nuclear (2)		Ikbkb: inhibitor of kappaB kinase beta(IKK[b], IKK2, IKK-2, IKK-beta)
165	CEPK165	Cytoplasmic				Cytoplasmic		Cytoplasmic (100%)	Cytoplasmic (2)		Ikbke: inhibitor of kappaB kinase epsilon(IKK-i)
166	CEPK166	Cytoplasmic				Cytoplasmic		Cytoplasmic (100%)	Cytoplasmic (3)		Tbk1: TANK-binding kinase 1
167	CEPK167	Cytoplasmic						Cytoplasmic (100%)	Cytoplasmic (1)		Map3k8: mitogen activated protein kinase kinase kinase 8(c-COT, Cot, Cot/Tpl2, Est, Estf, Tpl2, Tpl-2)
169	CEPK169	NuclearCytoplasmic				NuclearCytoplasmic		Cytoplasmic (100%)	Nuclear (3)		1700091F14Rik: hypothetical serine/threonine protein kinase
170	CEPK170	Cytoplasmic						Cytoplasmic (63.728%)	Cytoplasmic (1)		Eif2ak4: eukaryotic translation initiation factor 2 alpha kinase 4(GCN2, MGCN2)
171	CEPK171	Membrane AssociatedPlasma Membrane-LikeMembrane AssociatedReticularER-like						Endoplasmic Reticulum (100%)	Nuclear (2)	Type1 transmembrane protein	Eif2ak3: eukaryotic translation initiation factor 2 alpha kinase 3(PEK, perk)
172	CEPK172	Cytoplasmic						Cytoplasmic (99.991%)	Nuclear (1)		Prkr: protein kinase, interferon-inducible double stranded RNA dependent(dsRNA-activated kinase, eIF-2 alpha, eIF-2 alpha, Eif2ak2, IFN- type I-induced and dsRNA-activated kinase, IFN-induced and double-stranded RNA-activated kinase, Pkr, Tik)
173	CEPK173	Cytoplasmic						Cytoplasmic (100%)	Nuclear (4)		Gm282: hypothetical tyrosine kinase(LOC238944)
174	CEPK174	NuclearCytoplasmicMembrane AssociatedPlasma Membrane-LikeMembrane AssociatedCytoplasmic Puncta	NuclearCytoplasmic	10655107		Membrane AssociatedPlasma Membrane-LikeCytoplasmicMembrane AssociatedCytoplasmic Puncta		Cytoplasmic (100%)	Nuclear (1)		Mylk2: myosin, light polypeptide kinase 2, skeletal muscle
175	CEPK175	Membrane AssociatedReticularMitochondrial-likeCytoplasmic	Membrane AssociatedReticularMitochondrial-like	15087508		Cytoplasmic		Cytoplasmic (100%)	Mitochondrial (1)		Pink1: PTEN induced putative kinase 1(BRPK)
176	CEPK176	CytoplasmicMuscle fiberSarcomere	CytoplasmicMuscle fiberSarcomere	11448995				Cytoplasmic (100%)	Nuclear (2)		Obscn: obscurin, cytoskeletal calmodulin and titin-interacting RhoGEF
177	CEPK177	CytoplasmicMuscle fiberSarcomere	CytoplasmicMuscle fiberSarcomere	11448995				Cytoplasmic (93.276%)	Cytoplasmic (1)		Ttn: titin(connectin, mdm, shru)
178	CEPK178	CytoplasmicMuscle fiberSarcomere	CytoplasmicMuscle fiberSarcomere	10973969				Nuclear (99.985%)	Nuclear (4)		Apeg1: aortic preferentially expressed gene 1(BPEG, D1Bwg1450e, mKIAA1297, SPEG, SPEGalpha, SPEGbeta)
179	CEPK179	Membrane AssociatedReticularER-likeMembrane AssociatedGolgi-Like	Membrane AssociatedReticularER-likeMembrane AssociatedGolgi-Like	9001210				Nuclear (98.207%)	Nuclear (6)		Myt1: membrane-associated tyrosine-and threonine-specific cdc2-inhibitory kinase (MYT1 kinase.)(Myt1)
180	CEPK180	NuclearNucleolusCytoplasmic	NuclearNucleolusCytoplasmic	15252129				Cytoplasmic (100%)	Nuclear (2)		Map3k14: mitogen-activated protein kinase kinase kinase 14(aly, alymphoplasia, Nik)
181	CEPK181	CytoplasmicMembrane AssociatedCytoplasmic Puncta	CytoplasmicMembrane AssociatedCytoplasmic Puncta	11322885				Cytoplasmic (99.398%)	Mitochondrial (2)		Sbk: SH3-binding kinase
182	CEPK182	Nuclear						Nuclear (99.314%)	Nuclear (1)		ENSMUSG00000030433: hypothetical protein kinase
183	CEPK183	Cytoplasmic				Cytoplasmic		Cytoplasmic (100%)	Cytoplasmic (3)		4932415A06Rik: hypothetical protein kinase
185	CEPK185	Cytoplasmic				Cytoplasmic		Cytoplasmic (100%)	Nuclear (4)		B130003F20Rik: hypothetical protein kinase(RPK118)
186	CEPK186	NuclearCytoplasmic				NuclearCytoplasmic		Nuclear (78.786%)	Nuclear (2)		Rps6kl1: ribosomal protein S6 kinase-like 1
187	CEPK187	Membrane AssociatedGolgi-Like	Membrane AssociatedGolgi-Like	11741987				Cytoplasmic (100%)	Cytoplasmic (2)		Stk16: serine/threonine kinase 16(EDPK, Embryo-Derived Protein Kinase, Krct, PKL12)
188	CEPK188	CytoplasmicCytoskeletonSpindle						Cytoplasmic (99.999%)	Nuclear (3)		Ttk: Ttk protein kinase(esk, Esk1, PYT)
189	CEPK189	CytoplasmicMembrane AssociatedCytoplasmic Puncta	CytoplasmicMembrane AssociatedCytoplasmic Puncta	11991731				Cytoplasmic (100%)	Cytoplasmic (3)		Mapk12: mitogen-activated protein kinase 12(Erk6, P38gamma, Prkm12, Sapk3)
190	CEPK190	Nuclear						Cytoplasmic (99.995%)	Nuclear (1)		Mapk14: mitogen activated protein kinase 14(Crk1, Csbp1, CSBP2, Mxi2, p38, p38 MAP Kinase, p38-alpha, p38MAPK, PRKM14, PRKM15, tRNA synthetase cofactor p38)
191	CEPK191	Cytoplasmic	Cytoplasmic	15340077				Cytoplasmic (99.997%)	Cytoplasmic (1)		Mapk13: mitogen activated protein kinase 13(p38 delta MAP kinase, p38d, SAPK4, Serk4)
193	CEPK193	CytoplasmicCytoskeletonCentrosomalCytoplasmic	CytoplasmicCytoskeletonCentrosomal	11708796		Cytoplasmic		Cytoplasmic (100%)	Nuclear (2)		Mapk9: mitogen activated protein kinase 9(JNK/SAPK alpha, JNK2, Jun kinase, p54aSAPK, Prkm9)
194	CEPK194	Nuclear						Cytoplasmic (100%)	Nuclear (1)		Mapk10: mitogen activated protein kinase 10(JNK3, p493F12, p54bSAPK, SAPK(beta), Serk2)
195	CEPK195	Nuclear						Cytoplasmic (100%)	Nuclear (1)		Mapk8: mitogen activated protein kinase 8(c-Jun N-terminal kinase, JNK, JNK1, Prkm8, SAPK1)
196	CEPK196	NuclearCytoplasmic	NuclearCytoplasmic	9448268				Cytoplasmic (99.981%)	Nuclear (1)		Nlk: nemo like kinase
197	CEPK197	NuclearCytoplasmic	NuclearCytoplasmic	11139578				Cytoplasmic (99.996%)	Nuclear (7)		Mapk7: mitogen-activated protein kinase 7(big MAP kinase 1, BMK1, ERK5, extracellular signal regulated kinase 5, PRKM7)
198	CEPK198	NuclearCytoplasmic	NuclearCytoplasmic	10508167				Nuclear (99.995%)	Nuclear (1)		Mapk1: mitogen activated protein kinase 1(ERK, Erk2, MAPK2, p41mapk, p42mapk, Prkm1, PRKM2)
199	CEPK199	NuclearCytoplasmic	NuclearCytoplasmic	15550670				Nuclear (99.995%)	Cytoplasmic (2)		Mapk3: mitogen activated protein kinase 3(Erk1, Erk-1, Esrk1, p44, p44 MAP kinase, p44erk1, p44mapk, Prkm3)
200	CEPK200	NuclearCytoplasmic				NuclearCytoplasmic		Cytoplasmic (99.955%)	Nuclear (4)		Mapk4: mitogen-activated protein kinase 4(Erk3, Erk3-related, p63Mapk, Prkm4)
201	CEPK201	NuclearCytoplasmic	NuclearCytoplasmic	12915405				Cytoplasmic (99.955%)	Nuclear (3)		Mapk6: mitogen-activated protein kinase 6(ERK3, Erk3, Erk-3 related, Mapk4, Mapk63, Prkm4, Prkm6)
202	CEPK202	Nuclear						Nuclear (95.981%)	Cytoplasmic (1)		Cdk9: cyclin-dependent kinase 9 (CDC2-related kinase)(PITALRE)
203	CEPK203	Cytoplasmic						Cytoplasmic (99.993%)	Nuclear (4)		Cdkl5: cyclin-dependent kinase-like 5(Stk9)
204	CEPK204	Cytoplasmic						Cytoplasmic (99.993%)	Cytoplasmic (3)		Cdk5: cyclin-dependent kinase 5(Crk6)
205	CEPK205	Cytoplasmic	Cytoplasmic	10511311				Cytoplasmic (99.999%)	Mitochondrial (2)		Pctk1: PCTAIRE-motif protein kinase 1(Crk5, Pctaire1)
206	CEPK206	Membrane AssociatedReticularMitochondrial-like	Membrane AssociatedReticularMitochondrial-like	10727952				Cytoplasmic (99.999%)	Nuclear (3)		Pctk2: PCTAIRE-motif protein kinase 2
207	CEPK207	Cytoplasmic				Cytoplasmic		Cytoplasmic (99.999%)	Mitochondrial (1)		Pctk3: PCTAIRE-motif protein kinase 3
208	CEPK208	Nuclear						Nuclear (99.992%)	Mitochondrial (2)		Cdc2a: cell division cycle 2 homolog A (S. pombe)(Cdc2, CDK1, p34)
209	CEPK209	Nuclear						Cytoplasmic (99.876%)	Cytoplasmic (1)		Cdk2: cyclin-dependent kinase 2
210	CEPK210	Cytoplasmic						Cytoplasmic (63.498%)	Cytoplasmic (1)		ALS2CR7: Serine/threonine-protein kinase ALS2CR7 (EC 2.7.1.-) (Amyotrophic lateral sclerosis 2 chromosomal region candidate gene protein 7)
211	CEPK211	NuclearCytoplasmic	NuclearCytoplasmic	9202329		Cytoplasmic		Cytoplasmic (63.498%)	Mitochondrial (1)		Pftk1: PFTAIRE protein kinase 1(mKIAA0834)
212	CEPK212	Nuclear						Nuclear (100%)	Cytoplasmic (1)		Cdk7: cyclin-dependent kinase 7 (homolog of Xenopus MO15 cdk-activating kinase)(Cdkn7, Crk4, CRK4 PK (CDC2-related-kinase-4 protein kinase))
213	CEPK213	Nuclear	Nuclear	14597612				Nuclear (99.991%)	Nuclear (1)		Ccrk: cell cycle related kinase(CDCH, p42)
214	CEPK214	NuclearCytoplasmicNuclearNuclear Envelope	NuclearCytoplasmic	11161806		CytoplasmicNuclearNuclear Envelope		Nuclear (74.952%)	Nuclear (1)		Cdkl3: cyclin-dependent kinase-like 3(NKIATRE)
216	CEPK216	NuclearCytoplasmic	NuclearCytoplasmic	10531455		NuclearCytoplasmic		Cytoplasmic (99.876%)	Nuclear (1)		Cdkl2: cyclin-dependent kinase-like 2 (CDC2-related kinase)(KKIAMRE, Kkm)
217	CEPK217	NuclearCytoplasmic				NuclearCytoplasmic		Cytoplasmic (99.999%)	Mitochondrial (3)		Cdkl1: cyclin-dependent kinase-like 1 (CDC2-related kinase)(KKIALRE)
218	CEPK218	Cytoplasmic						Cytoplasmic (99.883%)	Cytoplasmic (1)		Gm942: hypothetical cyclin-dependent kinase(LOC381113)
219	CEPK219	NuclearCytoplasmic	NuclearCytoplasmic	14511641		NuclearCytoplasmic		Nuclear (100%)	Nuclear (2)		Cdk11: cylin-dependent kinase 11 (death-preventing kinase) homolog(mKIAA1028)
220	CEPK220	Nuclear						Nuclear (100%)	Nuclear (1)		Cdk8: cyclin-dependent kinase 8
222	CEPK222	Cytoplasmic	Cytoplasmic	10421840				Cytoplasmic (99.986%)	Nuclear (1)		Rage: MAPK/MAK/MRK overlapping kinase (EC 2.7.1.37) (MOK protein kinase) (Renal tumor antigen 1) (RAGE-1)(MAPK/MAK/MRK/ overlapping kinase, MOK, RAGE1)
223	CEPK223	Nuclear	Nuclear	12103360				Cytoplasmic (99.986%)	Nuclear (3)		Ick: intestinal cell kinase(MRK)
224	CEPK224	Nuclear	Nuclear	12084720				Cytoplasmic (99.986%)	Mitochondrial (1)		Mak: male germ cell-associated kinase
225	CEPK225	Cytoplasmic						Cytoplasmic (100%)	Nuclear (2)		Gsk3a: glycogen synthase kinase 3 alpha
226	CEPK226	Nuclear						Cytoplasmic (100%)	Nuclear (3)		Gsk3b: glycogen synthase kinase 3 beta(GSK3, GSK-3, GSK-3beta)
227	CEPK227	Cytoplasmic						Cytoplasmic (99.898%)	Nuclear (3)		BC048082: hypothetical ERK/MAPK related kinase(ERK8)
228	CEPK228	Nuclear						Cytoplasmic (99.999%)	Mitochondrial (1)		Csnk2a1: casein kinase II, alpha 1 polypeptide(Csnk2a1-rs4)
229	CEPK229	NuclearCytoplasmic	NuclearCytoplasmic	12529402				Cytoplasmic (99.999%)	Cytoplasmic (1)		Csnk2a2: casein kinase II, alpha 2, polypeptide(CK2)
230	CEPK230	Cytoplasmic						Cytoplasmic (100%)	Nuclear (1)		Map3k6: mitogen-activated protein kinase kinase kinase 6(apoptosis signal-regulating kinase 2, MAPKKK6)
231	CEPK231	Cytoplasmic						Cytoplasmic (100%)	Cytoplasmic (1)		BC031147: cDNA sequence BC031147
232	CEPK232	NuclearCytoplasmic	NuclearCytoplasmic	15210709				Cytoplasmic (100%)	Cytoplasmic (2)		Map3k5: mitogen activated protein kinase kinase kinase 5(ASK1, MAPKKK5, Mekk5)
233	CEPK233	NuclearCytoplasmicCytoplasmicCytoskeletonCentrosomal	NuclearCytoplasmicCytoplasmicCytoskeletonCentrosomal	15311285		Nuclear		Nuclear (99.997%)	Cytoplasmic (1)		Chek1: checkpoint kinase 1 homolog (S. pombe)(Chk1, rad27)
234	CEPK234	NuclearNucleolusMembrane AssociatedReticularER-like	NuclearNucleolus	15161910		Membrane AssociatedReticularER-like		Nuclear (99.884%)	Cytoplasmic (1)		Nek11: NIMA (never in mitosis gene a)- related kinase 11
235	CEPK235	Membrane AssociatedPlasma Membrane-LikeMembrane AssociatedCytoplasmic Puncta	Membrane AssociatedPlasma Membrane-LikeMembrane AssociatedCytoplasmic Puncta	10642527				Cytoplasmic (100%)	Nuclear (1)		Stk11: serine/threonine kinase 11(Lkb1)
236	CEPK236	Cytoplasmic						Cytoplasmic (100%)	Nuclear (1)		Camkk1: calcium/calmodulin-dependent protein kinase kinase 1, alpha(CaMKKalpha)
237	CEPK237	NuclearCytoplasmic	NuclearCytoplasmic	11223463		NuclearCytoplasmic		Cytoplasmic (100%)	Nuclear (3)		Camkk2: calcium/calmodulin-dependent protein kinase kinase 2, beta(mKIAA0787)
238	CEPK238	Nuclear						Nuclear (99.612%)	Nuclear (1)		Plk1: polo-like kinase 1 (Drosophila)(Plk, STPK13)
239	CEPK239	NuclearNuclear EnvelopeCytoplasmicMembrane AssociatedCytoplasmic Puncta				NuclearNuclear EnvelopeCytoplasmicMembrane AssociatedCytoplasmic Puncta		Cytoplasmic (99.999%)	Nuclear (2)		6330514A18Rik: hypothetical polo-like kinase
240	CEPK240	Membrane AssociatedGolgi-Like	Membrane AssociatedGolgi-Like	14980500				Cytoplasmic (99.999%)	Nuclear (1)		Plk3: polo-like kinase 3 (Drosophila)(Cnk, Fnk, PRK)
241	CEPK241	CytoplasmicCytoskeletonCentrosomal	CytoplasmicCytoskeletonCentrosomal	15242618				Cytoplasmic (99.998%)	Nuclear (2)		Plk2: polo-like kinase 2 (Drosophila)(Snk)
242	CEPK242	NuclearCytoplasmic	NuclearCytoplasmic	15075238				Cytoplasmic (100%)	Nuclear (4)		Map3k2: mitogen activated protein kinase kinase kinase 2(MAP/ERK kinase kinase 2, MAPK/ERK kinase kinase 2, MEK kinase 2, Mekk2, Mekk2b)
243	CEPK243	CytoplasmicMembrane AssociatedPlasma Membrane-LikeRuffles	CytoplasmicMembrane AssociatedPlasma Membrane-LikeRuffles	14634666				Cytoplasmic (100%)	Nuclear (5)		Map3k3: mitogen activated protein kinase kinase kinase 3(MAPKKK3, Mekk3)
244	CEPK244	Membrane AssociatedPlasma Membrane-LikeRufflesMembrane AssociatedCytoplasmic Puncta	Membrane AssociatedPlasma Membrane-LikeRufflesMembrane AssociatedCytoplasmic Puncta	11782455				Cytoplasmic (99.992%)	Nuclear (4)		Map3k1: mitogen activated protein kinase kinase kinase 1(MAPKKK1, Mekk, MEKK1)
245	CEPK245	CytoplasmicCytoskeletonMicrotubules	Microtubules	12639963				Cytoplasmic (99.999%)	Cytoplasmic (2)		Tao2: Thousand and one amino acid (TAO) related serine/threonine kinase, prostate derived STE20-like kinase PSK.(MAP3K17, mKIAA0881, PSK, PSK1, TAO1, TAO2)
246	CEPK246	Cytoplasmic						Cytoplasmic (100%)	Cytoplasmic (3)		A430105I05Rik: STE20-like kinase homolog
247	CEPK247	Cytoplasmic	Cytoplasmic	14517247				Cytoplasmic (100%)	Cytoplasmic (1)		Tao1: Thousand and one amino acid (TAO) related serine/threonine kinase(MARKK)
248	CEPK248	NuclearCytoplasmic				NuclearCytoplasmic		Nuclear (99.884%)	Nuclear (2)		Nek12: NIMA (never in mitosis gene a)-related expressed kinase 12
249	CEPK249	Nuclear						Nuclear (99.884%)	Mitochondrial (1)		Nek1: NIMA (never in mitosis gene a)-related expressed kinase 1(D8Ertd790e, kat, kidney, anemia and testis, NY-REN-55 antigen)
250	CEPK250	Nuclear						Nuclear (99.884%)	Nuclear (1)		Nek3: NIMA (never in mitosis gene a)-related expressed kinase 3
251	CEPK251	Cytoplasmic	Cytoplasmic	10964517				Cytoplasmic (100%)	Nuclear (2)		Nek7: NIMA (never in mitosis gene a)-related expressed kinase 7
252	CEPK252	NuclearCytoplasmic	NuclearCytoplasmic	12054534		NuclearCytoplasmic		Cytoplasmic (100%)	Nuclear (2)		Nek6: NIMA (never in mitosis gene a)-related expressed kinase 6
253	CEPK253	Cytoplasmic	Cytoplasmic	12101123				Cytoplasmic (100%)	Extracellular (1)		Nek9: NIMA (never in mitosis gene a)-related expressed kinase 9(NERCC1)
254	CEPK254	CytoplasmicCytoskeletonNuclearCytoplasmic	CytoplasmicCytoskeleton	11864968		NuclearCytoplasmic		Cytoplasmic (100%)	Extracellular (1)		Nek8: NIMA (never in mitosis gene a)-related expressed kinase 8(jck, juvenile cystic kidney)
255	CEPK255	Nuclear	Nuclear	15075238				Cytoplasmic (100%)	Extracellular (3)		Map2k5: mitogen activated protein kinase kinase 5(MAPK/ERK kinase 5, Mapkk5, MEK5, Prkmk5)
256	CEPK256	Cytoplasmic	Cytoplasmic	8051079				Cytoplasmic (100%)	Cytoplasmic (1)		Map2k1: mitogen activated protein kinase kinase 1(MAP kinase kinase 1, MAPKK1, MEK1, Mek1, MEKK1, Prkmk1)
257	CEPK257	Cytoplasmic	Cytoplasmic	8051079		Cytoplasmic		Cytoplasmic (100%)	Nuclear (1)	Secreted	Map2k2: mitogen activated protein kinase kinase 2(MAP kinase kinase 2, MAP kinase/Erk kinase, MEK2, Prkmk2)
258	CEPK258	NuclearCytoplasmic	NuclearCytoplasmic	9891090				Cytoplasmic (99.993%)	Cytoplasmic (1)		Map2k7: mitogen activated protein kinase kinase 7(Jnkk2, MAP kinase kinase 7, MKK7, Prkmk7, sek2)
259	CEPK259	NuclearCytoplasmic	NuclearCytoplasmic	9891090				Cytoplasmic (100%)	Nuclear (2)		Map2k4: mitogen activated protein kinase kinase 4(JNKK1, MEK4, MKK4, PRKMK4, Sek1, Serk1)
260	CEPK260	NuclearCytoplasmic	NuclearCytoplasmic	9768359				Cytoplasmic (100%)	Nuclear (2)		Map2k6: mitogen activated protein kinase kinase 6(MAP kinase kinase 6, MEK6, MKK6, Prkmk6, SAPKK3)
261	CEPK261	NuclearCytoplasmic	NuclearCytoplasmic	9768359				Cytoplasmic (100%)	Nuclear (1)		Map2k3: mitogen activated protein kinase kinase 3(MAP kinase kinase 3, MEK3, MKK3, mMKK3b, Prkmk3)
262	CEPK262	Cytoplasmic	Cytoplasmic	14573606				Cytoplasmic (100%)	Nuclear (5)		Pak6: p21 (CDKN1A)-activated kinase 6
263	CEPK263	CytoplasmicMembrane AssociatedGolgi-Like	CytoplasmicMembrane AssociatedGolgi-Like	9822598		Cytoplasmic		Cytoplasmic (100%)	Nuclear (4)		Pak4: p21 (CDKN1A)-activated kinase 4(mKIAA1142)
264	CEPK264	Membrane AssociatedReticularMitochondrial-likeCytoplasmicMembrane AssociatedCytoplasmic Puncta	Membrane AssociatedReticularMitochondrial-like	12897128		CytoplasmicMembrane AssociatedCytoplasmic Puncta		Cytoplasmic (100%)	Nuclear (5)		Pak7: p21 (CDKN1A)-activated kinase 7(Pak5)
265	CEPK265	NuclearCytoplasmic	NuclearCytoplasmic	12837278				Cytoplasmic (100%)	Nuclear (1)		Nrk: Nik related kinase(Nesk)
266	CEPK266	Membrane AssociatedPlasma Membrane-LikeFilopodium>Cytoplasmic	Membrane AssociatedPlasma Membrane-LikeFilopodium>Cytoplasmic	14517327				Cytoplasmic (100%)	Cytoplasmic (5)		Myo3a: Myosin 3a
267	CEPK267	Cytoplasmic	Cytoplasmic	14966141				Cytoplasmic (100%)	Nuclear (2)		Map4k4: mitogen-activated protein kinase kinase kinase kinase 4(HGK, HPK/GCK-like kinase, Nik)
268	CEPK268	CytoplasmicMembrane AssociatedPlasma Membrane-LikeRuffles	CytoplasmicMembrane AssociatedPlasma Membrane-LikeRuffles	15469942				Cytoplasmic (100%)	Nuclear (2)		Map4k6: mitogen-activated protein kinase kinase kinase kinase 6(B55, MINK, Misshapen/NIKs-related kinase, Ysk2)
270	CEPK270	NuclearCytoplasmic	Cytoplasmic	15342639		NuclearCytoplasmic		Cytoplasmic (100%)	Mitochondrial (2)		Tnik: TRAF2 and NCK interacting kinase
271	CEPK271	NuclearCytoplasmicMembrane AssociatedPlasma Membrane-Like	NuclearCytoplasmic	12853446		Membrane AssociatedPlasma Membrane-LikeCytoplasmic		Cytoplasmic (100%)	Nuclear (2)		Pak2: p21 (CDKN1A)-activated kinase 2(D16Ertd269e, PAK-2)
272	CEPK272	Membrane AssociatedPlasma Membrane-LikeCytoplasmic	Membrane AssociatedPlasma Membrane-LikeCytoplasmic	9298982		Membrane AssociatedPlasma Membrane-LikeCytoplasmic		Cytoplasmic (100%)	Nuclear (4)		Pak1: p21 (CDKN1A)-activated kinase 1(PAK-1, Paka)
273	CEPK273	NuclearCytoplasmic	NuclearCytoplasmic	9731525		NuclearCytoplasmic		Cytoplasmic (100%)	Nuclear (2)		Pak3: p21 (CDKN1A)-activated kinase 3(mPAK-3, Pak65alpha, Pak65beta, Stk4)
274	CEPK274	Cytoplasmic	Cytoplasmic	14729663				Cytoplasmic (100%)	Nuclear (2)		Map4k1: mitogen activated protein kinase kinase kinase kinase 1(Hpk1, mHPK1)
275	CEPK275	Membrane AssociatedGolgi-Like						Cytoplasmic (100%)	Cytoplasmic (2)		Map4k2: mitogen activated protein kinase kinase kinase kinase 2(BL44, GCK, Rab8ip)
276	CEPK276	Cytoplasmic	Cytoplasmic	9038372		Cytoplasmic		Cytoplasmic (100%)	Cytoplasmic (1)		Map4k5: mitogen-activated protein kinase kinase kinase kinase 5(GCKR, KHS, MAPKKKK5)
277	CEPK277	Cytoplasmic						Cytoplasmic (100%)	Mitochondrial (1)		Map4k3: mitogen-activated protein kinase kinase kinase kinase 3(Glk, MAPKKKK3, RAB8IPL1)
278	CEPK278	Membrane AssociatedGolgi-Like	Membrane AssociatedGolgi-Like	15037601				Cytoplasmic (100%)	Cytoplasmic (1)		Stk25: serine/threonine kinase 25 (yeast)(Ste20-like, Ysk1)
279	CEPK279	Cytoplasmic	Cytoplasmic	15304321		Cytoplasmic		Cytoplasmic (100%)	Cytoplasmic (1)		Mask: serine/threonine protein kinase MASK; STE20-like kinase MST4.
280	CEPK280	NuclearCytoplasmic	NuclearCytoplasmic	15304321				Cytoplasmic (100%)	Cytoplasmic (3)		Stk24: serine/threonine kinase 24 (STE20 homolog, yeast)(MST3)
281	CEPK281	Cytoplasmic						Cytoplasmic (100%)	Cytoplasmic (1)		Stk3: serine/threonine kinase 3 (Ste20, yeast homolog)(mess1, MST, Mst3)
282	CEPK282	NuclearCytoplasmic	NuclearCytoplasmic	11517310				Cytoplasmic (100%)	Nuclear (2)		Stk4: serine/threonine kinase 4(Kas-2, Mst1, Ysk3)
283	CEPK283	NuclearCytoplasmic				NuclearCytoplasmic		Cytoplasmic (99.997%)	Extracellular (2)		2610019A05Rik: hypothetical tyrosine kinase
284	CEPK284	Cytoplasmic				Cytoplasmic		Cytoplasmic (99.997%)	Nuclear (1)		Als2cr2: amyotrophic lateral sclerosis 2 (juvenile) chromosome region, candidate 2 homolog (human)(D1Ucla2, ILPIP, ILPIPA, PAPK, PRO1038)
285	CEPK285	NuclearCytoplasmic	NuclearCytoplasmic	14707132				Cytoplasmic (99.997%)	Cytoplasmic (2)		Osr1: oxidative-stress responsive 1(Osr1)
286	CEPK286	Nuclear						Cytoplasmic (99.997%)	Cytoplasmic (1)	Secreted	Stk39: serine/threonine kinase 39, STE20/SPS1 homolog (yeast)(DCHT, SPAK)
287	CEPK287	Membrane AssociatedGolgi-Like	Membrane AssociatedGolgi-Like	9079650				Cytoplasmic (99.98%)	Nuclear (1)		Map3k4: mitogen activated protein kinase kinase kinase 4(D17Rp17, D17Rp17e, MAPKKK4, Mekk4, mKIAA0213, MTK1, RP17, Rp17a)
288	CEPK288	Cytoplasmic						Cytoplasmic (99.999%)	Nuclear (2)		Stk10: serine/threonine kinase 10(Gek1, Lok)
289	CEPK289	CytoplasmicCytoskeletonMicrotubules	Microtubules	12151406				Cytoplasmic (100%)	Nuclear (1)		Slk: STE20-like kinase (yeast)(9A2, Etk4, mKIAA0204, mSLK, Stk2)
290	CEPK290	Membrane AssociatedPlasma Membrane-Like						Cytoplasmic (99.992%)	Nuclear (1)	Type1 transmembrane protein	Ryk: receptor-like tyrosine kinase(ERK-3, Vik)
291	CEPK291	Membrane AssociatedPlasma Membrane-Like							Cytoplasmic (1)	Type1 transmembrane protein	Met: met proto-oncogene(c-Met, HGF receptor, HGFR)
292	CEPK292	Membrane AssociatedPlasma Membrane-LikeCytoplasmicCytoskeletonStress fibers							Extracellular (1)	Type1 transmembrane protein	Mst1r: macrophage stimulating 1 receptor (c-met-related tyrosine kinase)(CDw136, friend virus susceptibility 2, Fv-2, PTK8, Ron, STK)
293	CEPK293	Membrane AssociatedPlasma Membrane-Like	Membrane AssociatedPlasma Membrane-Like	10233167					Extracellular (3)	Multipass membrane	Erbb2: v-erb-b2 erythroblastic leukemia viral oncogene homolog 2, neuro/glioblastoma derived oncogene homolog (avian)(c-erbB2, c-neu, Erbb-2, HER2, HER-2, mKIAA3023, Neu, Neu oncogene)
294	CEPK294	Membrane AssociatedPlasma Membrane-LikeMembrane AssociatedCytoplasmic PunctaEndosomal							Extracellular (3)	Multipass membrane	Egfr: epidermal growth factor receptor(avian erythroblastic leukemia viral (v-erb-b) oncogene homolog, Erbb, wa2, wa-2, Wa5, waved 2)
295	CEPK295	Membrane AssociatedPlasma Membrane-Like							Cytoplasmic (2)	Multipass membrane	Tyro3: TYRO3 protein tyrosine kinase 3(Brt, Dtk, Etk-2, Rse, Sky, Sky, Tif)
296	CEPK296	Membrane AssociatedPlasma Membrane-Like							Cytoplasmic (2)	Type1 transmembrane protein	Mertk: c-mer proto-oncogene tyrosine kinase(Eyk, Mer, Nyk, Tyro 12)
297	CEPK297	Membrane AssociatedPlasma Membrane-Like							Extracellular (1)	Type1 transmembrane protein	Axl: AXL receptor tyrosine kinase(Ark, Tyro7, Ufo)
298	CEPK298	Membrane AssociatedPlasma Membrane-Like							Cytoplasmic (1)	Type1 transmembrane protein	Ptk7: PTK7 protein tyrosine kinase 7
300	CEPK300	Cytoplasmic				Cytoplasmic		Cytoplasmic (100%)	Cytoplasmic (2)		4921513O20Rik: hypothetical serine/threonine protein kinase(cI-46, LOC381026)
301	CEPK301	Cytoplasmic				Cytoplasmic		Cytoplasmic (100%)	Cytoplasmic (1)		Ripk5: receptor interacting protein kinase 5
302	CEPK302	Cytoplasmic						Cytoplasmic (100%)	Nuclear (4)		Tex14: testis expressed gene 14
303	CEPK303	Cytoplasmic						Cytoplasmic (100%)	Nuclear (1)		Ripk1: receptor (TNFRSF)-interacting serine-threonine kinase 1(Rinp, RIP)
304	CEPK304	NuclearCytoplasmic				NuclearCytoplasmic		Cytoplasmic (100%)	Nuclear (3)		Ripk2: receptor (TNFRSF)-interacting serine-threonine kinase 2(CARD3, CARDIAK, CCK, RICK, RIP2)
305	CEPK305	Cytoplasmic				Cytoplasmic		Cytoplasmic (100%)	Cytoplasmic (1)		Annk1: ankyrin repeat and kinase domain containing 1, receptor-interacting serine-threonine kinase
306	CEPK306	Membrane AssociatedReticular	Membrane AssociatedReticular	11278382				Cytoplasmic (100%)	Cytoplasmic (1)		Ripk4: receptor-interacting serine-threonine kinase 4(ANKK2, Ankrd3, DIk, PKK, RIP4)
307	CEPK307	NuclearCytoplasmic	NuclearCytoplasmic	11042189				Cytoplasmic (100%)	Nuclear (2)		B230120H23Rik: mixed lineage kinase-related kinase MRK-beta; mixed lineage kinase with a leucine zipper and a sterile alpha motif; mixed lineage kinase-related kinase.(likely map3k)(MLTK, MLTKalpha, MLTKbeta, Zak)
308	CEPK308	Cytoplasmic						Cytoplasmic (100%)	Nuclear (3)		Map3k7: mitogen activated protein kinase kinase kinase 7(Tak1, TGF-beta activated kinase 1, transforming growth factor-beta-activated kinase 1)
309	CEPK309	Membrane Associated						Cytoplasmic (100%)	Nuclear (3)		Map3k12: mitogen activated protein kinase kinase kinase 12(DLK, MUK, Zpk)
310	CEPK310	Cytoplasmic						Cytoplasmic (100%)	Nuclear (5)		Map3k13: mitogen-activated protein kinase kinase kinase 13 LocusID: 9175(LZK)
311	CEPK311	Cytoplasmic				Cytoplasmic		Cytoplasmic (100%)	Cytoplasmic (4)	Secreted	Map3k9: mitogen-activated protein kinase kinase kinase 9(Mlk1, Prke1)
312	CEPK312	CytoplasmicMembrane AssociatedCytoplasmic Puncta	CytoplasmicMembrane AssociatedCytoplasmic Puncta	9427749				Cytoplasmic (100%)	Nuclear (4)		Map3k10: mitogen activated protein kinase kinase kinase 10(mixed lineage kinase 2, MKN28 derived nonreceptor_type, MKN28 kinase, Mlk2, MST, serine/threonine kinase)
313	CEPK313	CytoplasmicCytoskeletonCentrosomal	CytoplasmicCytoskeletonCentrosomal	12529434				Cytoplasmic (100%)	Nuclear (2)		Map3k11: mitogen activated protein kinase kinase kinase 11(Mlk3, PTK1, SPRK)
314	CEPK314	Cytoplasmic						Cytoplasmic (100%)	Nuclear (2)		MLK4: mixed lineage kinase 4 (likely map3k)
315	CEPK315	NuclearCytoplasmic	Nuclear	11418599		Cytoplasmic		Nuclear (86.832%)	Nuclear (2)		Tesk2: testis-specific kinase 2
316	CEPK316	CytoplasmicMembrane AssociatedCytoplasmic Puncta	CytoplasmicMembrane AssociatedCytoplasmic Puncta	11294912				Cytoplasmic (100%)	Nuclear (8)		Tesk1: testis specific protein kinase 1
317	CEPK317	Membrane AssociatedGolgi-Like	Membrane AssociatedGolgi-Like	12832520					Nuclear (3)		Lmtk2:lemur tyrosine kinase 2(BREK, cprk, KPI2, KPI-2)
318	CEPK318	Membrane AssociatedReticularER-like	Membrane AssociatedReticularER-like	12670708					Nuclear (4)		Aatk: apoptosis-associated tyrosine kinase(AATYK, mKIAA0641)
320	CEPK320	Extracellular							Extracellular (2)		Lrrk1: leucine-rich repeat kinase 1(mKIAA1790)
321	CEPK321	Membrane AssociatedPlasma Membrane-Like						Endoplasmic Reticulum (99.995%)	Extracellular (2)	Type1 transmembrane protein	Tie1: tyrosine kinase receptor 1(TIE)
322	CEPK322	Membrane AssociatedPlasma Membrane-Like						Endoplasmic Reticulum (99.995%)	Cytoplasmic (1)	Multipass membrane	Tek: endothelial-specific receptor tyrosine kinase(Cd202b, Hyk, Tie2)
323	CEPK323	Membrane AssociatedPlasma Membrane-Like						Cytoplasmic (75.754%)	Extracellular (1)	Type1 transmembrane protein	Ros1: Ros1 proto-oncogene(c-ros, Ros-1)
324	CEPK324	Cytoplasmic				Cytoplasmic		Cytoplasmic (100%)	Nuclear (2)		9130019I15Rik: hypothetical tyrosine kinase
325	CEPK325	Cytoplasmic						Cytoplasmic (100%)	Nuclear (1)		Limk1: LIM-domain containing, protein kinase
326	CEPK326	Cytoplasmic						Cytoplasmic (100%)	Nuclear (2)		Limk2: LIM motif-containing protein kinase 2(Limk2a, Limk2b)
327	CEPK327	NuclearCytoplasmicMitotic structuresMitotic spindle	NuclearCytoplasmicMitotic structuresMitotic spindle	15541388		NuclearCytoplasmic		Cytoplasmic (100%)	Cytoplasmic (1)		Pbk: PDZ binding kinase(D14Ertd732e, TOPK)
328	CEPK328	Nuclear	Nuclear	12721663				Cytoplasmic (100%)	Nuclear (2)		D830019J24Rik: TNNI3 interacting kinase; cardiac ankyrin repeat kinase(Cark)
329	CEPK329	Membrane AssociatedPlasma Membrane-LikeTight-junctionCytoplasmic	Membrane AssociatedPlasma Membrane-LikeTight-junctionCytoplasmic	12547824		Cytoplasmic		Cytoplasmic (100%)	Nuclear (1)		Ilk: integrin linked kinase(ESTM24)
330	CEPK330	Membrane AssociatedReticularMitochondrial-like	Membrane AssociatedReticularMitochondrial-like	10848612				Cytoplasmic (100%)	Mitochondrial (1)		Araf: raf-related oncogene(araf, A-Raf)
331	CEPK331	Membrane AssociatedReticularMitochondrial-like						Cytoplasmic (99.999%)	Nuclear (2)		Raf1: v-raf-1 leukemia viral oncogene 1(c-Raf, Craf1, Raf-1, sarcoma 3611 oncogene, v-Raf)
332	CEPK332	Cytoplasmic						Cytoplasmic (100%)	Extracellular (1)		Braf: Braf transforming gene(Braf2, Braf-2, D6Ertd631e)
334	CEPK334	NuclearCytoplasmic	NuclearCytoplasmic	11741955				Cytoplasmic (100%)	Nuclear (2)		Ksr: kinase suppressor of ras(B-KSR1, D11Bhm183e, D11Bhm184e, hb, RSU2)
335	CEPK335	Membrane AssociatedPlasma Membrane-Like							Cytoplasmic (1)	Type1 transmembrane protein	Ret: ret proto-oncogene(PTC, RET51, RET9)
336	CEPK336	Membrane AssociatedPlasma Membrane-Like							Nuclear (1)	Secreted	Flt1: FMS-like tyrosine kinase 1(Flt-1, sFlt1, vascular endothelial growth factor receptor, vascular permeability factor receptor, VEGFR1, VEGFR-1)
337	CEPK337	Membrane AssociatedPlasma Membrane-Like							Cytoplasmic (1)	Type1 transmembrane protein	Flt4: FMS-like tyrosine kinase 4(Chy, chylous ascites, VEGFR3, VEGFR-3)
338	CEPK338	Membrane AssociatedPlasma Membrane-Like							Cytoplasmic (2)	Secreted	Kdr: kinase insert domain protein receptor(Flk1, Flk-1, Ly73, vascular endothelial growth factor receptor- 2, VEGF receptor-2, VEGFR2, VEGFR-2)
339	CEPK339	Membrane AssociatedPlasma Membrane-Like							Nuclear (1)	Secreted	Fgfr4: fibroblast growth factor receptor 4(Fgfr-4)
340	CEPK340	Membrane AssociatedPlasma Membrane-Like							Mitochondrial (1)	Multipass membrane	Fgfr3: fibroblast growth factor receptor 3(Fgfr-3, HBGFR)
341	CEPK341	Membrane AssociatedPlasma Membrane-Like							Nuclear (1)	Type1 transmembrane protein	Fgfr1: fibroblast growth factor receptor 1(Fgfr-1, FLG, Flt-2)
342	CEPK342	Membrane AssociatedPlasma Membrane-Like							Cytoplasmic (1)	Type1 transmembrane protein	Fgfr2: fibroblast growth factor receptor 2(Bek, Fgfr-2, Fgfr7, Fgfr-7, KGFRTr)
343	CEPK343	Membrane AssociatedPlasma Membrane-Like							Cytoplasmic (1)	Multipass membrane	Flt3: FMS-like tyrosine kinase 3(CD135, Flk-2, Flt-3, Ly72)
344	CEPK344	Membrane AssociatedPlasma Membrane-Like							Extracellular (1)	Multipass membrane	Kit: kit oncogene(belly-spot, Bs, CD117, c-KIT, dominant spotting, Dominant white spotting, Fdc, spotted sterile male, Ssm, Steel Factor Receptor, Tr-kit, W)
345	CEPK345	Membrane AssociatedPlasma Membrane-Like							Extracellular (1)	Type1 transmembrane protein	Csf1r: colony stimulating factor 1 receptor(CD115, CSF-1R, Csfmr, Fim-2, Fms, M-CSFR)
346	CEPK346	Membrane AssociatedPlasma Membrane-Like							Cytoplasmic (2)	Multipass membrane	Pdgfra: platelet derived growth factor receptor, alpha polypeptide(CD140a, PDGF alpha chain, Pdgfr-2)
347	CEPK347	Membrane AssociatedPlasma Membrane-Like							Extracellular (1)	Type1 transmembrane protein	Pdgfrb: platelet derived growth factor receptor, beta polypeptide(CD140b, PDGF beta chain, Pdgfr)
348	CEPK348	Cytoplasmic						Cytoplasmic (100%)	Cytoplasmic (3)		Csk: c-src tyrosine kinase
349	CEPK349	Cytoplasmic						Cytoplasmic (100%)	Mitochondrial (1)		Matk: megakaryocyte-associated tyrosine kinase(CHK, Csk homologous kinase, HYL, Ntk)
350	CEPK350	CytoplasmicMembrane AssociatedReticularNuclear	CytoplasmicMembrane AssociatedReticularNuclear	12642874				Cytoplasmic (100%)	Cytoplasmic (2)		Fes: feline sarcoma oncogene(c-fes, FPS)
351	CEPK351	Nuclear						Cytoplasmic (100%)	Cytoplasmic (1)		Fert2: fer (fms/fps related) protein kinase, testis specific 2(Fer, Fert)
352	CEPK352	Cytoplasmic						Cytoplasmic (100%)	Cytoplasmic (2)	Secreted	Frk: fyn-related kinase(BSK/IYK, GTK, RAK)
353	CEPK353	Membrane AssociatedReticularMitochondrial-like	Membrane AssociatedReticularMitochondrial-like	9525867				Cytoplasmic (100%)	Cytoplasmic (1)		Blk: B lymphoid kinase
354	CEPK354	Membrane AssociatedPlasma Membrane-Like						Cytoplasmic (100%)	Cytoplasmic (3)		Lck: lymphocyte protein tyrosine kinase(Hck-3, p56)
355	CEPK355	Membrane AssociatedPlasma Membrane-LikeMembrane AssociatedGolgi-LikeMembrane AssociatedCytoplasmic PunctaLysosomal	Membrane AssociatedPlasma Membrane-LikeMembrane AssociatedGolgi-LikeMembrane AssociatedCytoplasmic PunctaLysosomal	10967098				Cytoplasmic (100%)	Cytoplasmic (1)		Hck: hemopoietic cell kinase(Bmk, Hck-1)
356	CEPK356	Nuclear	Nuclear	8806683				Cytoplasmic (100%)	Cytoplasmic (1)		Lyn: Yamaguchi sarcoma viral (v-yes-1) oncogene homolog(Hck-2)
357	CEPK357	Membrane Associated	Membrane Associated	9366519				Cytoplasmic (99.999%)	Cytoplasmic (3)		Fgr: Gardner-Rasheed feline sarcoma viral (Fgr) oncogene homolog
358	CEPK358	Membrane AssociatedPlasma Membrane-LikeNuclear	Membrane AssociatedPlasma Membrane-LikeNuclear	8978822				Cytoplasmic (99.999%)	Mitochondrial (2)		Src: Rous sarcoma oncogene(pp60c-src)
359	CEPK359	Membrane AssociatedPlasma Membrane-LikeCytoplasmic	Membrane AssociatedPlasma Membrane-LikeCytoplasmic	11106751				Cytoplasmic (99.998%)	Cytoplasmic (1)		Fyn: Fyn proto-oncogene(Src Kinase p59)
360	CEPK360	Membrane AssociatedPlasma Membrane-LikeTight-junction	Membrane AssociatedPlasma Membrane-LikeTight-junction	11950934				Cytoplasmic (100%)	Cytoplasmic (1)		Yes: Yamaguchi sarcoma viral (v-yes) oncogene homolog
361	CEPK361	Nuclear						Cytoplasmic (100%)	Mitochondrial (1)		Ptk6: PTK6 protein tyrosine kinase 6(BRK, Sik, tks, Tksk)
362	CEPK362	Cytoplasmic						Cytoplasmic (100%)	Cytoplasmic (2)	Secreted	Srms: src-related kinase lacking C-terminal regulatory tyrosine and N-terminal myristylation sites(srm)
363	CEPK363	NuclearCytoplasmic	NuclearCytoplasmic	10962576		NuclearCytoplasmic		Cytoplasmic (99.971%)	Nuclear (1)		Bmx: BMX non-receptor tyrosine kinase(Etk, Etk/Bmx, Syn)
364	CEPK364	NuclearCytoplasmicMembrane AssociatedCytoplasmic PunctaMembrane AssociatedReticularER-like	NuclearCytoplasmicMembrane AssociatedCytoplasmic Puncta	9891083		Membrane AssociatedReticularER-like		Cytoplasmic (100%)	Cytoplasmic (1)		Txk: TXK tyrosine kinase(Btkl, PTK4, Rlk)
365	CEPK365	Cytoplasmic						Cytoplasmic (99.987%)	Cytoplasmic (1)		Btk: Bruton agammaglobulinemia tyrosine kinase(Bruton's tyrosine kinase, xid, X-linked immune deficiency)
366	CEPK366	NuclearCytoplasmic	NuclearCytoplasmic	11581171		NuclearCytoplasmic		Cytoplasmic (99.987%)	Cytoplasmic (2)		Itk: IL2-inducible T-cell kinase(Emt, Tcsk, Tsk)
367	CEPK367	Membrane AssociatedPlasma Membrane-Like	Membrane AssociatedPlasma Membrane-Like	14993283				Cytoplasmic (99.987%)	Cytoplasmic (2)		Tec: cytoplasmic tyrosine kinase, Dscr28C related (Drosophila)
368	CEPK368	Nuclear							Extracellular (1)		Abl1: v-abl Abelson murine leukemia oncogene 1(c-Abl)
369	CEPK369	CytoplasmicMembrane AssociatedPlasma Membrane-LikeRufflesMembrane AssociatedPlasma Membrane-LikeLamellipodium	CytoplasmicMembrane AssociatedPlasma Membrane-LikeRufflesMembrane AssociatedPlasma Membrane-LikeLamellipodium	15138293				Cytoplasmic (99.172%)	Nuclear (2)		Abl2: v-abl Abelson murine leukemia viral oncogene 2 (arg, Abelson-related gene)(Abll, Arg)
370	CEPK370	Membrane AssociatedPlasma Membrane-LikeMembrane AssociatedReticularER-like						Endoplasmic Reticulum (100%)	Extracellular (5)	Type1 transmembrane protein	Ltk: leukocyte tyrosine kinase
371	CEPK371	Membrane AssociatedPlasma Membrane-Like						Endoplasmic Reticulum (100%)	Extracellular (1)	Secreted	Alk: anaplastic lymphoma kinase(CD246, Tcrz)
372	CEPK372	Membrane AssociatedPlasma Membrane-Like						Endoplasmic Reticulum (95.652%)	Extracellular (1)	Type1 transmembrane protein	Insrr: insulin receptor-related receptor(IRR)
373	CEPK373	Membrane AssociatedPlasma Membrane-Like						Endoplasmic Reticulum (98.969%)	Cytoplasmic (1)	Type1 transmembrane protein	Igf1r: insulin-like growth factor I receptor(CD221, IGF-1R)
374	CEPK374	Membrane AssociatedPlasma Membrane-Like						Endoplasmic Reticulum (98.969%)	Cytoplasmic (1)	Multipass membrane	Insr: insulin receptor(CD220, IR)
375	CEPK375	NuclearCytoplasmic	NuclearCytoplasmic	14733946				Cytoplasmic (100%)	Nuclear (6)		Tnk2: tyrosine kinase, non-receptor, 2(Ack, ACK1, activated p21cdc42Hs kinase, P21cdc42Hs kinase)
376	CEPK376	Cytoplasmic	Cytoplasmic	12789265				Cytoplasmic (100%)	Nuclear (1)	Secreted	Tnk1: tyrosine kinase, non-receptor, 1(Kos1)
377	CEPK377	Membrane AssociatedReticularER-likeCytoplasmicMembrane AssociatedCytoplasmic Puncta	CytoplasmicMembrane AssociatedCytoplasmic Puncta	15150103		Membrane AssociatedReticularER-like			Cytoplasmic (3)	Type2 transmembrane protein	Nok: Novel Oncogene with Kinase-domain
381	CEPK381	Cytoplasmic	Cytoplasmic	6380747				Cytoplasmic (99.984%)	Mitochondrial (1)		Mos: Moloney sarcoma oncogene
382	CEPK382	Cytoplasmic						Cytoplasmic (88.709%)	Extracellular (4)	Secreted	Epha10: Eph receptor A10
383	CEPK383	Membrane AssociatedPlasma Membrane-Like						Cytoplasmic (89.181%)	Extracellular (1)	Multipass membrane	Ephb6: Eph receptor B6(Cekl, Mep)
384	CEPK384	Membrane AssociatedPlasma Membrane-Like						Cytoplasmic (88.709%)	Extracellular (1)	Type1 transmembrane protein	Ephb4: Eph receptor B4(Htk, MDK2, Myk1, Tyro11)
385	CEPK385	Membrane AssociatedPlasma Membrane-Like						Cytoplasmic (89.009%)	Extracellular (1)	Type1 transmembrane protein	Ephb3: Eph receptor B3(Cek10, Etk2, HEK2, MDK5, Sek4, Tyro6)
386	CEPK386	Membrane AssociatedPlasma Membrane-Like	Membrane AssociatedPlasma Membrane-Like	15351694				Cytoplasmic (70.255%)	Extracellular (1)	Type1 transmembrane protein	Ephb1: Eph receptor B1(Cek6, Elk, Elkh, Hek6, Net)
387	CEPK387	Membrane AssociatedPlasma Membrane-Like						Cytoplasmic (88.709%)	Extracellular (1)	Type1 transmembrane protein	Ephb2: Eph receptor B2(Cek5, Drt, Erk, Erk, ETECK, Hek5, Nuk, Prkm5, Qek5, Sek3, Tyro5)
388	CEPK388	Membrane AssociatedPlasma Membrane-Like						Cytoplasmic (88.709%)	Mitochondrial (2)	Type1 transmembrane protein	Epha8: Eph receptor A8(Eek, Hek3)
389	CEPK389	Membrane AssociatedPlasma Membrane-Like						Cytoplasmic (89.181%)	Cytoplasmic (1)	Type1 transmembrane protein	Epha3: Eph receptor A3(Cek4, ETK1, Hek, Hek4, Mek4, Tyro4)
390	CEPK390	Membrane AssociatedPlasma Membrane-Like						Cytoplasmic (88.709%)	Cytoplasmic (1)	Multipass membrane	Epha7: Eph receptor A7(Cek11, Ebk, Ehk3, Hek11, MDK1, Mdk1)
391	CEPK391	Membrane AssociatedPlasma Membrane-Like						Cytoplasmic (89.181%)	Cytoplasmic (2)	Secreted	Epha5: Eph receptor A5(bsk, bsk, Cek7, Ehk1, Els1, Hek7, Rek7)
392	CEPK392	Membrane AssociatedPlasma Membrane-Like						Cytoplasmic (88.709%)	Cytoplasmic (1)	Type1 transmembrane protein	Epha4: Eph receptor A4(Cek8, Hek8, rb, Sek, Sek1, snoRNA MBII-267, Tyro1)
393	CEPK393	Membrane AssociatedPlasma Membrane-Like						Cytoplasmic (88.709%)	Extracellular (1)	Type1 transmembrane protein	Epha2: Eph receptor A2(Eck, Myk2, Sek2, Sek-2)
394	CEPK394	Membrane AssociatedPlasma Membrane-Like						Cytoplasmic (88.709%)	Cytoplasmic (1)	Type1 transmembrane protein	Epha1: Eph receptor A1(Eph, Esk)
395	CEPK395	CytoplasmicCytoskeleton						Cytoplasmic (100%)	Cytoplasmic (1)		Jak2: Janus kinase 2(C81284, Fd17)
396	CEPK396	CytoplasmicCytoskeleton						Cytoplasmic (100%)	Cytoplasmic (1)		Jak3: Janus kinase 3
397	CEPK397	CytoplasmicCytoskeleton						Cytoplasmic (100%)	Nuclear (1)		Jak1: Janus kinase 1
398	CEPK398	CytoplasmicCytoskeleton						Cytoplasmic (100%)	Extracellular (1)		Tyk2: tyrosine kinase 2(JTK1)
399	CEPK399	NuclearCytoplasmic	NuclearCytoplasmic	12907655				Cytoplasmic (100%)	Mitochondrial (1)		Syk: spleen tyrosine kinase
400	CEPK400	NuclearCytoplasmic	NuclearCytoplasmic	9362531		NuclearCytoplasmic		Cytoplasmic (100%)	Cytoplasmic (1)		Zap70: zeta-chain (TCR) associated protein kinase(Srk, TZK, ZAP-70)
401	CEPK401	NuclearMembrane AssociatedPlasma Membrane-LikeFocal adhesionsCytoplasmicCytoskeletonStress FiberCytoplasmic	NuclearMembrane AssociatedPlasma Membrane-LikeFocal adhesionsCytoplasmicCytoskeletonStress Fiber	9430717		NuclearCytoplasmic		Cytoplasmic (100%)	Nuclear (2)		Ptk2b: PTK2 protein tyrosine kinase 2 beta(A6, CADTK, CAKB, CAKbeta, calcium-dependent tyrosine kinase, cellular adhesion kinase beta, FAK2, PKB, proline-rich tyrosine kinase 2, PTK, PYK2, Raftk, related adhesion focal tyrosine kinase)
402	CEPK402	CytoplasmicCytoskeleton						Cytoplasmic (100%)	Nuclear (2)		Ptk2: PTK2 protein tyrosine kinase 2(Fadk, FAK, focal adhesion kinase)
403	CEPK403	Membrane AssociatedPlasma Membrane-Like							Cytoplasmic (1)	Type1 transmembrane protein	Ntrk2: neurotrophic tyrosine kinase, receptor, type 2(trkB)
404	CEPK404	Membrane AssociatedPlasma Membrane-Like	Membrane AssociatedPlasma Membrane-Like	10407023					Extracellular (1)	Type1 transmembrane protein	Ntrk3: neurotrophic tyrosine kinase, receptor, type 3(TrkC)
405	CEPK405	Membrane AssociatedPlasma Membrane-Like							Cytoplasmic (2)	Secreted	Ntrk1: neurotrophic tyrosine kinase, receptor, type 1(Tkr, trk, TrkA)
407	CEPK407	Membrane AssociatedPlasma Membrane-Like	Membrane AssociatedPlasma Membrane-Like	15604144					Extracellular (1)	Multipass membrane	Musk: muscle, skeletal, receptor tyrosine kinase(MDK4, Nsk1, Nsk2, Nsk3)
409	CEPK409	Membrane AssociatedPlasma Membrane-Like							Mitochondrial (1)	Type1 transmembrane protein	Ddr1: discoidin domain receptor family, member 1(Cak, CD167a, PTK3A)
410	CEPK410	Membrane AssociatedPlasma Membrane-Like							Cytoplasmic (1)	Type2 transmembrane protein	Ddr2: discoidin domain receptor family, member 2(Ntrkr3, tyro10)
411	CEPK411	Membrane AssociatedPlasma Membrane-Like							Nuclear (3)	Type1 transmembrane protein	Ror1: receptor tyrosine kinase-like orphan receptor 1(Ntrkr1)
412	CEPK412	Membrane AssociatedPlasma Membrane-Like							Nuclear (2)	Type1 transmembrane protein	Ror2: receptor tyrosine kinase-like orphan receptor 2(Ntrkr2)
413	CEPK413	Membrane AssociatedPlasma Membrane-Like						Endoplasmic Reticulum (99.405%)	Cytoplasmic (1)	Multipass membrane	Tgfbr1: transforming growth factor, beta receptor I(ALK5, Alk-5, TbetaRI, TbetaR-I)
414	CEPK414	Membrane AssociatedReticularER-like						Endoplasmic Reticulum (99.172%)	Cytoplasmic (2)		Acvr1c: activin A receptor, type IC(ACVRLK7, ALK7, Alk-7)
415	CEPK415	Membrane AssociatedPlasma Membrane-Like						Endoplasmic Reticulum (91.005%)	Cytoplasmic (1)	Type1 transmembrane protein	Bmpr1a: bone morphogenetic protein receptor, type 1A(ALK3, Bmpr, BMPR-IA)
416	CEPK416	Membrane AssociatedPlasma Membrane-Like						Endoplasmic Reticulum (91.005%)	Nuclear (2)	Type1 transmembrane protein	Bmpr1b: bone morphogenetic protein receptor, type 1B(Acvrlk6, Alk6, BMPR-IB, CFK-43a)
417	CEPK417	Membrane AssociatedPlasma Membrane-Like						Endoplasmic Reticulum (99.172%)	Cytoplasmic (2)	Type1 transmembrane protein	Acvr1: activin A receptor, type 1(ActR-I, ActRIA, Acvr, Acvrlk2, ALK2, Alk-2, Alk8, SKR1, Tsk7L)
418	CEPK418	Membrane AssociatedPlasma Membrane-Like						Endoplasmic Reticulum (99.811%)	Cytoplasmic (1)	Secreted	Acvrl1: activin A receptor, type II-like 1(activin receptor-like kinase-1, Acvrlk1, Alk1, Alk-1)
419	CEPK419	Membrane AssociatedPlasma Membrane-Like						Endoplasmic Reticulum (99.405%)	Cytoplasmic (1)	Type1 transmembrane protein	Acvr1b: activin A receptor, type 1B(ActRIB, ActR-IB, Acvrlk4, SKR2)
420	CEPK420	Membrane AssociatedPlasma Membrane-Like						Endoplasmic Reticulum (88.357%)	Cytoplasmic (2)	Type1 transmembrane protein	Acvr2: activin receptor IIA(ActRIIa, Acvr2a, tActRII)
421	CEPK421	Membrane AssociatedPlasma Membrane-Like						Endoplasmic Reticulum (99.172%)	Cytoplasmic (1)	Type1 transmembrane protein	Acvr2b: activin receptor IIB(ActRIIB)
422	CEPK422	Membrane AssociatedPlasma Membrane-Like						Endoplasmic Reticulum (99.997%)	Extracellular (2)	Type1 transmembrane protein	Amhr2: anti-Mullerian hormone type 2 receptor(MIS TypeII receptor, MISIIR)
423	CEPK423	Membrane AssociatedPlasma Membrane-Like						Endoplasmic Reticulum (98.531%)	Nuclear (1)	Type1 transmembrane protein	Tgfbr2: transforming growth factor, beta receptor II(DNIIR, RIIDN, TbetaRII, TbetaR-II)
424	CEPK424	Membrane AssociatedPlasma Membrane-Like						Endoplasmic Reticulum (99.811%)	Nuclear (3)	Type1 transmembrane protein	Bmpr2: bone morphogenic protein receptor, type II (serine/threonine kinase)(BMP-2, BMPR-II)
425	CEPK425	Cytoplasmic						Cytoplasmic (100%)	Nuclear (2)		Ripk3: receptor-interacting serine-threonine kinase 3(Rip3)
426	CEPK426	Cytoplasmic	Cytoplasmic	15077195		Cytoplasmic		Cytoplasmic (100%)	Cytoplasmic (1)		Csnk1g2: casein kinase 1, gamma 2
427	CEPK427	Cytoplasmic						Cytoplasmic (100%)	Cytoplasmic (1)		Csnk1g3: casein kinase 1, gamma 3
428	CEPK428	CytoplasmicMembrane AssociatedPlasma Membrane-Like	Cytoplasmic	11124537		Membrane AssociatedPlasma Membrane-Like		Cytoplasmic (100%)	Cytoplasmic (1)		Csnk1g1: casein kinase 1, gamma 1
429	CEPK429	Membrane AssociatedReticularMitotic structuresMitotic spindleNuclearCytoplasmic	Membrane AssociatedReticularMitotic structuresMitotic spindle	1409656		NuclearCytoplasmic		Cytoplasmic (100%)	Mitochondrial (1)		Csnk1a1: casein kinase 1, alpha 1
430	CEPK430	Membrane AssociatedReticularER-like	Membrane AssociatedReticularER-like	14645249		Membrane AssociatedReticularER-like		Cytoplasmic (100%)	Mitochondrial (1)	Type2 transmembrane protein	Vrk2: vaccinia related kinase 2
431	CEPK431	NuclearCytoplasmicCytoskeletonCentrosomalCytoplasmicMembrane AssociatedGolgi-Like	NuclearCytoplasmicCytoskeletonCentrosomalCytoplasmicMembrane AssociatedGolgi-Like	11161704				Cytoplasmic (100%)	Nuclear (2)		Csnk1d: casein kinase 1, delta
432	CEPK432	Cytoplasmic						Cytoplasmic (100%)	Nuclear (4)		Ttbk2: tau tubulin kinase 2
433	CEPK433	Nuclear						Nuclear (99.999%)	Cytoplasmic (2)		Cdc7: cell division cycle 7 (S. cerevisiae)(Cdc7l1, muCdc7)
434	CEPK434	Cytoplasmic	Cytoplasmic	11865049				Cytoplasmic (100%)	Nuclear (1)		Csnk1e: casein kinase 1, epsilon(CKI epsilon, CKIepsilon, KC1epsilon, tau)
435	CEPK435	Cytoplasmic						Cytoplasmic (99.997%)	Cytoplasmic (1)		Ttbk1: tau tubulin kinase 1(Ttbk, TTK)
436	CEPK436	Nuclear	Nuclear	14645249				Cytoplasmic (100%)	Cytoplasmic (2)		Vrk1: vaccinia related kinase 1(51PK)
437	CEPK437	Nuclear	Nuclear	14645249				Cytoplasmic (100%)	Nuclear (2)		Vrk3: vaccinia related kinase 3
438	CEPK438	NuclearCytoplasmic				NuclearCytoplasmic		Cytoplasmic (100%)	Mitochondrial (1)		Dyrk4: dual-specificity tyrosine-(Y)-phosphorylation regulated kinase 4(Dyrk4a, Dyrk4b)
439	CEPK439	Cytoplasmic						Cytoplasmic (100%)	Mitochondrial (1)		Dyrk3: dual-specificity tyrosine-(Y)-phosphorylation regulated kinase 3
441	CEPK441	Nuclear						Nuclear (97.938%)	Nuclear (3)		Clk: CDC-like kinase(STY)
442	CEPK442	Nuclear						Nuclear (97.938%)	Nuclear (2)		Clk2: CDC-like kinase 2
443	CEPK443	Nuclear						Nuclear (97.938%)	Nuclear (3)		Clk3: CDC-like kinase 3
444	CEPK444	Nuclear						Nuclear (97.938%)	Nuclear (3)		Clk4: CDC like kinase 4
445	CEPK445	Nuclear						Nuclear (99.977%)	Nuclear (4)		Dyrk1a: dual-specificity tyrosine-(Y)-phosphorylation regulated kinase 1a(D16Ertd272e, D16Ertd493e, Dyrk, mmb, Mnbh)
446	CEPK446	Nuclear						Nuclear (98.052%)	Nuclear (6)		Dyrk1b: dual-specificity tyrosine-(Y)-phosphorylation regulated kinase 1b(Mirk)
447	CEPK447	NuclearNuclear Speckles	NuclearNuclear Speckles	12077342				Nuclear (100%)	Nuclear (10)		Prpf4b: PRP4 pre-mRNA processing factor 4 homolog B (yeast)(Prp4, Prp4k, Prpk)
448	CEPK448	NuclearCytoplasmic	NuclearCytoplasmic	9287318		NuclearCytoplasmic		Nuclear (75.495%)	Cytoplasmic (1)		Kist: kinase interacting with leukemia-associated gene (stathmin)(KIS, Kist)
450	CEPK450	Membrane AssociatedPlasma Membrane-Like						Cytoplasmic (99.328%)	Cytoplasmic (1)	Type1 transmembrane protein	Gucy2f: guanylate cyclase 2f
451	CEPK451	Membrane AssociatedPlasma Membrane-Like						Cytoplasmic (99.328%)	Cytoplasmic (1)	Type1 transmembrane protein	ENSMUSG00000030758: hypothetical guanylate cyclase
452	CEPK452	Membrane AssociatedPlasma Membrane-Like						Cytoplasmic (72.82%)	Mitochondrial (2)	Multipass membrane	Gucy2e: guanylate cyclase 2e
453	CEPK453	Membrane AssociatedPlasma Membrane-Like							Cytoplasmic (1)	Secreted	Npr1: natriuretic peptide receptor 1
454	CEPK454	Membrane AssociatedPlasma Membrane-Like						Cytoplasmic (97.2%)	Cytoplasmic (2)	Secreted	Gucy2g: guanylate cyclase 2g
455	CEPK455	Membrane AssociatedPlasma Membrane-Like							Mitochondrial (1)	Secreted	Npr2: natriuretic peptide receptor 2
457	CEPK457	Membrane AssociatedPlasma Membrane-Like	Membrane AssociatedPlasma Membrane-Like	11950846					Cytoplasmic (1)	Type1 transmembrane protein	Gucy2c: guanylate cyclase 2c
458	CEPK458	Cytoplasmic						Cytoplasmic (99.993%)	Nuclear (1)		E030030I06Rik: hypothetical cyclin-dependentkinase 6 related sequence, potential pseudogene
459	CEPK459	NuclearCytoplasmic	NuclearCytoplasmic	9164930				Cytoplasmic (99.993%)	Mitochondrial (1)		Cdk6: cyclin-dependent kinase 6(Crk2)
464	CEPK464	NuclearCytoplasmic	NuclearCytoplasmic	10698514		NuclearCytoplasmic		Cytoplasmic (99.853%)	Mitochondrial (3)		Cdk4: cyclin-dependent kinase 4(Crk3, p34/cdk4)
465	CEPK465	Nuclear	Nuclear	12097586				Cytoplasmic (99.876%)	Nuclear (7)		Cdk3: cyclin-dependent kinase 3
466	CEPK466	NuclearCytoplasmic	NuclearCytoplasmic	11006117				Cytoplasmic (99.935%)	Mitochondrial (2)		Cdk10: cyclin-dependent kinase (CDC2-like) 10
469	CEPK469	Nuclear						Cytoplasmic (95.423%)	Mitochondrial (3)		Cdc2l1: cell division cycle 2 homolog (S. pombe)-like 1(CDK11-p110, CDK11-p46, CDK11-p58, PITSLRE proteins)
470	CEPK470	NuclearCytoplasmic				NuclearCytoplasmic		Cytoplasmic (100%)	Nuclear (1)	Secreted	Irak3: interleukin-1 receptor-associated kinase 3(IRAK-M)
471	CEPK471	NuclearCytoplasmic	Nuclear	11971008		NuclearCytoplasmic		Cytoplasmic (100%)	Nuclear (2)		Irak2: interleukin-1 receptor-associated kinase 2(IRAK-2)
474	CEPK474	NuclearCytoplasmic	NuclearCytoplasmic	10899313				Cytoplasmic (100%)	Nuclear (2)		Irak1: interleukin-1 receptor-associated kinase 1(Il1rak, IRAK, IRAK-1, mPLK, Plpk)
475	CEPK475	Cytoplasmic	Cytoplasmic	11498583				Nuclear (99.1%)	Nuclear (5)		Prkwnk1: protein kinase, lysine deficient 1(Wnk1)
477	CEPK477	Extracellular						Extracellular (99.819%)	Nuclear (3)		Prkwnk3: protein kinase, lysine deficient 3
478	CEPK478	Membrane AssociatedPlasma Membrane-LikeTight-junction	Membrane AssociatedPlasma Membrane-LikeTight-junction	11498583				Cytoplasmic (100%)	Nuclear (6)		Prkwnk4: protein kinase, lysine deficient 4(PHA2B, WNK4)
480	CEPK480	Nuclear	Nuclear	11162436				Nuclear (99.959%)	Nuclear (2)		Cdc2l5: cell division cycle 2-like 5 (cholinesterase-related cell division controller)
481	CEPK481	NuclearNuclear Speckles	NuclearNuclear Speckles	11683387				Nuclear (99.959%)	Nuclear (4)		Crk7: CDC2-related kinase 7
485	CEPK485	Membrane AssociatedGolgi-LikeMembrane AssociatedPlasma Membrane-LikeFocal adhesions	Membrane AssociatedGolgi-LikeMembrane AssociatedPlasma Membrane-LikeFocal adhesions	10625686				Cytoplasmic (78.711%)	Cytoplasmic (1)	Secreted	Gak: cyclin G associated kinase
486	CEPK486	Nuclear				Nuclear		Cytoplasmic (99.994%)	Nuclear (2)		Trib1: tribbles homolog 1 (Drosophila)(Trb1)
487	CEPK487	NuclearCytoplasmic				NuclearCytoplasmic		Cytoplasmic (99.994%)	Nuclear (3)		Trib2: tribbles homolog 2 (Drosophila)
488	CEPK488	NuclearCytoplasmic				NuclearCytoplasmic		Cytoplasmic (99.994%)	Nuclear (4)		Trib3: tribbles homolog 3 (Drosophila)(Ifld2, Nipk, SINK, SKIP3, Trb3)
492	CEPK492	Nuclear							Nuclear (4)		BC011468: hypothetical protein kinase
494	CEPK494	Cytoplasmic	Cytoplasmic	12176995				Cytoplasmic (100%)	Cytoplasmic (1)		Nrbp: nuclear receptor binding protein(Mlf1)
495	CEPK495	CytoplasmicMembrane AssociatedGolgi-LikeMembrane AssociatedPlasma Membrane-LikeLamellipodium	CytoplasmicMembrane AssociatedGolgi-LikeMembrane AssociatedPlasma Membrane-LikeLamellipodium	12651155				Cytoplasmic (99.999%)	Cytoplasmic (1)		Pace1: ezrin-binding partner PACE-1(1200016D23Rik)
496	CEPK496	CytoplasmicCytoskeletonCentrosomal	CytoplasmicCytoskeletonCentrosomal	12036289				Cytoplasmic (100%)	Cytoplasmic (2)		Scyl1: SCY1-like 1 (S. cerevisiae)(Ntkl, p105)
497	CEPK497	Cytoplasmic						Cytoplasmic (99.999%)	Extracellular (1)		D10Ertd802e: hypothetical protein kinase
498	CEPK498	Membrane AssociatedReticularMitochondrial-like						Mitochondrial (100%)	Mitochondrial (2)		5730439E10Rik: hypothetical protein kinase-like acyl coA dehydrogenase(NPHP3)
500	CEPK500	Cytoplasmic				Cytoplasmic		Mitochondrial (100%)	Mitochondrial (1)		2410021P16Rik: hypothetical protein kinase-like acyl coA dehydrogenase
501	CEPK501	Cytoplasmic	Cytoplasmic	10806483		Cytoplasmic		Cytoplasmic (100%)	Cytoplasmic (3)		Stk36: serine/threonine kinase 36 (fused homolog, Drosophila); serine/threonine kinase 36, fused homolog (Drosophila).(Fused)
504	CEPK504	NuclearCytoplasmic	NuclearCytoplasmic	9446799				Cytoplasmic (99.997%)	Nuclear (2)		Srpk2: serine/arginine-rich protein specific kinase 2(mSRPK2, WBP6)
505	CEPK505	Cytoplasmic						Cytoplasmic (99.997%)	Nuclear (1)		Stk23: serine/threonine kinase 23(Mssk1)
506	CEPK506	Cytoplasmic	Cytoplasmic	10196197				Cytoplasmic (99.997%)	Nuclear (3)		Srpk1: serine/arginine-rich protein specific kinase 1(SR protein-specific kinase 1)
507	CEPK507	CytoplasmicMembrane AssociatedCytoplasmic Puncta				CytoplasmicMembrane AssociatedCytoplasmic Puncta		Extracellular (69.112%)	Nuclear (4)		D8Ertd82e: hypothetical protein kinase
508	CEPK508	Extracellular						Extracellular (84.904%)	Cytoplasmic (1)		C230081A13Rik: hypothetical protein kinase
509	CEPK509	Cytoplasmic						Cytoplasmic (100%)	Cytoplasmic (1)		Eif2ak1: eukaryotic translation initiation factor 2 alpha kinase 1(Hri)
511	CEPK511	Membrane AssociatedReticularMitochondrial-likeCytoplasmic	Membrane AssociatedReticularMitochondrial-like	11888884		Cytoplasmic		Mitochondrial (100%)	Nuclear (1)		Cabc1: chaperone, ABC1 activity of bc1 complex like (S. pombe)(mKIAA0451)
512	CEPK512	NuclearCytoplasmic				NuclearCytoplasmic		Cytoplasmic (63.452%)	Mitochondrial (1)	Secreted	Adck1: aarF domain containing kinase 1
513	CEPK513	Membrane AssociatedPlasma Membrane-Like							Extracellular (1)	Type1 transmembrane protein	Erbb3: v-erb-b2 erythroblastic leukemia viral oncogene homolog 3 (avian)(Erbb-3, Erbb3r)
514	CEPK514	Membrane AssociatedPlasma Membrane-LikeNuclear	Membrane AssociatedPlasma Membrane-LikeNuclear	11679632					Extracellular (4)	Type1 transmembrane protein	Erbb4: v-erb-a erythroblastic leukemia viral oncogene homolog 4 (avian)
515	CEPK515	Nuclear						Nuclear (96.466%)	Cytoplasmic (1)		Bub1b: budding uninhibited by benzimidazoles 1 homolog, beta (S. cerevisiae)(BUBR1)
516	CEPK516	Nuclear						Nuclear (99.984%)	Nuclear (1)		Bub1: budding uninhibited by benzimidazoles 1 homolog (S. cerevisiae)(Bub1a, D2Xrf87)
517	CEPK517	Nuclear						Nuclear (99.413%)	Cytoplasmic (1)		Hipk4: homeodomain interacting protein kinase 4(LOC233020)
518	CEPK518	Nuclear						Nuclear (96.66%)	Nuclear (2)		Hipk2: homeodomain interacting protein kinase 2(Stank)
519	CEPK519	Membrane AssociatedReticularER-likeNuclear	Membrane AssociatedReticularER-likeNuclear	9637683				Cytoplasmic (87.638%)	Cytoplasmic (1)	Secreted	Ern1: endoplasmic reticulum (ER) to nucleus signalling 1(Ire1a, Ire1alpha, Ire1p)
520	CEPK520	Cytoplasmic						Cytoplasmic (99.771%)	Cytoplasmic (1)		Rnasel: ribonuclease L (2', 5'-oligoisoadenylate synthetase-dependent)(2-5A-dependent RNAase)
526	CEPK526	Cytoplasmic						Cytoplasmic (100%)	Nuclear (3)		Pxk: PX domain containing serine/threonine kinase(D14Ertd813e)
531	CEPK531	NuclearNuclear Speckles	NuclearNuclear Speckles	12529400				Nuclear (96.66%)	Nuclear (4)		Hipk1: homeodomain interacting protein kinase 1(Myak)
532	CEPK532	Nuclear							Nuclear (4)		Riok1: RIO kinase 1 (yeast)
535	CEPK535	Cytoplasmic						Cytoplasmic (100%)	Nuclear (1)		Pik3r4: phosphatidylinositol 3 kinase, regulatory subunit, polypeptide 4, p150(D9Ertd418e)
536	CEPK536	NuclearCytoplasmic	NuclearCytoplasmic	11034606				Nuclear (96.66%)	Nuclear (2)		Hipk3: homeodomain interacting protein kinase 3(DYRK6, FIST3, PKY)
537	CEPK537	Cytoplasmic							Cytoplasmic (1)		Irak4: interleukin-1 receptor-associated kinase 4(IRAK-4, NY-REN-64)
538	CEPK538	Nuclear						Nuclear (99.764%)	Nuclear (1)		BC052883: hypothetical wee1 related kinase(LOC381759)
539	CEPK539	Nuclear	Nuclear	11228240				Cytoplasmic (99.935%)	Nuclear (3)		Gsg2: germ cell-specific gene 2(Haspin)
540	CEPK540	Cytoplasmic						Cytoplasmic (89.397%)	Cytoplasmic (2)	Secreted	A630047E20Rik: hypothetical protein kinase
541	CEPK541	Cytoplasmic						Cytoplasmic (77.794%)	Cytoplasmic (1)	Secreted	Stk31: serine threonine kinase 31
542	CEPK542	Cytoplasmic						Cytoplasmic (100%)	Cytoplasmic (7)		Ysk4: Yeast Sps1/Ste20-related kinase 4 (S. cerevisiae)
543	CEPK543	Membrane AssociatedCytoplasmic PunctaEndosomal	Membrane AssociatedCytoplasmic PunctaEndosomal	11877461				Nuclear (96.66%)	Nuclear (4)		Aak1: adaptor-associated kinase 1(D6Ertd245e, mKIAA1048)
546	CEPK546	Nuclear						Nuclear (99.764%)	Nuclear (3)		Wee1: wee 1 homolog (S. pombe)
548	CEPK548	Membrane AssociatedReticularER-likeMembrane AssociatedGolgi-Like				Membrane AssociatedReticularER-likeMembrane AssociatedGolgi-Like		Cytoplasmic (99.996%)	Nuclear (2)	Type2 transmembrane protein	4930444A02Rik: hypothetical protein kinase
554	CEPK554	Membrane AssociatedReticularER-like	Membrane AssociatedReticularER-like	11175748				Cytoplasmic (99.998%)	Mitochondrial (3)	Secreted	Ern2: endoplasmic reticulum (ER) to nucleus signalling 2(Ire1b)
557	CEPK557	Nuclear						Nuclear (96.66%)	Nuclear (4)		Bmp2k: BMP2 inducible kinase(BIKE)
558	CEPK558	NuclearCytoplasmic	Nuclear	11546806		NuclearCytoplasmic		Nuclear (99.86%)	Mitochondrial (3)		Trp53rk: TP53 regulating kinase(mNori-2p, Nori-2, PRPK)
562	CEPP1	Membrane AssociatedPlasma Membrane-Like	Membrane AssociatedPlasma Membrane-Like	12213306				Extracellular (98.338%)	Cytoplasmic (1)		Ptprz1: protein tyrosine phosphatase, receptor type Z, polypeptide 1(DSD-1-PG, phosphacan, PTPbeta, Ptprz, Ptpz, PTPzeta, Rptpbeta)
563	CEPP2	Membrane AssociatedPlasma Membrane-Like						Extracellular (100%)	Extracellular (1)	Type1 transmembrane protein	Ptprt: protein tyrosine phosphatase, receptor type, T(RPTPrho)
564	CEPP3	Membrane AssociatedPlasma Membrane-LikeTight-junction	Membrane AssociatedPlasma Membrane-LikeTight-junction	12376545				Extracellular (100%)	Cytoplasmic (1)	Type1 transmembrane protein	Ptprm: protein tyrosine phosphatase, receptor type, M
565	CEPP4	Membrane AssociatedPlasma Membrane-Like	Membrane AssociatedPlasma Membrane-Like	8700514				Extracellular (100%)	Extracellular (1)	Multipass membrane	Ptpru: protein tyrosine phosphatase, receptor type, U(PCP2, PTP, Ptprl)
566	CEPP5	Membrane AssociatedPlasma Membrane-LikeCytoplasmic	Membrane AssociatedPlasma Membrane-LikeCytoplasmic	8663237				Extracellular (100%)	Cytoplasmic (1)	Multipass membrane	Ptprk: protein tyrosine phosphatase, receptor type, K
567	CEPP6	Membrane AssociatedPlasma Membrane-Like	Membrane AssociatedPlasma Membrane-Like	12244310				Extracellular (95.792%)	Nuclear (1)	Multipass membrane	Ptprc: protein tyrosine phosphatase, receptor type, C(B220, CD45, Cd45, CD45R, Ly-5, Ly-5, Lyt-4, T200)
568	CEPP7	Membrane AssociatedPlasma Membrane-Like						Extracellular (100%)	Extracellular (1)	Type1 transmembrane protein	Ptprd: protein tyrosine phosphatase, receptor type, D
569	CEPP8	Membrane AssociatedPlasma Membrane-Like	Membrane AssociatedPlasma Membrane-Like	9245795				Extracellular (100%)	Nuclear (1)	Multipass membrane	Ptprs: protein tyrosine phosphatase, receptor type, S(PTP-NU3, PTPsigma, Ptpt9, RPTPsigma)
571	CEPP10	Membrane AssociatedPlasma Membrane-Like	Membrane AssociatedPlasma Membrane-Like	9245795				Extracellular (100%)	Cytoplasmic (2)		Ptprf: protein tyrosine phosphatase, receptor type, F(LAR, LARS)
572	CEPP11	Membrane AssociatedPlasma Membrane-Like	Membrane AssociatedPlasma Membrane-Like	15630078				Cytoplasmic (99.489%)	Cytoplasmic (1)	Multipass membrane	Ptpra: protein tyrosine phosphatase, receptor type, A(PTP[a], Ptpa, PTPalpha, RPTR[a], RPTRalpha)
573	CEPP12	Membrane AssociatedPlasma Membrane-Like	Membrane AssociatedPlasma Membrane-Like	15630078				Cytoplasmic (99.489%)	Cytoplasmic (2)	Type1 transmembrane protein	Ptpre: protein tyrosine phosphatase, receptor type, E(PTPe, PTPepsilon)
574	CEPP13	Membrane AssociatedPlasma Membrane-Like						Extracellular (98.338%)	Cytoplasmic (1)	Type1 transmembrane protein	Ptprg: protein tyrosine phosphatase, receptor type, G
577	CEPP16	Membrane AssociatedReticularER-like	Membrane AssociatedReticularER-like	8987810		Membrane AssociatedReticularER-like		Cytoplasmic (99.993%)	Nuclear (1)		Ptpn5: protein tyrosine phosphatase, non-receptor type 5(Step)
578	CEPP17	Cytoplasmic	Cytoplasmic	10940933		Cytoplasmic		Cytoplasmic (98.025%)	Cytoplasmic (1)		Ptpn7: protein tyrosine phosphatase, non-receptor type 7
579	CEPP18	Membrane AssociatedPlasma Membrane-Like	Membrane AssociatedPlasma Membrane-Like	12548400				Cytoplasmic (99.91%)	Nuclear (1)	Type1 transmembrane protein	Ptprr: protein tyrosine phosphatase, receptor type, R(Gmcp1, mPTP213, PTPBR7, PTP-SL, STEP-like PTPase)
580	CEPP19	Membrane AssociatedPlasma Membrane-Like						Extracellular (99.796%)	Extracellular (2)	Type1 transmembrane protein	Ptprv: protein tyrosine phosphatase, receptor type, V(Esp, mOST-PTP)
581	CEPP20	Cytoplasmic						Cytoplasmic (98.174%)	Nuclear (5)		Ptpn23: protein tyrosine phosphatase, non-receptor type 23(HD-PTP, PTP-D14, PTP-TD14)
582	CEPP21	Membrane AssociatedPlasma Membrane-Like	Membrane AssociatedPlasma Membrane-Like	11278335				Extracellular (99.669%)	Extracellular (2)	Type2 transmembrane protein	Ptprh: protein tyrosine phosphatase, receptor type, H
583	CEPP22	Membrane AssociatedPlasma Membrane-Like	Membrane AssociatedPlasma Membrane-Like	12837292				Extracellular (100%)	Extracellular (3)	Type1 transmembrane protein	Ptprq: protein tyrosine phosphatase, receptor type, Q
584	CEPP23	Membrane AssociatedPlasma Membrane-Like	Membrane AssociatedPlasma Membrane-Like	14709717				Extracellular (99.669%)	Extracellular (2)	Type1 transmembrane protein	Ptprj: protein tyrosine phosphatase, receptor type, J(BET, Byp, CD148, DEP-1, Ptpb2, PTPbeta2, Scc1, Scc-1)
585	CEPP24	Membrane AssociatedPlasma Membrane-Like						Extracellular (99.985%)	Extracellular (1)	Type1 transmembrane protein	Ptprb: protein tyrosine phosphatase, receptor type, B
586	CEPP25	Membrane AssociatedPlasma Membrane-Like	Membrane AssociatedPlasma Membrane-Like	15356345				Extracellular (99.99%)	Extracellular (2)	Multipass membrane	Ptpro: protein tyrosine phosphatase, receptor type, O(GLEPP1, PTP-BK, PTP-phi, PTPROt, PTP-U2)
587	CEPP26	Cytoplasmic	Cytoplasmic	12764153				Cytoplasmic (99.999%)	Nuclear (3)		Ptpn8: protein tyrosine phosphatase, non-receptor type 8(70zpep, Lyp, PEP)
588	CEPP27	Cytoplasmic	Cytoplasmic	8875997				Cytoplasmic (99.999%)	Mitochondrial (1)		Ptpn18: protein tyrosine phosphatase, non-receptor type 18(FLP1, HSCF, PTP-HSCF, Ptpk1, PTP-K1)
589	CEPP28	NuclearCytoplasmic	NuclearCytoplasmic	10934049				Cytoplasmic (100%)	Cytoplasmic (1)		Ptpn14: protein tyrosine phosphatase, non-receptor type 14(Pez, PTP36)
590	CEPP29	CytoplasmicMembrane AssociatedReticularMitochondrial-like	CytoplasmicMembrane AssociatedReticularMitochondrial-like	15143158				Cytoplasmic (100%)	Nuclear (2)		Ptpn21: protein tyrosine phosphatase, non-receptor type 21(PTPD1, PTPRL10)
591	CEPP30	Membrane AssociatedPlasma Membrane-LikeCytoplasmic	Membrane AssociatedPlasma Membrane-LikeCytoplasmic	10940933				Cytoplasmic (100%)	Nuclear (2)		Ptpn4: protein tyrosine phosphatase, non-receptor type 4(hPTP-MEG, protein tyrosine phosphatase, non-receptor type 4 (megakaryocyte), PTPMEG, TEP, TEP/mPTPMEG, testis-enriched phosphatase)
592	CEPP31	Membrane AssociatedPlasma Membrane-LikeCytoplasmic	Membrane AssociatedPlasma Membrane-LikeCytoplasmic	10940933				Cytoplasmic (100%)	Nuclear (1)		Ptpn3: protein tyrosine phosphatase, non-receptor type 3(PTPCL, PTPH1)
593	CEPP32	CytoplasmicMembrane AssociatedCytoplasmic Puncta	CytoplasmicMembrane AssociatedCytoplasmic Puncta	15322554				Cytoplasmic (100%)	Cytoplasmic (1)		Ptpn9: protein tyrosine phosphatase, non-receptor type 9(PTPMEG2)
594	CEPP33	Membrane AssociatedReticularER-like	Membrane AssociatedReticularER-like	1739967				Cytoplasmic (100%)	Nuclear (2)	Type2 transmembrane protein	Ptpn1: protein tyrosine phosphatase, non-receptor type 1(PTP1B, PTP-1B)
595	CEPP34	Membrane AssociatedReticularER-likeNuclearCytoplasmic	Membrane AssociatedReticularER-likeNuclear	7593185		NuclearCytoplasmic		Cytoplasmic (100%)	Cytoplasmic (2)	Type2 transmembrane protein	Ptpn2: protein tyrosine phosphatase, non-receptor type 2(Ptpt, TC-PTP)
596	CEPP35	NuclearCytoplasmic	NuclearCytoplasmic	11337490				Cytoplasmic (100%)	Nuclear (1)		Ptpn12: protein tyrosine phosphatase, non-receptor type 12(P19-PTP, PTPG1, PTP-P19, PTP-PEST)
597	CEPP36	Membrane AssociatedPlasma Membrane-Like						Extracellular (98.353%)	Nuclear (2)	Type1 transmembrane protein	Ptprn: protein tyrosine phosphatase, receptor type, N(IA-2, IA-2, mIA-A)
598	CEPP37	Membrane AssociatedPlasma Membrane-Like	Membrane AssociatedPlasma Membrane-Like	15485654				Extracellular (98.353%)	Nuclear (2)	Secreted	Ptprn2: protein tyrosine phosphatase, receptor type, N polypeptide 2(IA-2 beta, IA-2beta, phogrin, PTP-NP, snoRNA MBII-51)
599	CEPP38	NuclearCytoplasmic				NuclearCytoplasmic		Cytoplasmic (60.767%)	Nuclear (2)		Ptpn20: protein tyrosine phosphatase, non-receptor type 20(typ)
600	CEPP39	Membrane AssociatedPlasma Membrane-LikeApical surface	Membrane AssociatedPlasma Membrane-LikeApical surface	12766187				Cytoplasmic (100%)	Nuclear (3)		Ptpn13: protein tyrosine phosphatase, non-receptor type 13(PTP-BL, Ptpri, RIP)
602	CEPP41	Cytoplasmic	Cytoplasmic	10940933				Cytoplasmic (100%)	Cytoplasmic (2)		Ptpn11: protein tyrosine phosphatase, non-receptor type 11(PTP1D, PTP2C, SAP-2, SH2 domain-containing protein tyrosine phosphatase-2, Shp2, SHP-2, SH-PTP2, SH-PTP3, Syp)
603	CEPP42	Cytoplasmic	Cytoplasmic	10940933				Cytoplasmic (100%)	Cytoplasmic (1)		Hcph: hemopoietic cell phosphatase(hcp, me, motheaten, Ptp1C, PTPN6, SHP-1)
604	CEPP43	NuclearCytoplasmic	NuclearCytoplasmic	10224087		NuclearCytoplasmic		Cytoplasmic (99.79%)	Nuclear (2)		Dusp3: dual specificity phosphatase 3 (vaccinia virus phosphatase VH1-related)(T-DSP11, VHR)
605	CEPP44	NuclearCytoplasmic				NuclearCytoplasmic		Cytoplasmic (99.79%)	Mitochondrial (4)	Secreted	2310043K02Rik: hypothetical dual specificity phosphatase member
606	CEPP45	NuclearCytoplasmic	NuclearCytoplasmic	11123293		NuclearCytoplasmic		Cytoplasmic (99.79%)	Mitochondrial (6)		Dusp14: dual specificity phosphatase 14(D11Ertd395e, Mkp6, MKP-L)
607	CEPP46	NuclearCytoplasmic	NuclearCytoplasmic	12408986		NuclearCytoplasmic		Cytoplasmic (99.79%)	Extracellular (1)		Dusp21: dual specificity phosphatase 21(LMWDSP21)
608	CEPP47	NuclearCytoplasmic				NuclearCytoplasmic		Cytoplasmic (99.79%)	Extracellular (1)		Dusp18: dual specificity phosphatase 18(DUSP20, LMWDSP20)
609	CEPP48	NuclearCytoplasmic	NuclearCytoplasmic	14531860				Nuclear (54.166%)	Nuclear (1)		Ssh3: slingshot homolog 3 (Drosophila)(SSH-3)
610	CEPP49	Nuclear						Nuclear (99.538%)	Mitochondrial (3)	Secreted	0710001B24Rik: hypothetical dual specificity phosphatase member
611	CEPP50	Nuclear	Nuclear	7836374				Nuclear (99.538%)	Mitochondrial (1)		Dusp5: Dual specificity protein phosphatase 5(hVH3)
612	CEPP51	Nuclear	Nuclear	7681221				Nuclear (99.944%)	Nuclear (2)		Dusp2: dual specificity phosphatase 2(PAC1)
613	CEPP52	Nuclear	Nuclear	7535768		Nuclear		Nuclear (99.538%)	Nuclear (3)		Dusp4: dual specificity phosphatase 4(hVH2)
614	CEPP53	Nuclear	Nuclear	7836374				Cytoplasmic (99.981%)	Nuclear (2)		Dusp1: dual specificity phosphatase 1(3CH134, erp, mkp-1, MKP1, hVH1, CL100, Ptpn16)
615	CEPP54	NuclearCytoplasmic	NuclearCytoplasmic	10597297		NuclearCytoplasmic		Nuclear (54.166%)	Nuclear (3)		Dusp10: dual specificity phosphatase 10(MKP5, MKP-5)
616	CEPP55	Nuclear						Nuclear (54.166%)	Nuclear (4)		Dusp8: dual specificity phosphatase 8(hVH5, Nttp1)
617	CEPP56	Cytoplasmic	Cytoplasmic	12524447				Nuclear (54.166%)	Nuclear (4)		Dusp16: dual specificity phosphatase 16(D6Ertd213e, MKP7, MKP-7)
618	CEPP57	NuclearCytoplasmic	NuclearCytoplasmic	11988087				Cytoplasmic (100%)	Nuclear (2)		Dusp9: dual specificity phosphatase 9(MKP4, Pyst3)
619	CEPP58	Cytoplasmic	Cytoplasmic	15269220		Cytoplasmic		Cytoplasmic (100%)	Nuclear (2)		Dusp6: dual specificity phosphatase 6(MKP3, MKP3, MKP-3, PYST1)
620	CEPP59	Cytoplasmic	Cytoplasmic	9788880				Cytoplasmic (100%)	Nuclear (2)		Dusp7: dual specificity phosphatase 7(MKPX, MKP-X, PYST2)
621	CEPP60	Cytoplasmic				Cytoplasmic		Cytoplasmic (100%)	Cytoplasmic (2)		Mk-styx: map kinase phosphatase-like protein MK-STYX
622	CEPP61	CytoplasmicCytoskeletonMembrane AssociatedPlasma Membrane-LikeMembrane AssociatedReticularER-like	CytoplasmicCytoskeleton	14531860		Membrane AssociatedPlasma Membrane-LikeMembrane AssociatedReticularER-like		Nuclear (99.538%)	Nuclear (2)		Ssh1: slingshot 1
623	CEPP62	CytoplasmicCytoskeleton	CytoplasmicCytoskeleton	14531860				Nuclear (99.944%)	Nuclear (5)		Ssh2: slingshot homolog 2 (Drosophila)(SSH-2)
624	CEPP63	NuclearCytoplasmic	NuclearCytoplasmic	10446167		NuclearCytoplasmic		Nuclear (59.947%)	Mitochondrial (3)		Dusp12: dual specificity phosphatase 12(ESTM36, LMW-DSP4, mVH1, T-DSP4, VH1)
625	CEPP64	NuclearCytoplasmic	NuclearCytoplasmic	11346645				Nuclear (54.166%)	Mitochondrial (1)		Dusp22: dual specificity phosphatase 22(JKAP, JSP1, LMW-TSP2, MKPX)
626	CEPP65	Membrane AssociatedPlasma Membrane-LikeMembrane AssociatedGolgi-Like	Membrane AssociatedPlasma Membrane-LikeMembrane AssociatedGolgi-Like	15138252				Cytoplasmic (99.79%)	Mitochondrial (2)		Dusp15: dual specificity phosphatase-like 15(LMW-DSP10, T-DSP10, VHY)
627	CEPP66	NuclearCytoplasmic				NuclearCytoplasmic		Nuclear (99.538%)	Nuclear (1)		Styx: phosphoserine/threonine/tyrosine interaction protein(STNS (alternatively spliced intron of Styx))
628	CEPP67	Cytoplasmic				Cytoplasmic		Cytoplasmic (100%)	Cytoplasmic (3)		Dusp19: dual specificity phosphatase 19(C79103, SKRP1, TS-DSP1)
629	CEPP68	NuclearCytoplasmic	NuclearCytoplasmic	11733541		NuclearCytoplasmic		Cytoplasmic (99.968%)	Mitochondrial (1)		Mtm1: X-linked myotubular myopathy gene 1
630	CEPP69	Membrane AssociatedPlasma Membrane-LikeCytoplasmic	Membrane AssociatedPlasma Membrane-LikeCytoplasmic	11846405				Cytoplasmic (100%)	Nuclear (3)		Mtmr3: myotubularin related protein 3(FYVE-DSP1, mKIAA0371, ZFYVE10)
631	CEPP70	Cytoplasmic	Cytoplasmic	11302699				Cytoplasmic (100%)	Nuclear (2)		Mtmr4: myotubularin related protein 4(ESTM44, FYVE zinc finger phosphatase, FYVE-DSP2, mKIAA0647, ZFYVE11)
632	CEPP71	CytoplasmicMembrane AssociatedGolgi-Like	CytoplasmicMembrane AssociatedGolgi-Like	12890864		Cytoplasmic		Cytoplasmic (95.917%)	Nuclear (3)		Mtmr7: myotubularin related protein 7
633	CEPP72	Cytoplasmic				Cytoplasmic		Cytoplasmic (95.917%)	Nuclear (1)		Mtmr6: myotubularin related protein 6
634	CEPP73	Membrane AssociatedPlasma Membrane-LikeCytoplasmic	Membrane AssociatedPlasma Membrane-LikeCytoplasmic	11846405				Cytoplasmic (99.968%)	Cytoplasmic (1)	Secreted	Mtmr1: myotubularin related protein 1
635	CEPP74	Membrane AssociatedPlasma Membrane-LikeCytoplasmic	Membrane AssociatedPlasma Membrane-LikeCytoplasmic	11846405				Cytoplasmic (99.968%)	Cytoplasmic (1)		Mtmr2: myotubularin related protein 2
636	CEPP75	Membrane AssociatedPlasma Membrane-LikeCytoplasmic	Membrane AssociatedPlasma Membrane-LikeCytoplasmic	11846405		Cytoplasmic		Cytoplasmic (99.964%)	Cytoplasmic (4)		Mtmr9: myotubularin related protein 9(LIP-STYX, mMTMH3, MTMR8)
638	CEPP77	NuclearCytoplasmic				NuclearCytoplasmic		Cytoplasmic (100%)	Cytoplasmic (3)		Ppp6c: protein phosphatase 6, catalytic subunit
639	CEPP78	Membrane AssociatedReticularER-likeNuclearNuclearNuclear SpecklesMembrane AssociatedPlasma Membrane-LikeCytoplasmic	Membrane AssociatedReticularER-likeNuclear	12556489		NuclearNuclear SpecklesMembrane AssociatedPlasma Membrane-LikeCytoplasmic		Cytoplasmic (100%)	Cytoplasmic (2)		Ppp1ca: protein phosphatase 1, catalytic subunit, alpha isoform(dism2, Ppp1c)
641	CEPP80	NuclearCytoplasmic				NuclearCytoplasmic		Cytoplasmic (100%)	Cytoplasmic (2)		Ppp1cb: protein phosphatase 1, catalytic subunit, beta isoform
643	CEPP82	NuclearNucleolusMitotic structuresMitotic spindleNuclearNuclear SpecklesCytoplasmicMembrane AssociatedCytoplasmic Puncta	NuclearNucleolusMitotic structuresMitotic spindle	9606212		NuclearNuclear SpecklesCytoplasmicMembrane AssociatedCytoplasmic Puncta		Cytoplasmic (100%)	Cytoplasmic (3)		Ppp1cc: protein phosphatase 1, catalytic subunit, gamma isoform(dis2m1, PP1, PP1C gamma, PP1C gamma 1, PP1C gamma 2)
644	CEPP83	NuclearCytoplasmic	NuclearCytoplasmic	10781942		NuclearCytoplasmic		Cytoplasmic (100%)	Cytoplasmic (2)		Ppp2cb: protein phosphatase 2a, catalytic subunit, beta isoform(D8Ertd766e, PP2Ac)
645	CEPP84	NuclearCytoplasmic	NuclearCytoplasmic	15383005				Cytoplasmic (69.039%)	Cytoplasmic (3)		Ppp5c: protein phosphatase 5, catalytic subunit(ANP receptor, PP5)
646	CEPP85	NuclearCytoplasmic	NuclearCytoplasmic	12668731				Cytoplasmic (100%)	Cytoplasmic (4)		Ppp4c: protein phosphatase 4, catalytic subunit(PPX)
647	CEPP86	Cytoplasmic				Cytoplasmic		Cytoplasmic (82.929%)	Nuclear (2)	Secreted	C79127: hypothetical PP2c member
648	CEPP87	Cytoplasmic	Cytoplasmic	11559703				Cytoplasmic (92.919%)	Cytoplasmic (3)		Ppm1f: protein phosphatase 1F (PP2C domain containing)(hFEM-2, mKIAA0015)
649	CEPP88	Membrane AssociatedReticularER-like				Membrane AssociatedReticularER-like		Cytoplasmic (98.989%)	Cytoplasmic (2)	Secreted	Ppm1l: protein phosphatase 1 (formerly 2C)-like(Pp2ce, PP2C-epsilon)
650	CEPP89	NuclearCytoplasmic				NuclearCytoplasmic		Cytoplasmic (98.819%)	Nuclear (1)		Ilkap: integrin-linked kinase-associated serine/threonine phosphatase 2C(PP2C-DELTA)
651	CEPP90	Nuclear	Nuclear	9271424				Nuclear (95.623%)	Nuclear (6)		Ppm1g: protein phosphatase 1G (formerly 2C), magnesium-dependent, gamma isoform(Fin13)
652	CEPP91	Cytoplasmic	Cytoplasmic	11563908				Cytoplasmic (82.929%)	Nuclear (4)		Ppm1b: protein phosphatase 1B, magnesium dependent, beta isoform(PP2CB)
654	CEPP93	NuclearCytoplasmic	NuclearCytoplasmic	12514180		NuclearCytoplasmic		Cytoplasmic (82.929%)	Nuclear (2)		Ppm1a: protein phosphatase 1A, magnesium dependent, alpha isoform(MMPa-2, Mpp alpha, MPPa-1)
655	CEPP94	Nuclear	Nuclear	9177166				Cytoplasmic (82.929%)	Nuclear (2)		Ppm1d: protein phosphatase 1D magnesium-dependent, delta isoform(Wip1)
658	CEPP97	Membrane AssociatedPlasma Membrane-LikeMembrane AssociatedCytoplasmic PunctaEndosomalMembrane AssociatedReticularER-like	Membrane AssociatedPlasma Membrane-LikeMembrane AssociatedCytoplasmic PunctaEndosomal	10747914		Membrane AssociatedPlasma Membrane-LikeMembrane AssociatedReticularER-like		Nuclear (99.99%)	Mitochondrial (1)		Ptp4a1: protein tyrosine phosphatase 4a1(PRL1, Prl-1)
659	CEPP98	Membrane AssociatedPlasma Membrane-LikeMembrane AssociatedCytoplasmic PunctaEndosomalNuclearCytoplasmic	Membrane AssociatedPlasma Membrane-LikeMembrane AssociatedCytoplasmic PunctaEndosomal	10747914		NuclearCytoplasmic		Nuclear (99.99%)	Nuclear (1)		Ptp4a2: protein tyrosine phosphatase 4a2(PRL2, Prl-2)
660	CEPP99	Membrane AssociatedPlasma Membrane-LikeMembrane AssociatedCytoplasmic PunctaEndosomal	Membrane AssociatedPlasma Membrane-LikeMembrane AssociatedCytoplasmic PunctaEndosomal	10747914		Membrane AssociatedPlasma Membrane-Like		Nuclear (99.99%)	Mitochondrial (1)		Ptp4a3: protein tyrosine phosphatase 4a3(PRL3, Prl-3)
661	CEPP100	Membrane AssociatedPlasma Membrane-LikeFocal adhesions	Membrane AssociatedPlasma Membrane-LikeFocal adhesions	15140944				Cytoplasmic (100%)	Nuclear (4)		Tens1: tensin-like SH2 domain-containing 1(TEM6, tensin3)
662	CEPP101	Membrane AssociatedGolgi-Like	Membrane AssociatedGolgi-Like	11810268					Mitochondrial (1)	Multipass membrane	Tpte: transmembrane phosphatase with tensin homology(Pten2)
663	CEPP102	Cytoplasmic						Cytoplasmic (78.711%)	Nuclear (3)		Dnajc6: DnaJ (Hsp40) homolog, subfamily C, member 6(mKIAA0473)
664	CEPP103	NuclearCytoplasmic	NuclearCytoplasmic	12543774		NuclearCytoplasmic			Nuclear (2)		Pten: phosphatase and tensin homolog(MMAC1, TEP1)
665	CEPP104	Cytoplasmic	Cytoplasmic	15147733				Nuclear (100%)	Mitochondrial (2)		Dusp23: dual specificity phosphatase 23(Ldp-3)
666	CEPP105	NuclearNucleolusCytoplasmicCytoskeletonCentrosomalNuclear	NuclearNucleolusNuclearNucleolusCytoplasmicCytoskeletonCentrosomal	15362113		Nuclear		Nuclear (99.99%)	Nuclear (3)		Cdc14b: CDC14 cell division cycle 14 homolog B (S. cerevisiae)(Cdc14B1, CDC14B3)
667	CEPP106	Nuclear						Nuclear (99.99%)	Cytoplasmic (2)		AW456874: hypothetical phosphotyrosine phosphatase
668	CEPP107	NuclearCytoplasmicCytoskeletonCentrosomal	NuclearCytoplasmicCytoskeletonCentrosomal	11598127				Nuclear (99.99%)	Nuclear (3)		Cdc14a: CDC14 cell division cycle 14 homolog A (S. cerevisiae)
669	CEPP108	Membrane AssociatedCytoplasmic PunctaLysosomal						Lysosomal (100%)	Mitochondrial (2)	Type2 transmembrane protein	Smpd1: sphingomyelin phosphodiesterase 1, acid lysosomal(acid sphingomyelinase, ASM, aSMase, A-SMase)
670	CEPP109	Extracellular						Extracellular (96.049%)	Extracellular (2)	Secreted	Smpdl3b: sphingomyelin phosphodiesterase, acid-like 3B(Asml3b)
671	CEPP110	Extracellular						Extracellular (96.049%)	Extracellular (1)	Secreted	Smpdl3a: sphingomyelin phosphodiesterase, acid-like 3A(ASM3A, ASML3A)
672	CEPP111	NuclearNuclear Speckles	NuclearNuclear Speckles	9685386		Nuclear		Nuclear (99.985%)	Mitochondrial (2)		Dusp11: dual specificity phosphatase 11 (RNA/RNP complex 1-interacting)
674	CEPP113	Cytoplasmic				Cytoplasmic		Nuclear (99.994%)	Nuclear (2)		Rngtt: RNA guanylyltransferase and 5'-phosphatase(mouse capping enzyme)
675	CEPP114	NuclearCytoplasmic	NuclearCytoplasmic	11982754				Cytoplasmic (100%)	Cytoplasmic (1)		Ppp3ca: protein phosphatase 3, catalytic subunit, alpha isoform(calcineurin A, Caln, Calna, CN, CnA, PP2B alpha 1, PP2BA alpha)
676	CEPP115	NuclearCytoplasmic	NuclearCytoplasmic	11982754				Cytoplasmic (100%)	Cytoplasmic (1)		Ppp3cb: protein phosphatase 3, catalytic subunit, beta isoform(calcineurin B, Calnb, CnAbeta, PP2BA beta, protein phosphatase 3)
677	CEPP116	Nuclear	Nuclear	7648621				Cytoplasmic (100%)	Cytoplasmic (1)		Ppp3cc: protein phosphatase 3, catalytic subunit, gamma isoform(calcineurin gamma, Calnc, PP2BA gamma)
678	CEPP117	Cytoplasmic						Cytoplasmic (82.929%)	Nuclear (1)		Ppp2cz: protein phosphatase 2a, catalytic subunit, zeta isoform
679	CEPP118	Cytoplasmic				Cytoplasmic		Cytoplasmic (82.929%)	Cytoplasmic (2)		Ppm1h: protein phosphatase 1H (PP2C domain containing)(ARHCL1)
680	CEPP119	Nuclear	Nuclear	14654243				Cytoplasmic (82.929%)	Cytoplasmic (4)		P2ce: protein phosphatase 2C eta isoform
681	CEPP120	NuclearCytoplasmic	NuclearCytoplasmic	15572030				Cytoplasmic (98.404%)	Nuclear (6)		Cdc25a: cell division cycle 25 homolog A (S. cerevisiae)
682	CEPP121	NuclearCytoplasmic	NuclearCytoplasmic	11313932				Nuclear (100%)	Nuclear (5)		Cdc25c: cell division cycle 25 homolog C (S. cerevisiae)(Cdc25)
683	CEPP122	NuclearCytoplasmic	NuclearCytoplasmic	10348352				Cytoplasmic (98.404%)	Nuclear (6)		Cdc25b: cell division cycle 25 homolog B (S. cerevisiae)
684	CEPP123	NuclearCytoplasmic	CytoplasmicCytoskeleton	9829986		NuclearCytoplasmic		Cytoplasmic (100%)	Cytoplasmic (2)		Acp1: acid phosphatase 1, soluble(Acp-1, LMW-PTP)
685	CEPP124	NuclearCytoplasmic	CytoplasmicCytoskeleton	9829986		NuclearCytoplasmic		Cytoplasmic (100%)	Cytoplasmic (1)		Acp1: acid phosphatase 1, soluble(Acp-1, LMW-PTP)
686	CEPP125	Cytoplasmic						Cytoplasmic (100%)	Nuclear (1)		Ppef2: protein phosphatase, EF hand calcium-binding domain 2
687	CEPP126	Cytoplasmic						Cytoplasmic (100%)	Nuclear (3)		Ppef: protein phosphatase with EF hand calcium-binding domain(PPEF 1, PPEF-1)
688	CEPP127	Cytoplasmic				Cytoplasmic		Extracellular (99.994%)	Cytoplasmic (3)		4933425L06Rik: hypothetical 5' nucleotidase, ecto
689	CEPP128	Membrane AssociatedPlasma Membrane-Like	Membrane AssociatedPlasma Membrane-Like	6017738				Extracellular (99.994%)	Cytoplasmic (1)	Type1 transmembrane protein	Nt5e: 5' nucleotidase, ecto(CD73, ecto-5'-nucleotidase, eNT, NT, Nt5)
690	CEPP129	NuclearCytoplasmic				NuclearCytoplasmic		Cytoplasmic (92.763%)	Extracellular (1)		2700082O15Rik: hypothetical metallophosphoesterase(239Fb)
691	CEPP130	Cytoplasmic						Cytoplasmic (99.999%)	Nuclear (2)		4931407K02Rik: hypothetical metallophosphoesterase
692	CEPP131	Membrane AssociatedReticularMitochondrial-like	Membrane AssociatedReticularMitochondrial-like	11866475				Mitochondrial (100%)	Nuclear (1)		Pdp2: pyruvate dehydrogenase phosphatase, catalytic subunit 2
693	CEPP132	Membrane AssociatedReticularMitochondrial-like	Membrane AssociatedReticularMitochondrial-like	11866475				Mitochondrial (100%)	Nuclear (1)		Pdp1: pyruvate dehydrogenase phosphatase, catalytic subunit 1
694	CEPP133	NuclearCytoplasmic				NuclearCytoplasmic		Cytoplasmic (99.79%)	Mitochondrial (1)		Gm1024: dual specificity phosphatase adjacent to DUSP13(LOC381511)
696	CEPP135	NuclearCytoplasmic				NuclearCytoplasmic		Cytoplasmic (99.79%)	Mitochondrial (3)	Type2 transmembrane protein	Dusp13: dual specificity phosphatase 13(LMW-DSP6, TMDP, TS-DSP6)
697	CEPP136	Cytoplasmic						Cytoplasmic (99.79%)	Nuclear (5)		C130085G02Rik: hypothetical dual specificity phosphatase member
698	CEPP137	Cytoplasmic						Cytoplasmic (100%)	Nuclear (3)		C130044A18Rik: hypothetical PP2c member
699	CEPP138	Cytoplasmic						Cytoplasmic (100%)	Nuclear (2)	Secreted	Plekhe1: pleckstrin homology domain containing, family E (with leucine rich repeats) member 1(mKIAA0606, SCOP)
700	CEPP139	Nuclear	Nuclear	12807427				Cytoplasmic (95.833%)	Nuclear (1)		Ppm1e: protein phosphatase 1E (PP2C domain containing)(CaM kinase phosphatase N, mKIAA1072, POPX1, PP2CH)
701	CEPP140	Cytoplasmic				Cytoplasmic		Cytoplasmic (97.642%)	Cytoplasmic (1)	Secreted	A930026L03Rik: hypothetical PP2c member
702	CEPP141	CytoplasmicMembrane AssociatedCytoplasmic Puncta	CytoplasmicMembrane AssociatedCytoplasmic Puncta	15024066		Cytoplasmic			Extracellular (4)	Multipass membrane	Ptplb: protein tyrosine phosphatase-like (proline instead of catalytic arginine), member b
703	CEPP142	Membrane AssociatedPlasma Membrane-Like							Mitochondrial (1)	Multipass membrane	Ptpla: protein tyrosine phosphatase-like (proline instead of catalytic arginine), member a
704	CEPP143	Cytoplasmic						Cytoplasmic (99.634%)	Nuclear (1)		Dbr1: debranching enzyme homolog 1 (S. cerevisiae)
705	CEPP144	Membrane Associated							Extracellular (1)	Multipass membrane	B830009D23Rik: hypothetical metallophosphoesterase
706	CEPP145	Cytoplasmic				Cytoplasmic		Cytoplasmic (32.215%)	Extracellular (3)	Multipass membrane	B230342F07: metallophosphoesterase internal to beta galactosidase
707	CEPP146	Membrane AssociatedCytoplasmic PunctaEndosomalNuclearCytoplasmic	Membrane AssociatedCytoplasmic PunctaEndosomal	10811830		NuclearCytoplasmic		Cytoplasmic (89.487%)	Nuclear (1)		Rab5a: RAB5A, member RAS oncogene family
708	CEPP147	Cytoplasmic				Cytoplasmic			Cytoplasmic (2)		Pald: paladin(mKIAA1274, paladin)
709	CEPP148	Membrane AssociatedCytoplasmic PunctaLysosomal	Membrane AssociatedCytoplasmic PunctaLysosomal	10639488				Lysosomal (100%)	Mitochondrial (4)	Secreted	Acp5: acid phosphatase 5, tartrate resistant(TRAP)
710	CEPP149	Nuclear						Nuclear (90.806%)	Mitochondrial (5)		2810004N20Rik: hypothetical dual specificity phosphatase member
711	CEPP150	NuclearCytoplasmic				NuclearCytoplasmic		Cytoplasmic (99.159%)	Cytoplasmic (3)	Secreted	Vps29: vacuolar protein sorting 29 (S. pombe)(PEP11)
712	CEPP151	Membrane AssociatedReticularER-likeNuclear	Membrane AssociatedReticularER-likeNuclear	14722920				Cytoplasmic (99.79%)	Mitochondrial (1)		Epm2a: epilepsy, progressive myoclonic epilepsy, type 2 gene alpha(laforin)
713	CEPP152	NuclearCytoplasmic	NuclearCytoplasmic	15039997				Nuclear (100%)	Nuclear (3)		Mre11a: meiotic recombination 11 homolog A (S. cerevisiae)
714	CEPP153	NuclearCytoplasmic				NuclearCytoplasmic			Extracellular (4)		2310004I24Rik: hypothetical metallophosphoesterase
716	CEPP155	Cytoplasmic						Cytoplasmic (92.302%)	Nuclear (2)		Map3k7ip1: mitogen-activated protein kinase kinase kinase 7 interacting protein 1(beta activated kinase-1 binding protein-1, Tab1, Tak1-binding protein 1)
717	CEPP156	Cytoplasmic						Cytoplasmic (98.356%)	Cytoplasmic (2)	Secreted	9130017A15Rik: T-cell activation protein phosphatase 2C
718	CEPP157	Cytoplasmic							Cytoplasmic (5)		C530044N13Rik: hypothetical metallophosphoesterase
719	CEPP158	Extracellular						Extracellular (99.665%)	Mitochondrial (3)		C330005M16Rik: hypothetical metallophosphoesterase
720	CEPP159	Cytoplasmic						Cytoplasmic (99.622%)	Mitochondrial (2)	Multipass membrane	Mppe1: metallophosphoesterase 1
721	CEPP160	Cytoplasmic						Cytoplasmic (99.999%)	Nuclear (1)		1110061O04Rik: hypothetical dual specificity phosphatase member
722	CEPP161	Nuclear							Nuclear (2)		BC016423: hypothetical serine threonine phosphatase
724	CEPP163	Cytoplasmic	Cytoplasmic	10669749				Cytoplasmic (99.682%)	Nuclear (2)		Cdkn3: cyclin-dependent kinase inhibitor 3(KAP)
727	CEPP166	Cytoplasmic						Cytoplasmic (100%)	Cytoplasmic (2)		Ppp2cb: Serine/threonine protein phosphatase 2A, catalytic subunit, beta isoform (EC 3.1.3.16) (PP2A-beta)
729	CEPK563	Membrane AssociatedPlasma Membrane-Like	Membrane AssociatedPlasma Membrane-Like	11941371					Cytoplasmic (1)	Multipass membrane	Trpm7: transient receptor potential cation channel, subfamily M, member 7(CHAK, CHAK1, Ltpr7, TRP-PLIK)
730	CEPK564	Membrane AssociatedPlasma Membrane-Like	Membrane AssociatedPlasma Membrane-Like	14976260					Mitochondrial (1)	Multipass membrane	Trpm6: transient receptor potential cation channel, subfamily M, member 6
731	CEPK565	Nuclear	Nuclear	11546806				Nuclear (99.86%)	Mitochondrial (4)		TP53 regulating kinase: TP53 regulating kinase(Trp53rk)
733	CEPK567	Cytoplasmic	Cytoplasmic	10760274				Cytoplasmic (100%)	Nuclear (6)		Prkaa1: protein kinase, AMP-activated, alpha 1 catalytic subunit
735	CEPK569	Cytoplasmic						Cytoplasmic (100%)	Cytoplasmic (3)		Myo3b: Myosin 3b
736	CEPK570	NuclearCytoplasmic	NuclearCytoplasmic	12763629				Cytoplasmic (99.995%)	Cytoplasmic (2)		Mapk11: mitogen-activated protein kinase 11(p38-2, P38b, p38beta, p38beta2, Prkm11, Sapk2, Sapk2b)
737	CEPK571	Cytoplasmic						Cytoplasmic (99.999%)	Nuclear (2)		Lak: lymphocyte alpha-kinase(LAK)
738	CEPK572	Cytoplasmic						Cytoplasmic (100%)	Nuclear (3)	Secreted	Hak: heart alpha-kinase(Hak)
739	CEPK573	Cytoplasmic						Cytoplasmic (100%)	Cytoplasmic (1)		Gm711: hypothetical tyrosine protein kinase(LOC279029)
740	CEPK574	Nuclear						Nuclear (99.986%)	Nuclear (3)	Secreted	Gm1078: hypothetical serine/threonine protein kinase(LOC381835)
741	CEPK575	Membrane AssociatedPlasma Membrane-Like						Cytoplasmic (89.181%)	Cytoplasmic (2)	Type1 transmembrane protein	Epha6: Eph receptor A6(Ehk2, Hek12, m-ehk2)
749	CEPK583	Cytoplasmic						Cytoplasmic (99.999%)	Nuclear (4)		Eef2k: eukaryotic elongation factor-2 kinase(eEF-2K)
751	CEPK585	Nuclear	Nuclear	11418590				Nuclear (94.455%)	Nuclear (3)		AW319487: Myocyte induction differentiation originator(MAK, Midori)
752	CEPK586	CytoplasmicCytoskeletonCentrosomal	CytoplasmicCytoskeletonCentrosomal	10066797				Cytoplasmic (99.998%)	Mitochondrial (3)		Aurkc: aurora kinase C(AIE1, AIK3, aurora B, Stk13)
753	CEPK587	Cytoplasmic						Cytoplasmic (100%)	Cytoplasmic (5)	Multipass membrane	4932414J04Rik: hypothetical protein kinase
755	CEPK589	Cytoplasmic						Cytoplasmic (63.452%)	Cytoplasmic (4)	Secreted	Adck2: aarF domain containing kinase 2
756	CEPK590	Membrane AssociatedReticularMitochondrial-like						Mitochondrial (100%)	Cytoplasmic (3)		Adck4: aarF domain containing kinase 4
757	CEPK591	Cytoplasmic						Cytoplasmic (63.452%)	Cytoplasmic (4)		Adck5: aarF domain containing kinase 5
758	CEPK592	NuclearCytoplasmic	NuclearCytoplasmic	9748265				Cytoplasmic (100%)	Mitochondrial (1)		Dyrk2: dual-specificity tyrosine-(Y)-phosphorylation regulated kinase 2
759	CEPK593	NuclearMembrane AssociatedReticularMitochondrial-like	NuclearMembrane AssociatedReticularMitochondrial-like	15110758				Cytoplasmic (99.982%)	Nuclear (5)	Secreted	Fastk: Fas-activated serine/threonine kinase
760	CEPK594	Nuclear	Nuclear	10547363				Nuclear (100%)	Nuclear (1)		Prkdc: protein kinase, DNA activated, catalytic polypeptide(DNAPDcs, DNAPK, DNA-PK, DNA-PKcs, DNPK1, HYRC1, scid, severe combined immunodeficiency, slip, XRCC7)
761	CEPK595	Nuclear	Nuclear	9812991				Nuclear (99.231%)	Mitochondrial (3)		Stk19: serine/threonine kinase 19(G11, RP1)
762	CEPK596	Nuclear							Nuclear (2)		Riok2: RIO kinase 2 (yeast)
763	CEPK597	Nuclear							Nuclear (1)		Riok3: RIO kinase 3 (yeast)(D18Ertd331e, Sudd)
764	CEPK598	NuclearCytoplasmicMembrane AssociatedCytoplasmic Puncta	NuclearCytoplasmicMembrane AssociatedCytoplasmic Puncta	9150358				Nuclear (100%)	Nuclear (1)		Atm: ataxia telangiectasia mutated homolog (human)
765	CEPK599	NuclearPML bodies	NuclearPML bodies	12814551				Nuclear (100%)	Cytoplasmic (1)		Atr: ataxia telangiectasia and rad3 related
766	CEPK600	Nuclear	Nuclear	12154074				Nuclear (100%)	Nuclear (2)	Secreted	Trim28: tripartite motif protein 28(KAP-1, KRIP-1, Tif1b)
767	CEPK601	NuclearCytoplasmic	NuclearCytoplasmic	15004009				Nuclear (100%)	Nuclear (1)	Secreted	Trim24: tripartite motif protein 24(TIF1, Tif1a)
768	CEPK602	Nuclear	Nuclear	15456879				Nuclear (100%)	Cytoplasmic (2)		Brd4: bromodomain containing 4
769	CEPK603	Nuclear						Nuclear (100%)	Nuclear (4)		Fsrg3: female sterile homeotic-related gene 3(Brd6, Fsrg3)
770	CEPK604	Nuclear						Nuclear (100%)	Nuclear (5)		Brd3: bromodomain containing 3(Fsrg2, ORFX, RINGL3)
771	CEPK605	Membrane AssociatedPlasma Membrane-Like	Membrane AssociatedPlasma Membrane-Like	12808105				Cytoplasmic (100%)	Nuclear (3)		Bcr1: breakpoint cluster region 1(mKIAA3017)
772	CEPK606	Membrane AssociatedReticularER-likeMembrane AssociatedGolgi-Like	Membrane AssociatedReticularER-likeMembrane AssociatedGolgi-Like	14578359				Nuclear (57.758%)	Cytoplasmic (2)		Frap1: FK506 binding protein 12-rapamycin associated protein 1(FKBP-rapamycin-associated protein FRAP, flat, FRAP2, MTOR, mTOR, RAFT1, RAPT1)
773	CEPK607	Cytoplasmic	Cytoplasmic	11180006				Cytoplasmic (100%)	Nuclear (5)		H11: H11 protein kinase(Cryac, D5Ucla4, E2IG1, H11, HSP20-like, HSP22)
774	CEPK608	Nuclear	Nuclear	15256250				Nuclear (100%)	Nuclear (1)		Trim33: tripartite motif protein 33(mKIAA1113, Tif1g)
775	CEPK609	Cytoplasmic	Cytoplasmic	14555713				Nuclear (100%)	Nuclear (1)		Trrap: transformation/transcription domain-associated protein
776	CEPK610	Nuclear	Nuclear	12498690				Nuclear (100%)	Nuclear (4)		TAF1: TAF1 RNA polymerase II, TATA box binding protein (TBP)-associated factor, 250kDa
777	CEPK611	NuclearCytoplasmic	NuclearCytoplasmic	15175154					Nuclear (2)		SMG1: PI-3-kinase-related kinase SMG-1
778	CEPK612	NuclearCytoplasmic	NuclearCytoplasmic	15063089				Nuclear (100%)	Nuclear (4)		Brd2: bromodomain containing 2(D17H6S113E, Frg-1, Fsrg1, NAT, Ring3, Rnf3)
779	CEPK613	Membrane AssociatedReticularMitochondrial-like	Membrane AssociatedReticularMitochondrial-like	7572341				Mitochondrial (100%)	Nuclear (1)		Pdk4: pyruvate dehydrogenase kinase, isoenzyme 4
780	CEPK614	Membrane AssociatedReticularMitochondrial-like	Membrane AssociatedReticularMitochondrial-like	7572341				Mitochondrial (100%)	Mitochondrial (2)		Pdk3: pyruvate dehydrogenase kinase, isoenzyme 3
781	CEPK615	Membrane AssociatedReticularMitochondrial-like	Membrane AssociatedReticularMitochondrial-like	7572341				Mitochondrial (100%)	Nuclear (1)		Pdk2: pyruvate dehydrogenase kinase, isoenzyme 2
782	CEPK616	Membrane AssociatedReticularMitochondrial-like	Membrane AssociatedReticularMitochondrial-like	7572341				Mitochondrial (100%)	Mitochondrial (1)	Secreted	Pdk2: pyruvate dehydrogenase kinase, isoenzyme 1
783	CEPK617	Membrane AssociatedReticularMitochondrial-like	Membrane AssociatedReticularMitochondrial-like	9344245				Mitochondrial (100%)	Mitochondrial (2)	Secreted	Bckdk: branched chain ketoacid dehydrogenase kinase(BCKD-kinase)
784	CEPK618	CytoplasmicCytoskeletonStress fibers	CytoplasmicCytoskeletonStress fibers	11832329				Cytoplasmic (99.996%)	Nuclear (2)		Mylk: myosin, light polypeptide kinase(Mlck, MLCK108, MLCK210, telokin)
786	CEPK620	Cytoplasmic						cytoplasm (100%)	Mitochondrial (2)		I0C0018M10: Hypothetical protein kinase
787	CEPK621	Cytoplasmic						cytoplasm (100%)	Nuclear (5)		X83337: WNK2 related kinase
788	CEPP167	Extracellular							Extracellular (2)	Secreted	D15Bwg0669e: Hypothetical metallophosphoesterase
789	CEPP168	Cytoplasmic							Cytoplasmic (1)		Cwf19l1: CWF19-like 1, cell cycle control (S. pombe)
793	CEPP171	Cytoplasmic						cytoplasm (100%)	Nuclear (5)		Tenc1: tensin like C1 domain-containing phosphatase
796	CEPK623	cytoplasm nucleus						cytoplasm nucleus (100%)	Nuclear (3)		Gm655: hypothetical serine/threonine kinase
797	CEPK624	Cytoplasmic						cytoplasm (100%)	Nuclear (2)		Gm1445: hypothetical serine/threonine kinase
798	CEPP174	Cytoplasmic						cytoplasm (100%)	Nuclear (9)		Tns1: tensin 1
799	CEPP175	NuclearCytoplasmic	NuclearCytoplasmic	10490620				nucleus (100%)	Nuclear (1)		Eya1: eyes absent 1 homolog (Drosophila)
800	CEPP176	NuclearCytoplasmic	NuclearCytoplasmic	10490620				nucleus (100%)	Extracellular (2)		Eya2: eyes absent 2 homolog (Drosophila)
801	CEPP177	NuclearCytoplasmic	NuclearCytoplasmic	10490620				nucleus (100%)	Nuclear (2)		Eya3: eyes absent 3 homolog (Drosophila)
802	CEPP178	NuclearCytoplasmic	NuclearCytoplasmic	15492887				nucleus (100%)	Nuclear (3)		Eya4: eyes absent 4 homolog (Drosophila)
803	CEPK625	Cytoplasmic						cytoplasm (100%)	Nuclear (2)		Ksr2: kinase suppressor of ras 2
804	CEPK626	Cytoplasmic						cytoplasm (100%)	Extracellular (1)	Secreted	AW548124: kinase-like
805	CEPK627	Membrane AssociatedPlasma Membrane-Like						nucleus (65.6%)	Nuclear (8)	Type1 transmembrane protein	Lmtk3: lemur tyrosine kinase 3
