# Supplementary material for: PhosphoregDB: The tissue and sub-cellular distribution of mammalian protein kinases and phosphatases
Source: BMC Bioinformatics. 2006 Feb 20;7:82. doi: 10.1186/1471-2105-7-82 (PMC1395337; doi:10.1186/1471-2105-7-82)
Supplement: Additional File 4 — NES and NLS predictions, and pubmed entries reporting nucleocytoplasmic shuttling. Excel file of kinases and phosphatases with predicted nuclear localization signals, nuclear export sequences or reported to undergo nucleocytoplasmic shuttling. [file 1471-2105-7-82-S4.xls]

## Sheet: Nucleocytoplasmic shuttling
PREGID	Observation	evidence
7	Undergoes nucleocytoplasmic shuttling	PMID:12618428
9	Undergoes nucleocytoplasmic shuttling	PMID:7623830
10	Undergoes nucleocytoplasmic shuttling	PMID:12801526
11	Undergoes nucleocytoplasmic shuttling	PMID:12529391
29	Undergoes nucleocytoplasmic shuttling	PMID:10026146
32	Undergoes nucleocytoplasmic shuttling	PMID:12411428
81	Undergoes nucleocytoplasmic shuttling	PMID:9677407
98	Undergoes nucleocytoplasmic shuttling	PMID:15150265
99	Undergoes nucleocytoplasmic shuttling	PMID:15511237
142	Undergoes nucleocytoplasmic shuttling	PMID:12242275
143	Undergoes nucleocytoplasmic shuttling	PMID:15302577
191	Undergoes nucleocytoplasmic shuttling	PMID:15340077
229	Undergoes nucleocytoplasmic shuttling	PMID:12529402
232	Undergoes nucleocytoplasmic shuttling	PMID:15210709
271	Undergoes nucleocytoplasmic shuttling	PMID:12853446
279	Undergoes nucleocytoplasmic shuttling	PMID:15304321
280	Undergoes nucleocytoplasmic shuttling	PMID:15304321
282	Undergoes nucleocytoplasmic shuttling	PMID:11517310
334	Undergoes nucleocytoplasmic shuttling	PMID:11741955
350	Undergoes nucleocytoplasmic shuttling	PMID:12642874
366	Undergoes nucleocytoplasmic shuttling	PMID:11581171
375	Undergoes nucleocytoplasmic shuttling	PMID:14733946
459	Undergoes nucleocytoplasmic shuttling	PMID:9164930
464	Undergoes nucleocytoplasmic shuttling	PMID:10698514
474	Undergoes nucleocytoplasmic shuttling	PMID:10899313
514	Undergoes nucleocytoplasmic shuttling	PMID:11679632
589	Undergoes nucleocytoplasmic shuttling	PMID:10934049
619	Undergoes nucleocytoplasmic shuttling	PMID:15269220
645	Undergoes nucleocytoplasmic shuttling	PMID:15383005
664	Undergoes nucleocytoplasmic shuttling	PMID:12543774
675	Undergoes nucleocytoplasmic shuttling	PMID:11982754
676	Undergoes nucleocytoplasmic shuttling	PMID:11982754
681	Undergoes nucleocytoplasmic shuttling	PMID:15572030
683	Undergoes nucleocytoplasmic shuttling	PMID:10348352
767	Undergoes nucleocytoplasmic shuttling	PMID:15004009
775	Undergoes nucleocytoplasmic shuttling	PMID:14555713
778	Undergoes nucleocytoplasmic shuttling	PMID:15063089
3	Undergoes nucleocytoplasmic shuttling (LeptomycinB sensitive, CRM1 dependent)	PMID:12631736
93	Undergoes nucleocytoplasmic shuttling (LeptomycinB sensitive, CRM1 dependent)	PMID:15147908
145	Undergoes nucleocytoplasmic shuttling (LeptomycinB sensitive, CRM1 dependent)	PMID:12949082
180	Undergoes nucleocytoplasmic shuttling (LeptomycinB sensitive, CRM1 dependent)	PMID:15252129
198	Undergoes nucleocytoplasmic shuttling (LeptomycinB sensitive, CRM1 dependent)	PMID:10508167
201	Undergoes nucleocytoplasmic shuttling (LeptomycinB sensitive, CRM1 dependent)	PMID:12915405
242	Undergoes nucleocytoplasmic shuttling (LeptomycinB sensitive, CRM1 dependent)	PMID:15075238
307	Undergoes nucleocytoplasmic shuttling (LeptomycinB sensitive, CRM1 dependent)	PMID:11042189
431	Undergoes nucleocytoplasmic shuttling (LeptomycinB sensitive, CRM1 dependent)	PMID:11161704
618	Undergoes nucleocytoplasmic shuttling (LeptomycinB sensitive, CRM1 dependent)	PMID:11988087
682	Undergoes nucleocytoplasmic shuttling (LeptomycinB sensitive, CRM1 dependent)	PMID:11313932
713	Undergoes nucleocytoplasmic shuttling (LeptomycinB sensitive, CRM1 dependent)	PMID:15039997

## Sheet: NLS predictions
PREGID	Predictor	Predicted NLS			prosite bipartite nuclear localization motif PS00015 (http://www.expasy.org/cgi-bin/nicesite.pl?PS00015)
9	predictNLS	19-KKSRSKS-27			predictNLS (http://cubic.bioc.columbia.edu/predictNLS/)
10	predictNLS	1-RRRRRR-8
38	predictNLS	785-KRKTH-791
39	predictNLS	1550-RTRSKR-1557
50	predictNLS	557-RLRRKPR-565
63	predictNLS	218-KKLNKKRLKKKK-231
65	predictNLS	386-QRKKKIKRE-396
66	predictNLS	387-RKEKVKRE-396
74	predictNLS	44-KKRRTK-51
74	predictNLS	715-FRRRRP-722
75	predictNLS	16-KRPRP-22
86	predictNLS	545-PRKRKL-552
142	predictNLS	359-LRKRKL-366
145	predictNLS	14-RRKKKRK-22
180	predictNLS	142-RKKRRKKR-151
181	predictNLS	149-TVKRC-155
197	predictNLS	375-REREEKRRRR-386
216	predictNLS	481-KKRKEYPKADVRLPELNYNHLPELRALEGIARNSRLIKKENK-524
249	predictNLS	354-RKKMSEEAAKKRRLEFIEKEKKQK-379
262	predictNLS	2-RKKKKKR-10
265	predictNLS	1218-KSKKRQKAMRKK-1231
267	predictNLS	405-RRLEEQQRREREARRQ-422
267	predictNLS	426-RRREQEEKRRLEELERRRK-446
268	predictNLS	405-RRVEEQQRREREQRKL-422
272	predictNLS	47-KKKKDRFYRSILPGDKTNKKREK-71
295	predictNLS	441-RKRRKE-448
311	predictNLS	584-PKKKGRT-592
349	predictNLS	166-KPRRKQ-173
373	predictNLS	736-ERRRRD-743
374	predictNLS	747-SRKRRS-754
428	predictNLS	448-RKRKK-454
436	predictNLS	355-KKRKK-361
441	predictNLS	30-KKRSH-36
442	predictNLS	28-RRRSRSWSSSSDRTRRRRR-48
442	predictNLS	115-RKHRRRRRRSR-127
443	predictNLS	87-RSRHRRRSRER-99
444	predictNLS	29-KRRSH-35
444	predictNLS	114-RKRNRPCASHQSHSKSHRRKR-136
445	predictNLS	113-KKKRRHQQGQGDDSSHKKERK-135
446	predictNLS	65-KKKRRAQQAPPQDSSTKKEKK-87
447	predictNLS	44-KKKKHKHRSKHKKHKHSSEEDRDKKHKHKHK-76
447	predictNLS	397-ERKRRE-404
447	predictNLS	461-RRRSRSPRRR-472
447	predictNLS	468-RRRDRSRRSKSRLRRR-485
458	predictNLS	246-RGGISGGGGR-257
466	predictNLS	307-PKKRATS-315
467	predictNLS	264-PKKRATS-272
469	predictNLS	24-VKKGRKKL-33
478	predictNLS	663-LRRRPRSRL-673
480	predictNLS	363-KKRRRQKQ-372
504	predictNLS	265-KKKKLKKKQKRQAELLEKR-285
506	predictNLS	10-RKKRTKAKKDKAQRKP-27
506	predictNLS	266-KKKKLKKKQKRQPELLEKR-286
513	predictNLS	1311-RSRSRSPRPR-1322
515	predictNLS	413-RKKLKERREAELLTSAKKR-433
526	predictNLS	456-KRRKILARKKSKR-470
532	predictNLS	289-KKERKKMVKEAQREKRKNKIPKHVKKRKEKTAKAKKGK-328
539	predictNLS	301-KRKQQEATGTPPRHYHQSKKKRK-325
568	predictNLS	555-SRKRRS-562
582	predictNLS	253-LKRRRKKR-262
621	predictNLS	274-ETLKRS-281
650	predictNLS	185-TVKRC-191
682	predictNLS	363-LREKDR-370
703	predictNLS	56-KRRRL-62
720	predictNLS	9-RQNFHPLRRRRR-22
729	predictNLS	1147-RRKKDK-1154
741	predictNLS	586-KRRTH-592
751	predictNLS	220-DRFQRKRR-229
761	predictNLS	3-KRRLLASEAFGVKRRR-20
768	predictNLS	535-KPKKKEKDKKEKKKEKHKKK-556
768	predictNLS	675-LRKKRKP-683
768	predictNLS	1371-ERRRRE-1378
769	predictNLS	458-KRKKVNNRDENPRKKPKQMKQKEKAKINQPKKKK-493
769	predictNLS	922-REKEQERRRRE-934
770	predictNLS	485-KPKKKKEKKEKEKKKKDKDKDKEKEKHKAKSEEEKKAK-524
771	predictNLS	717-KRANKGSKVMERLRKKL-735
776	predictNLS	299-RRKRKKK-307
776	predictNLS	1261-RKERRRIQEQLRRLKRNQEKEKLKGPPEKKPKKMK-1297
776	predictNLS	1377-RRKSLVLKFPKQQLPPKKKRRV-1400
778	predictNLS	542-PKRKREKK-551
778	predictNLS	548-KKEKKKKRK-558
778	predictNLS	582-KKSKKAGGGGSNATTLSHPGFGTSGGSSNKLPKKSQK-620
1	PrositeNLS	74-KRIFGDNFDPDFIKQRR-92
6	PrositeNLS	361-KRHAFFASIDWNKLYKR-379
33	PrositeNLS	602-RKILYQKESNYNRLKRA-620
36	PrositeNLS	65-RRSQHARKETEFLRLKR-83
85	PrositeNLS	313-RKLEEKRPERPSGRKPR-331
102	PrositeNLS	568-KREAHNRSPVSFREGRR-586
149	PrositeNLS	177-KRCAFSIPNNCSGARKR-195
150	PrositeNLS	98-KRCAFKIPNNCSGVRKR-116
161	PrositeNLS	201-RRQIDDQQKLLEKYKER-219
162	PrositeNLS	212-RRQIDEQQKMLEKYKER-230
174	PrositeNLS	557-RRLKSQILLKKYLMKRR-575
237	PrositeNLS	491-RKRSFGNPFEGSRREER-509
257	PrositeNLS	38-KKLEELDLDEQQRKRLE-56
279	PrositeNLS	278-KKTSYLTELIDRFKRWK-296
400	PrositeNLS	539-KKMKGPQVLDFIKQGKR-557
430	PrositeNLS	348-RKPANEFPAKFPKKVHR-366
438	PrositeNLS	21-RKRSLTTFPILKARKKQ-39
558	PrositeNLS	68-RRRTVQEARALLRCRRA-86
613	PrositeNLS	301-KKRVRLEEAFEFVKQRR-319
621	PrositeNLS	38-KRQYDESHVITALRVKK-56
650	PrositeNLS	172-RKFPKGDIISVEKTVKR-190
674	PrositeNLS	206-KKDSEPGSSASFSKRRK-224
679	PrositeNLS	103-KKKAGTITSTPNRNSKR-121

## Sheet: NES predictions
PREGID	Predicted NES		http://www.cbs.dtu.dk/services/NetNES/
6	220-LALDHLHRLGI-232
55	129-LAMAL-135
110	148-LKLENLLL-157
161	377-RVRNLHI-385
219	311-LQKLLTM-319
234	594-LLLTM-600
254	235-LSLLSLEP-244
257	36-LQKKLEELDL-47
324	283-LDREKDLTM-293
400	330-LKRENL-337
401	907-LAELIN-914
448	112-LLDVSV-119
464	272-LEMLTF-279
501	715-VFRLQDL-723
511	122-LTL-126
512	499-LRVRALRL-508
621	243-LRL-247
629	567-IKRLEELQL-577
647	287-LGLDLEL-295
649	27-LLCISLAL-36
660	116-LAL-120
666	48-YLDI-53
679	243-LESAFKEMDL-254
685	89-LCMDESNL-98
