# Supplementary material for: PhosphoregDB: The tissue and sub-cellular distribution of mammalian protein kinases and phosphatases
Source: BMC Bioinformatics. 2006 Feb 20;7:82. doi: 10.1186/1471-2105-7-82 (PMC1395337; doi:10.1186/1471-2105-7-82)
Supplement: Additional File 6 — GNF Probes used to measure expression in phosphoregDB. Excel file showing the mapping of phosphoregulator IDs to GNF probes and GC-RMA normalised data. Representative probes are flagged and number of samples with signal above 200 provided [file 1471-2105-7-82-S6.xls]

## Sheet: gnf1m-gcrma
PREGID	GNF1mprobes	representative probe	detected above 200	k/p	loc	class	range	B220+ B-cells	CD4+T-cells	CD8+T-cells	adipose tissue	adrenalgland	amygdala	bladder	blastocysts	bone	bonemarrow	brown fat	cerebellum	cerebral cortex	digits	dorsal root ganglia	dorsal striatum	embryo day 10.5	embryo day 6.5	embryo day 7.5	embryo day 8.5	embryo day 9.5	epidermis	fertilized egg	frontal cortex	heart	hippocampus	hypothalamus	kidney	large intestine	liver	lung	lymphnode	mammary gland (lact)	medial olfactory epithelium	olfactory bulb	oocyte	ovary	pancreas	pituitary	placenta	preoptic	prostate
1	gnf1m12313_s_at	gnf1m12313_s_at	55	CEPK1	multi	STK	693.1	563.85	345.75	418.75	507.4	202.55	206.8	243.65	239.9	315.05	420.45	233.6	231.35	192.7	358.75	192.05	295.95	259.2	316.2	279.4	410.45	240.85	262.75	266.8	214.7	250.9	206.45	200.2	240.25	201.7	200	217.05	451.55	251.8	263.5	202.9	234.35	333.25	410.95	176.85	862.7	169.6	213.55
1	gnf1m23894_a_at		24				1767.85	791.45	289.65	345.6	397.1	96.8	144.25	181.9	1812.95	999.45	208.3	117.45	102.65	98.05	739.05	105.3	108.05	49.85	813.5	397.85	986.3	67.6	281.75	45.1	144.4	105.05	106.8	79.1	266.65	55.85	132.35	232.65	490.05	67.9	329.6	77.5	52.8	243.5	72	75.8	1251.4	57.5	88.85
1	gnf1m27242_at		0				14.9	38.2	37.75	37.5	37.25	37.2	38.95	39.35	39.9	36.7	43	41.7	37.7	37.55	35.75	36.65	40.1	40.55	39.45	40.4	39.05	39.55	38.15	41.1	37	40.75	38.7	37.15	38.8	37.35	49.55	38.05	42.4	44.7	35	37.6	37.55	37	45.55	36.8	40.75	35	39.1
2	gnf1m12760_a_at	gnf1m12760_a_at	12	CEPK2	UBQ	STK	4398.5	147.35	155.1	168.3	164.55	165.6	165.5	177.7	222.1	168.2	182.65	208.55	166.3	165.8	172.2	119.4	175.9	180.5	190.4	223.95	199.1	175.1	169.9	177.55	174.5	172.2	182.05	173.7	4517.9	1135.3	1230.35	163.45	179.4	294	163.5	174.9	148.65	146.95	298.15	156.85	332.2	169.5	173.55
3	gnf1m02766_a_at	gnf1m02766_a_at	59	CEPK3	UBQ	STK	33889.5	1584.3	4121.6	7220.5	7244.25	9883.8	4845.5	2959.95	13294.2	3651.2	1465.5	3325.55	5413.05	6166.15	14033	2320.1	3702.45	599.15	8322.6	4376.95	1931.8	505.45	9005.75	115.3	8340.2	4879.8	7921.1	7174.2	7031	8088.55	1221.15	11844.8	4947.25	2839.55	5314	2551.4	197.05	7485.7	1789.95	1495.9	20951	1006.8	11217.1
4	gnf1m29372_a_at	gnf1m29372_a_at	3	CEPK4	Nuclear	STK	283.85	64.95	40.75	40.4	43.85	39.05	213.35	42.65	41.65	48.1	49.25	45.1	230.35	52.15	39.4	45.35	93.6	42.25	42.3	42.4	41.3	41.3	40.95	169.15	155.3	43.95	53.25	68.65	40.75	39.15	43.35	42.55	41.35	43.1	40.5	68.55	321.95	43.6	51	71.3	41.2	83.85	41.25
5	gnf1m03845_a_at	gnf1m03845_a_at	61	CEPK5	Nuclear	STK	4682.55	1727.2	1823.25	1581.35	1527.2	1650.25	1563.85	1960.4	740.55	1189.3	754.25	1199.1	1269.45	1735	4017.2	1379.35	1508.4	783.55	1064.65	1293.55	670.4	792.95	2291.9	335.2	1497.15	1091.75	1867.8	1187.3	1248.7	1477.15	497.85	2337.75	1831.15	1194.3	1347.6	1112.8	378.05	1724.4	1135.9	1056.2	969.95	1486	1061.95
6	gnf1m12660_a_at	gnf1m12660_a_at	19	CEPK6	UBQ	STK	6679.05	54.95	56.85	57.2	69.1	52.8	140.65	87.55	173.7	51.15	64	69.4	85.25	50.8	1253.6	119.65	57.35	4211.75	5129.5	3579.95	6164.95	6729.85	1110.8	4281.6	88.85	72.15	61.95	416.1	251.65	76.95	63.9	54.55	56	58.85	627.8	148.2	5026.6	127	69.45	76.8	5560.25	1116.15	64.85
7	gnf1m01705_a_at	gnf1m01705_a_at	48	CEPK7	multi	STK	3072.2	1996	3041.15	2519.9	490.45	240.4	183.5	212.1	2452	2941.1	1349.3	169.7	1936.55	149.5	984.5	226.3	164.2	376.15	1520.8	1089.25	989.45	735.55	293.6	435.15	178.65	122.9	193.1	176.6	238.9	3195.1	197.5	945.4	1858.4	491.85	346.3	182.1	437.35	609.95	262.9	206.4	668.4	301.85	648.25
7	gnf1m19103_at		2				170.65	143.1	143.75	143.75	140.75	143.85	142.3	154.25	139.7	137.05	188.75	158	143.6	140.5	138.2	132.75	148	155.5	167.9	155.15	147.6	154	141.85	149.15	138.2	149.35	138.5	136.2	154.95	145.85	162.6	141.8	142.95	150.25	130.5	139	138.55	156.55	208	128.95	149.45	130.25	147.2
8	gnf1m21840_a_at	gnf1m21840_a_at	61	CEPK8	other	STK	930.45	569.6	724.35	744.2	559.95	537.25	484.65	602.85	446.65	439.05	698.75	638.4	480.4	534.5	654.15	516.35	557.6	749.45	613.8	558.1	573.05	977.3	416.15	1017.05	488.2	554.4	478.65	378.75	524.7	630.1	578.7	758.75	552.55	568.9	394.8	420.45	1309.2	689.4	571.5	446.5	455.1	452.15	417
8	gnf1m20352_at		0				18.9	45.55	45.75	45.6	44.1	44.05	45.35	48	46.45	43	55.4	59.75	46.65	44.35	45.15	43.9	48.7	48.4	47.8	48.85	48.65	47.55	45.75	49.05	43.9	49.65	46.4	43.9	46.05	44.2	50.35	44.7	46.45	52	42.35	44.75	44.95	44.1	60.35	44.1	47.45	41.45	46.55
9	gnf1m02733_a_at	gnf1m02733_a_at	53	CEPK9	UBQ	STK	2906.3	164.55	204.6	176.25	193.15	344.9	2774.4	227	204.35	519.2	287.65	224.4	365.2	1218.9	205.8	3070.8	905.15	648.9	252.75	219.85	484.55	859.55	369.45	222.55	1189.05	589.65	826.6	1771.35	225.7	186.4	164.5	498.05	234.1	210.85	402.75	968.2	200.95	632.7	493.7	950.5	351.35	2943.4	248.5
9	gnf1m26090_at		0				9.15	24.1	24.4	24.25	23.7	23.7	24.3	24.35	24.2	23.6	25.2	25.2	23.6	23.7	23.35	23.45	24.3	24.4	24	24.35	24.25	24.7	23.7	24.8	29.2	24.95	24	25.9	24.25	23.5	26.8	23.9	24.05	24.5	22.95	24.35	23.85	23.45	32.1	23.65	24.45	23.05	24.7
9	gnf1m27320_at		0				8.5	17.9	18.1	18	17.5	17.55	17.75	18.15	18	17.55	18.95	18.65	17.5	17.6	17.35	17.5	18.1	18.15	18.15	18.25	18.05	18.05	17.65	18.6	17.45	18.35	17.9	17.35	17.95	17.6	18.3	17.7	17.8	18.45	17.15	17.65	18.15	17.4	19.8	17.75	18.2	16.95	17.95
10	gnf1m12982_at	gnf1m12982_at	0				48	64.2	74.9	63.7	60.6	88	63.15	70.65	64.4	79.6	86.5	69.15	77.75	65.95	72	58.5	67.25	69.7	63.65	67.5	63.5	64	65.95	78.9	64.1	72.5	63.95	62.95	63.55	56.8	75.45	62.7	72.3	66.75	56.4	62.35	65.4	60.6	80.2	57.95	66.65	54.55	63.6
12	gnf1m23560_a_at	gnf1m23560_a_at	2	CEPK12	multi	STK	307.8	125.55	127.15	120.7	171.05	190.75	148.55	249.25	109.5	151.25	108.45	109.9	159.5	199	188.8	157.9	138	112.75	108.35	146.15	126.9	104.75	145.1	144.3	172.55	105.85	147.75	130.5	180.15	125.95	126.4	129	137.45	146.3	356.55	118.65	180.85	130.05	145.15	132.75	108.75	136.95	140.25
13	gnf1m27908_at	gnf1m27908_at	18	CEPK13	multi	STK	2342.25	72.45	33	32.55	47	67.8	1006.7	87.45	120.55	44.45	32.65	31.35	455.55	512.45	29.25	1764.65	308.7	51.2	30.4	31	34.2	61.95	29.9	2370.75	437.15	34	1041.55	376.8	31.2	35.4	30.55	516.55	45.85	32.55	108.55	618.3	2365.2	59.3	33.9	69.8	32.65	559.4	29.8
14	gnf1m02002_a_at	gnf1m02002_a_at	61	CEPK14	cyto	STK	7355.65	2398.65	2275.65	2030.1	3401	7583.25	2320.8	2692.6	2527.95	3632.45	1436.65	596.7	3365.1	3545.9	4755.5	5651.15	1884.85	2953.95	5214.7	3645.1	730.7	2706.1	2674.5	7888.5	2450.75	2795.15	3463	2719.85	957.5	3376.7	680	4421.2	3921.2	6630.7	2330.65	3861.45	6871.75	5153	532.85	2101.55	4250.65	4322.1	3263.3
15	gnf1m02641_a_at	gnf1m02641_a_at	5	CEPK15	multi	STK	1522.95	36.35	37.1	36.3	35.4	35.1	1557.15	37.25	37	34.8	40.85	39.85	918.8	439.4	35	35.25	214.9	37.45	37.65	37.6	37.05	37.3	36.95	38.95	198.4	38.5	1200.55	42.15	36.7	35.9	38.6	36	36.8	38.2	34.2	79.15	35.9	34.7	42.4	35.2	37.1	64.15	36.85
16	gnf1m24769_a_at	gnf1m24769_a_at	61	CEPK16	other	STK	35038.1	696	1673.55	1262.15	1073.7	439.3	5770.8	2283.75	285.05	2449.7	3266.5	689.45	2895.1	11302.3	630.9	25348.1	6379.75	408.3	458.1	339.6	386.1	371.35	677.5	422.05	11429.2	972.3	16735.8	4533.25	794.25	4976.6	703.8	1766.3	1010.6	387.75	1569.2	35323.2	335.05	647.15	488.6	1327.9	464.65	3888.05	4063.4
16	gnf1m02640_a_at		61				3115.7	339.5	692.45	470.8	388.4	376.75	432.5	424.15	252.9	508.35	527.65	438.2	498.95	574.5	392	3368.6	546	423.65	399.9	418.8	406.3	417.2	561.35	377.1	683.85	585.75	905.35	456.5	398.35	1238.45	401.35	398.15	495	398.5	344.45	3293.25	336.15	343.05	588.55	378.9	340.8	482.9	367.55
17	gnf1m01585_a_at	gnf1m01585_a_at	56	CEPK17	other	STK	62303.7	16736.2	5945.3	8127.25	3668.5	916.5	51065.4	6369.3	266.6	3831.3	4145.1	575.3	19090.5	40761.3	438.85	1329.45	62394.8	607.25	281.35	444.95	369.1	383.75	1283.15	699.75	40882.6	1293.95	41213.5	8399.1	184.2	119.7	458	548.1	12050.2	419.4	255.75	12252.2	1042.8	632.15	91.1	998.1	676.35	8949.1	784.05
17	gnf1m24783_a_at		6				166.7	170.45	176.45	181.9	165.3	166.15	169.65	184.35	173.35	162.85	176.4	186.5	174.8	166.7	164.55	158.75	213	243.8	193.1	196.15	179.35	184.35	194.05	183.4	175.65	185.85	181.6	165.6	170.2	163.75	164.75	167.95	225.6	181.7	151.75	168.55	166.35	163.25	274.4	165.4	182.45	147.6	180.3
17	gnf1m20233_at		0				28.8	38.2	39.35	41.4	41.25	37.25	37.85	38.85	38.2	37.25	45.7	41.6	37.2	36.5	39.1	42	38.2	38.7	39.05	39.5	38.75	38.7	52.4	44.6	35.9	40.15	37.9	38.2	38.05	37.65	58	37.3	43.65	48.55	35.1	37	38.5	36.8	46.15	38	39.3	34.55	39.95
18	gnf1m26894_a_at	gnf1m26894_a_at	42	CEPK18	other	STK	14290.9	765.05	228.9	168.9	838.85	466.15	14366.2	289.95	116.8	187	359.15	1673.95	5152.75	10071.4	237.3	5130.15	7909.7	186.8	108.05	75.4	106.6	149.25	240	119.45	9259	630.1	13990.2	3241.7	397.2	527.6	355.5	1048.35	413	167.85	334.9	6047.55	143.55	469.65	191.6	1461.05	572.75	3804.7	221.55
18	gnf1m15563_at		20				4952.85	331.4	137.9	114.9	247.95	186.55	5046.45	132.05	97.35	130.7	133.3	181.25	1674.15	2927.25	128.5	2561.7	2139.9	157.25	131.35	140.85	145.55	174.05	145.95	143.95	3026.45	269.85	4858.5	1171.55	133.85	159.65	116.15	404.85	128.45	93.6	113.95	1853.35	105.3	178.35	157.75	1255.15	154.95	2116.65	129
19	gnf1m00727_at	gnf1m00727_at	61	CEPK19	multi	STK	7039.25	250.3	5847.8	7266.25	730.65	303.7	293.35	566.45	344.6	469.1	268.1	339.65	227	312.2	1327.7	264.8	491.35	348.45	934.6	961.4	383.55	321.8	1401.95	350.75	329.85	572.35	272.55	304.05	236.1	263.4	231.85	3404.4	1531.25	520.25	284.6	256.45	297.65	430.25	398.95	851.85	1294.6	307.6	446.55
20	gnf1m02642_a_at	gnf1m02642_a_at	59	CEPK20	other	STK	9621.65	5924.85	1211.6	1173.25	1967.95	3934.1	682.8	848.6	433.45	4289.65	4504.3	182.9	1603.35	307.15	3080.15	9804.55	346.95	730.7	750.8	866.1	1052.95	588.7	2494.45	331.8	799.25	502.6	500.45	197	1398.2	4945.7	422.15	1991.55	4638.85	952	1097.6	279.65	476.5	3389.85	486.2	348.8	1235.8	514.15	2650.35
21	gnf1m12968_at	gnf1m12968_at	0				81.85	60.1	69.35	70.95	59.3	58.95	60.5	65.8	66.55	58.65	131.35	91.75	58.3	58.7	51.15	58.6	62.55	68.2	94.2	106.3	79.9	87.7	61.05	68.4	60.1	115.95	62.35	56.3	84.6	64.4	64.6	64.45	65.55	63.4	52.25	59.5	60.45	49.5	69.25	56.2	75.25	53.65	61.45
22	gnf1m01586_a_at	gnf1m01586_a_at	60	CEPK22	multi	STK	9103.25	1326.05	736	574.55	3831.25	2515.05	3278.8	6801.35	6535.05	1300.1	1099.65	656.1	2618.45	2512.1	7347.85	2360.95	2066.45	3191.3	6479.55	3777.15	4407.8	4614.1	3937	3447.85	2732.05	356.65	2386.5	2193.35	1853.3	3578.6	662.5	9221	1101.2	4698.25	3838.45	2171.1	3933.25	3516.4	117.75	1437.3	5653.35	2904.45	7779.2
23	gnf1m27167_at	gnf1m27167_at	51	CEPK23	other	STK	3471.3	269.75	377.8	453.25	239.15	205.45	2274.35	446.9	884.45	165.65	218.7	213.65	3573.1	2446.2	101.8	1417.35	2578.6	195.4	301	397.85	204.8	183.6	205.25	154.5	2476.35	255.55	1955.55	1012.35	953.75	867.15	391.45	640.55	200.5	224.55	1608.5	2427.7	129	281.3	176.55	700.1	311.2	1420.85	320.55
24	gnf1m07412_a_at	gnf1m07412_a_at	0				22.7	50.95	51.8	51.25	51.2	50.05	50.95	53.55	51.85	50.05	55.5	55.25	49.8	50.15	69.95	50.1	51.95	53.1	52.35	53.1	51.95	52.5	56.35	53.85	49.9	54.4	51.6	49.85	51.8	50.05	53.1	70.35	51.4	52.8	48.5	50.65	50.75	49.85	56.15	49.95	52.65	47.65	51.7
25	gnf1m30635_a_at	gnf1m30635_a_at	60	CEPK25	cyto	STK	5273.95	853.6	958.25	927.4	1760.4	1933.45	399.15	3114.8	1160.9	1141.8	331.9	294.05	752.6	334.9	1091.1	379.55	146.3	791.35	908.6	1152.3	1043.2	844.1	857.5	5420.25	550.9	894.55	321.85	687.25	1339.5	2786.3	706.1	1648.05	948.8	501	1319.3	444.6	5359.9	2334.6	222.35	1261.4	2071.45	310.85	1155.95
26	gnf1m31119_a_at	gnf1m31119_a_at	21	CEPK26	cyto	STK	926.2	1010.7	960.95	857.4	442.45	432.7	159.5	177.7	165.55	422.35	205.2	324.5	168.4	161.5	116.85	168	144.7	158.05	164.7	163.7	147.65	145.7	134.05	94.7	146.8	183.15	161.85	135.1	236.75	495	166.8	275.7	602.6	227.15	189	134.55	84.5	289.75	176.45	143.8	214.3	187.2	173.9
26	gnf1m31120_at		0				25.35	68.55	68.3	61.7	56.2	56.65	57.45	59.75	58.3	55.35	65.4	60.6	56.4	56.55	56.15	56.4	60.05	61.25	67.1	59.55	58.15	58.8	56.7	59.75	56.25	59.4	58	55	57.9	56.1	61.8	57.35	61.5	59.45	51.8	55.95	56.15	55.65	66.05	55.95	57.8	54.65	58.15
27	gnf1m27870_a_at	gnf1m27870_a_at	34	CEPK27	cyto	STK	3878.15	102.9	114.2	113.75	157.6	217.7	606.05	215.3	77	394.25	134.5	230.35	656.3	210.1	136.2	3955.15	124.05	151.3	81.35	106.4	176.55	120.4	269.8	186.35	230.7	329.3	290.35	424.75	123.4	219.05	105.75	549.05	156.35	233.95	370.95	556.65	281.85	376.4	124.8	244.4	132.65	571.05	206
27	gnf1m25225_s_at		3				335.4	56.3	58.3	57.65	56.15	58.65	86.4	60.8	58.6	53.7	66.3	61.25	60.35	64.9	55.5	338.35	62.8	58.6	59.1	59.65	58.1	60.2	58.35	72.25	65.45	61.85	66.15	64.65	57.65	55.45	67.95	135.6	58.5	59.45	54.3	80.15	56.85	58.65	83.2	56.65	59.9	60.7	58.2
27	gnf1m26185_at		0				60.05	70.35	102.15	87.25	67.15	66.5	71.3	77.3	75.05	66.95	90.95	87	68.5	75.45	67.5	73.8	101.45	84.9	74.1	78.2	108.85	72.7	72.5	104.2	66.75	79.4	74.9	67.4	75.05	70.95	83.2	67.4	76.05	88.25	60	69.2	75.4	67.85	120.05	67.8	75.7	65.45	74.2
27	gnf1m27500_s_at		0				34.2	44.45	45.15	44.55	42.1	43.25	49.5	47	46.25	43.5	50.3	49.2	44.35	44.75	43.85	51.15	47.25	52.85	47.3	47.35	45.4	46.6	45.35	48.2	44.55	48.45	68.55	67.3	44.35	44.15	47.45	51.05	45.65	56.95	39.85	45	51.5	43.85	54	43.8	46.75	42.15	46.3
27	gnf1m25631_at		0				24.75	47.45	48.2	46.1	46.25	45.6	47.3	48.45	48.5	44.65	50.35	53.1	46.55	47.45	43.55	47.55	50.45	50	51.25	51	48.4	49.25	47.75	55.2	47.3	48.85	48.25	57.3	50.25	45	49.05	47.35	48	50.1	43	46.6	67.75	47.05	58.5	45.65	48.55	44.9	49.45
28	gnf1m12536_a_at	gnf1m12536_a_at	4	CEPK28	multi	STK	766.05	52	53.1	52	49.65	51.2	57.25	55.65	55.9	60.9	58.95	60.15	51.35	51.55	49.7	62.35	53.2	55.6	710.55	59.6	53.25	52.4	52.3	310.35	69.4	63.95	51.4	50.75	51.75	283.5	69.55	62.3	52.5	78.05	48.9	53.75	85.95	51.1	57.4	47.45	60.25	48.8	53.9
30	gnf1m01584_at	gnf1m01584_at	61	CEPK30	cyto	STK	7859.5	1022.75	847.2	787.65	2982.2	3198.9	3655.2	1307.5	753.25	803.3	576.35	4476.95	4231.45	3524.55	1566.4	4516.85	3733.55	2124.6	801.5	838.15	1469.55	2118.55	1511.05	1635.8	3000.3	4851.15	3818.9	4963.5	1437	1000	1104	1728.5	1581	603.85	2868.35	4483.45	1600	2257.05	702.95	3308.8	770.85	8281.15	1302.65
31	gnf1m12563_a_at	gnf1m12563_a_at	61	CEPK31	multi	STK	36054.3	6587.85	9781.75	11525.6	5887.8	7443.7	32956.9	9114.1	1500.45	3458.1	4425.3	2426.2	12698.8	23842.8	3926.95	13366.1	21770.2	2967.55	2109.05	1129.25	1994.9	2901.2	3355.35	1106.15	27486.3	3602.25	15811.4	36305.6	3624.3	3094.2	3277.5	5295.7	7052.75	1722.05	7567.7	16981.4	1668.3	4808.75	1712.95	6969.75	2351.85	36680.2	3148.35
31	gnf1m20394_at		0				38.9	62.85	64.05	64.5	61.2	61.15	61.3	67.45	64.1	58.05	80.95	75.1	62.45	62.45	59.8	58.75	66.05	70.95	92.45	70.2	65.6	69.1	64.25	66.05	59.8	69.55	66.3	59.85	64.35	71.45	70	61.65	64.55	68	53.55	61.3	61.8	59	80.6	57	65	53.7	65.65
32	gnf1m29665_s_at	gnf1m29665_s_at	10	CEPK32	other	STK	939.5	111.85	109.5	106.1	101.45	105.4	286.4	107.5	109.25	231	177.15	106.85	220.9	183.5	107.05	105.45	421.25	186.45	120.5	128.2	183.45	170.65	109.7	147.4	204.7	107.2	123.35	214.5	108.1	101.65	103.2	105.65	113.75	109.4	100.2	287.55	132.75	102.4	122.45	119.5	109.55	477.2	107.6
32	gnf1m26699_at		0				52	61.4	63.5	60.8	58.1	59.4	60.4	62.1	61.35	60.85	73.1	64.9	59.15	59.55	58.15	60.15	70.25	63.7	62	67.55	69.6	63.8	60.8	66.1	59.1	80.25	63.95	62.25	62.3	58.1	64.05	59.7	63.05	66.9	52	60.95	59.45	56.95	91	68.55	63.55	56.8	61.2
33	gnf1m23804_at	gnf1m23804_at	34	CEPK33	cyto	STK	2554.35	475.3	321.7	201.7	337.2	319.8	201.8	294.55	182.35	320.15	223.1	191.25	314.45	175.2	377.4	378.4	154.45	268	168.85	158.1	185.5	230.95	258.4	191.1	204.35	175.4	357.3	167	181.55	142.6	120.2	2674.55	348.9	169.05	162.45	215.15	218.15	422.1	136.35	152	562.55	155.45	190.85
34	gnf1m22094_a_at	gnf1m22094_a_at	53	CEPK34	other	STK	1154.6	481.4	325.7	393.45	767.05	961	271.85	608.95	148	295.65	257.65	295.6	475.75	258.9	1125.85	263.9	187.8	219.95	312.35	228.4	275.3	331.55	475.25	76.1	251.15	203.5	153.35	288.8	461.6	929.25	299.25	731.4	394.6	832	737.05	324.35	97.35	840.35	171.4	652.4	353.15	323.3	1024.05
34	gnf1m29420_at		49				266	192.15	198.7	255	232.3	278.1	201.4	297.15	159.9	159.45	336.65	313.3	200.4	207.6	277.6	200.95	262.35	291.2	216.7	198.45	187.2	239.7	246.6	237.45	310.75	288.55	227.7	226.65	288.55	261.55	280.8	243.45	227.1	280.9	281.1	198.8	201.05	348.4	316.9	170.05	247.65	183.05	367.65
34	gnf1m29419_a_at		30				354	175.4	174.55	178.4	186	173.2	167.6	235.6	200.65	150.9	401.35	235.85	197.1	187.55	178.9	163.85	311.25	265.2	321.05	251.5	216.25	231.2	244.9	229.45	157	286	196.95	186	202.15	164.25	264.8	178.75	257.1	204.1	152.95	184.1	211.45	200.65	353.35	149.15	211.05	144.95	192.55
35	gnf1m06152_a_at	gnf1m06152_a_at	61	CEPK35	Nuclear	STK	11077.7	5705.25	11001.3	11921.1	6008.95	2694.05	1621.9	2877.45	5295.05	4431.05	4206.3	1749	2272.8	1167.5	4039	1246	961.75	2139.95	2291.75	2083.5	1725.5	2809.8	3809.7	6157.6	1374.95	1373.1	1073.95	1882.05	2303.9	3072.95	1983.55	3225.1	6644.45	2890.95	2533.1	1805.3	6667.85	4422.7	843.45	1847.8	2944.4	2252.7	3226.8
36	gnf1m07427_a_at	gnf1m07427_a_at	57	CEPK36	multi	STK	761.75	214.15	209.75	234.7	325.7	314.05	327.65	406.3	191.9	177.3	378.1	308.85	292.45	297.95	352	550.25	273.45	275.7	299.35	205.6	255.25	289.15	279.9	389.3	366.7	305.85	268.25	418.35	273.4	932.65	320.3	321.9	256.4	299.35	810.05	392.95	360.8	288.4	489.8	170.9	332.8	196.55	374.05
36	gnf1m07426_at		7				1419.05	78.3	61.95	60.8	89.35	102.55	177.1	109.4	54.7	83.8	107.9	99.05	150.8	105.8	110.3	422.3	121.4	105	98.9	95.45	97.1	132.35	99.6	156.25	223.1	118.9	96.2	124.25	111.1	581.9	98.2	144.2	84.85	107.25	1473.75	174.65	155.35	134.9	108.05	81	121.35	123.35	126.8
36	gnf1m18176_at		0				29.5	39.15	40.9	41.05	37.05	37.3	38.1	48.3	41.75	37.9	43.2	42.2	39.95	38.3	37.65	38.9	40.45	49.1	45	40.75	42.85	42	47.55	55.65	38.4	41.15	38.7	38.05	42.55	62.15	42.7	39.5	40.05	55.65	50.65	39.15	62.7	36.35	45.45	38.9	59.5	33.2	39.85
39	gnf1m29457_a_at	gnf1m29457_a_at	50	CEPK39	cyto	STK	3419.9	143.95	142.15	117.4	469.55	1060.65	743.4	446.35	358.3	140.6	131.65	106.95	718.3	1082.75	381.55	705.15	420	352.05	526.3	585.75	303.55	357.95	342.6	2643.4	681.8	270.05	860.55	777.7	441.15	552.95	253.75	1046.2	392.75	211.1	444.1	697.5	3526.85	781.75	205.3	459.85	976.6	927.25	456.05
39	gnf1m20137_at		0				21.3	35.25	35.6	35.35	34.25	34.3	35.15	36.35	34.2	32.15	39.1	38.25	34.65	34.6	33.85	34.45	53.45	38.4	36.65	36.65	35.7	36.05	35.1	37.05	34.1	37.55	36.05	34.3	35.6	34.35	36.95	34.9	35.35	37.55	32.7	34.6	34.8	33.8	41.25	34.3	35.85	34.25	35.6
40	gnf1m29147_at	gnf1m29147_at	61	CEPK40	cyto	STK	9900.85	386.05	323.85	286.8	703.3	548.15	277.55	1862.9	2046.9	396.3	393.75	329.3	1235.5	315.6	7293.65	218.05	340.35	253.1	411.05	367.65	358.1	258.75	2711.5	365.3	299.55	472.25	382.1	315.1	1094.45	1341	285.85	10118.9	377.55	1593.55	768	286.5	365	747	613.6	1226.45	873	340.85	6458.35
41	gnf1m05709_a_at	gnf1m05709_a_at	0				33.45	52.2	53.85	52.5	51.15	57.7	51.65	57.05	51.9	45.3	54.9	75.4	50.95	52.6	41.95	51.55	52.45	52.75	52.45	53	51.5	52.35	52.2	53.45	50.95	53.3	56.15	50.6	52.3	47.25	62.3	51.7	51.85	53.25	55.6	51.5	47.25	57.2	56.7	48.95	50.8	49.95	52.65
42	gnf1m18877_a_at	gnf1m18877_a_at	61	CEPK42	cyto	STK	3277.25	798.75	519.7	727.5	1691.05	1959.1	3336.75	1793.3	507.75	1000.7	401.4	264.6	1975.75	2012.55	1211.5	832.6	1926.1	492.7	639.8	626.1	294.65	510.6	895.85	241.5	2336.7	1335.25	1760.5	1083.25	646.4	1095.1	551.25	2301.9	745.6	852.7	618.4	899.1	317.3	1187.5	979.85	739.25	1133.7	1767.6	1361.4
42	gnf1m24966_a_at		50				5486.05	569.15	409.2	264.35	1989.9	2608.55	2413.85	2219.7	672.25	529	397.75	243.8	903.4	2107.25	696.05	459.75	603.25	156.3	383.1	178.5	433.5	501.85	327.4	90.8	2211.7	910.7	947.55	948.85	214.95	1097.85	161	2873.2	326.3	587.65	471.95	239.2	99.35	1457.35	130.3	148.6	1910.15	650.55	758.55
42	gnf1m01690_s_at		22				1139	178	157.25	164.95	343.05	555.7	311.65	399.35	146.8	132.65	225.15	209.45	175.15	439	156.05	131.7	211.75	165.7	203.75	146.5	160.25	196.45	140.5	165.8	508.1	222.75	232.75	155.25	155.75	221.85	155.7	473.65	173.9	153.6	134.25	145.5	142.45	321.6	139.2	124.85	496.9	170.6	152.05
43	gnf1m01689_a_at	gnf1m01689_a_at	57	CEPK43	cyto	STK	4681.65	1269.05	1161.7	956.75	512.15	394.75	316.1	656.85	213.9	371.45	403.45	210.6	244.65	327.45	449.7	201.25	172.25	420.5	487.6	418.85	387.4	306.25	279.9	401.5	231.1	301.55	396.35	294.55	383.5	331	228.9	1235.2	627.1	459.95	517.05	339.2	186.95	710.35	143.55	249.95	454.4	290.9	623.15
43	gnf1m25850_at		0				20.75	62.9	63.7	63.2	61.3	60.15	64	64.1	62.1	59.9	57.65	67.15	61.15	61.15	58.95	62.55	64.2	65.4	63.7	64.55	63.5	63.8	62.65	78.4	61.2	64.55	63.25	60.9	63	61.85	65.05	62.1	65.15	70.65	58.4	64.85	62.25	61.1	68.75	61.7	64.45	58.9	63.2
47	gnf1m11526_a_at	gnf1m11526_a_at	3	CEPK47	Nuclear	STK	13407	97.3	97.9	99.35	90.5	94.5	96.7	104.5	103.7	94.45	140.55	116.6	91.85	95.5	106.5	100.5	106.1	132.25	141.3	124.4	123.4	121.95	101.1	12710	91.9	112.15	100.55	92.1	99.15	110.85	126.05	89.95	101.5	106.5	81.5	95.5	13488.5	123.4	125.9	88.15	102.65	88.4	100.05
49	gnf1m03859_a_at	gnf1m03859_a_at	19	CEPK49	cyto	STK	2083.25	154	138.95	160.65	147.25	211.2	370.65	172.35	157	140.05	170.6	235.75	604.9	446.45	131.9	2181.55	311.8	154.8	126.3	185.75	148.25	137.1	152.5	124.55	353.6	154.95	450.9	433.6	169.2	145.25	159.1	145.65	145.55	150	203.7	463.4	98.3	131.75	120.45	186	153.65	921.4	131.9
50	gnf1m21028_a_at	gnf1m21028_a_at	61	CEPK50	cyto	STK	561.65	592.35	758.3	855.4	610.7	762	535	736.25	855.3	561.95	1024.25	803.15	642.05	697.8	651.65	611.1	822.5	1009.05	966.5	1003.1	874.55	916.5	611.75	667.75	531.45	827.6	668.05	551.7	714.1	656.95	851.35	595.65	720.35	887.7	462.6	590.5	631.4	679.25	830.15	468.1	759.65	637	633.1
50	gnf1m18514_at		19				1107.7	181.4	101.45	133.95	146.45	367.35	157.85	351.35	161.3	115.4	110.65	72.1	159.75	159.4	368.5	105.9	104.2	132.05	131	164.35	162.95	163.5	260.25	337.6	160.55	151	176.7	243.35	76.05	95.4	67.9	210.3	149.35	606.85	161.4	188.55	1175.6	376.6	131.95	208.7	117.65	336.55	148.7
50	gnf1m22138_at		2				384.3	64.9	67.1	70	63.9	442.6	64.5	74.8	66.8	62.5	83.8	75	68.7	83.4	82.5	62.95	76.75	73.85	86.45	74	68.9	71.4	66.7	74.65	73.65	76.15	82.45	61.55	67.4	62.7	73.85	62.75	68.25	70.95	58.3	69.15	65.2	192.4	84.5	71.3	71.5	59.95	68.6
50	gnf1m18795_at		1				1758.5	61.95	63.75	61.3	60.05	59.15	60.7	65.9	64.4	58.15	91.85	74.3	64.65	60.6	59.65	58.6	70.5	74.55	70.6	80.1	66.3	68.1	62.5	69.15	58.25	66.9	64.3	58.6	69.15	60.55	67.15	60.5	64.85	71.35	54.05	61.1	62.1	58.7	76.35	59.7	66.75	56.4	63.25
50	gnf1m26477_at		0				102.7	50.9	51.7	52.05	49.8	147.6	50.75	52.15	50.95	48.35	55.55	54.8	49.85	50.05	49.9	49.65	55.3	52.6	51.75	56.6	51.55	51.95	50.55	53.4	83.25	53.6	53.55	51.65	51.35	50.35	58.9	50.55	50.9	51.8	47.15	50.15	50.55	88.65	58.65	48.55	52	44.9	51.4
50	gnf1m20208_at		0				72.45	45.4	46.05	43.45	40.05	45.4	51	46	44.8	45.45	77.05	97.85	53.75	50.55	46.45	46.7	54.3	55.4	54.1	50	49.55	57.4	78.1	50.35	46.8	64.95	54.45	75.3	63.05	46.6	53.7	48.3	47.45	86.75	45.8	55.8	47.3	50.05	52.8	44	49.8	56.3	47
50	gnf1m22483_at		0				35.2	82.1	83.55	90.2	75.7	69.55	77	93.4	72.9	84.45	90.15	96.2	87.6	80.8	77.2	79.05	87	84.2	83.9	85.25	81.05	83.95	81.55	90.25	79.8	87	82.9	77.2	83.05	80.55	95.6	79.05	82.6	85.15	74.35	72.6	85.65	79.6	104.1	99.35	97.5	68.9	83.55
50	gnf1m15922_at		0				7.75	29.85	30.2	29.95	28.35	29.2	29.4	30.3	32.65	28.95	32.15	33.55	29.1	29.3	28.95	28.95	32.1	31.4	30.6	30.85	29.95	30.25	29.4	31	29	32.2	29.85	29.25	30.25	29.3	35.15	28.35	31.7	34.05	27.4	29.2	29.5	28.3	33.2	31.6	30.4	27.85	30.05
51	gnf1m01460_a_at	gnf1m01460_a_at	60	CEPK51	cyto	STK	2496.85	407.75	334.45	177.3	525.85	656.8	1317.25	410.15	756	833.35	401.45	523.35	1403.75	1677.95	677.15	1480	1288.95	837	702.3	634.6	609.95	952.8	485.7	618.1	1394.9	2298.2	1076.4	1235.45	805.65	1175.3	246.95	539.15	477.35	380.65	619.4	1461.75	1702.5	835.5	481.2	378.85	1087.35	2674.15	1076.25
51	gnf1m27952_at		12				183.75	173.45	185.9	174.3	183.65	168.45	171.2	201.15	179.7	164.95	219.95	234.45	168.05	166.65	160.15	160.7	187.65	189.7	165.6	177.95	172.6	191.4	166.85	182.95	167.2	231.95	176.9	151.9	182.65	170.95	187.65	168.7	184.05	201.95	130.15	164.4	152.05	169.65	311.75	128	189	162.1	206.6
52	gnf1m30399_a_at	gnf1m30399_a_at	61	CEPK52	cyto	STK	5263.3	2293.8	2312.8	3131.45	1144.85	596.9	3995.1	358	633.25	936.9	808.05	294.4	720.6	5465.5	1275.65	550.5	4330.25	344.9	421.95	382.8	395.7	375.05	689.85	202.2	3875.15	416.25	4839.5	1689.3	437.15	487.25	1013.25	705.95	2066.4	392.7	608.55	1695.5	208.15	511.75	630.4	1516.95	391.55	2033.2	574.4
54	gnf1m04022_a_at	gnf1m04022_a_at	0				120.25	34.8	38.35	38.75	33.35	32.75	152.4	36.2	35.75	32.15	36.6	36.25	33.45	85.05	32.45	41.3	74.2	35.1	34.05	35.4	34.6	34.9	33.75	44.85	95.35	35.6	53.6	140	33.65	33.55	36.2	33.85	34.7	35.9	37.8	44.95	82.5	33.25	40.85	36.35	34.6	43.45	34.5
55	gnf1m12051_at	gnf1m12051_at	1	CEPK55	UBQ	STK	2733.25	59.1	60.95	62.7	58.95	58.7	59.5	61.3	60.6	57.4	62.35	63.25	68.55	63.6	62.2	57.8	61.7	64.85	59	64.6	60.6	60.6	60.45	62.45	57.55	60.05	57.15	69.3	55.15	65.9	59.15	57.25	62.5	61.45	86.05	61	64.15	58.35	68.6	79.2	59.05	78.85	59
55	gnf1m20470_at		0				43.8	61.6	63.4	64.05	59.15	62.35	65.65	67.6	87.5	54.65	66.6	65.55	64.65	62.35	61.2	60.45	68.55	91	63.6	93.4	63.1	97.05	84.25	65.75	69.9	68.95	64	59.75	53.35	53.25	65.35	62.2	68.55	71.95	58.65	59.15	62.2	60.55	64.15	70.05	65.35	60.1	71.85
55	gnf1m18253_at		0				30.2	50.55	50.15	49.45	49.15	53.65	50.65	55.8	54.5	45.75	63.65	58.55	50.55	49.6	47.5	47.9	57.55	56.55	55.6	56.9	53.6	55.3	51.6	55	48.85	60.2	56.2	49.15	52.45	49.8	61	49.9	53.25	56.9	45.4	49.95	50.4	48.7	71.8	49.5	52.5	46.9	52.6
57	gnf1m21878_a_at	gnf1m21878_a_at	61	CEPK57	other	STK	6093.85	3002.8	3377.9	3656.9	3375.95	2765.55	5406.95	3578.4	1259.05	2849.35	1216.3	1039.95	3987.5	4969.65	3126.65	5976.55	4555.15	972.15	1549.15	1165.6	1318.25	1193.3	2005.95	2922.3	5597.85	2305.1	4192.05	5534.6	2071.15	2687.25	1514.15	2580.7	1805.75	1587.45	3611.75	3867.7	3345.15	2130.1	841.7	2568.8	2318.2	4750.45	3384.85
57	gnf1m02619_a_at		60				11727.9	1180.25	918.35	1152.4	335.75	592.1	1558.5	852.7	2362.65	627.95	1115.75	820.65	1592.45	1259.15	470.95	2350.4	1187.4	292.4	957	672.9	429.8	459.6	328.1	11860.7	1309.1	1055.1	1240.5	1978.3	569.3	956.9	728.3	885.5	697.2	399.55	1311.45	1505.75	11004.7	780	132.8	538.45	879.1	578.25	637.1
57	gnf1m20366_at		0				10.95	37.15	37.6	38.55	36.1	35.8	38.65	38.65	37.75	36	42	40.55	36.8	36.35	35.5	36	38.85	38.95	38.8	39.1	38.8	38.35	37	39.55	35.85	39	37.6	36.7	37.25	36.1	39.25	36.8	38.05	39.2	34.3	36.45	39.65	35.75	45.25	43.7	38.05	36.2	37.7
58	gnf1m00563_a_at	gnf1m00563_a_at	44	CEPK58	other	STK	18499.1	449.3	489.85	428.15	178.05	199.05	196	238.15	1149.1	2327.9	777.15	170.65	177.7	242.6	680.35	220.95	237	1861.55	1653.1	1315.9	1954.4	2789.8	284.8	18647.5	190.15	261.5	249.4	200.85	148.45	311.45	173.15	246.9	343.85	184.2	580.85	174.8	17077.7	601.75	233.1	209.25	232.5	173.35	199.8
59	gnf1m16487_a_at	gnf1m16487_a_at	31	CEPK59	other	STK	5244.85	706.5	301	231	207.95	219.45	129.95	134.85	1600.5	3866.35	2347.1	214.8	128	187.35	1498.25	101.3	177	4814.15	2898.5	2980.25	3758.45	4276.3	316.05	671.85	166.75	211.65	130.55	130.85	79.95	773.65	149.35	166.45	513.25	631.35	108.4	113.9	1944.15	787.35	83.5	77.15	95.25	113.85	121.2
60	gnf1m13587_a_at	gnf1m13587_a_at	12	CEPK60	Nuclear	STK	9205	64.9	67.4	70.25	55.4	56.45	49.7	68.05	2010.3	1038.75	212	69.05	61.4	50.85	74.2	73.95	49.7	936.95	3343.9	1570	1383.15	1756.45	68.8	5838.35	47.2	61.25	44.85	57.8	51.65	197.5	57.15	66.1	65.65	66.8	68.1	62.2	9249.85	98.35	85.85	59.5	66.85	61	64.15
61	gnf1m26892_at	gnf1m26892_at	10	CEPK61	multi	STK	264.45	185.45	158.2	155.15	159.25	149.05	303.85	120.2	101.95	148.05	129.4	243.15	210.55	152.15	157.95	132.2	172.75	123.75	112.45	150.25	132.05	143.6	152.95	150.5	171.1	98.9	266.2	323.15	134.95	121.45	125.05	362.65	194.65	134.45	126.75	248.05	136.65	142.55	159.6	165.45	136.15	342.2	178.8
62	gnf1m28819_at	gnf1m28819_at	61	CEPK62	cyto	STK	3579.2	3486.8	2976.9	2893.2	1212.7	557.55	1692.3	620.65	744.4	2064.05	2425.9	472	3397.8	2085.35	824.55	1802.9	1469.35	736.45	594.6	483.3	613.8	592.25	1221.9	418.35	1818.85	803.25	1671.85	1373.2	410.55	853.3	387.5	769.3	3966.7	519.75	423.85	1593.05	389.2	704.4	398	599.1	642	2937.45	799
63	gnf1m13915_at	gnf1m13915_at	25	CEPK63	other	STK	24646	185.4	204.3	241.7	151.95	148.2	159.3	194.05	186.3	182.75	411.15	201.3	177.3	158.3	171.5	289.2	232.95	207.8	281.85	201.5	256.3	227.75	179.65	216.35	144.1	215.2	167.1	159.45	172.6	188.2	243.6	162.65	187.55	172.65	144.9	152.6	217.75	152.5	328.6	175.35	231.55	152.4	170.9
63	gnf1m03006_a_at		1				630.15	63.25	63.05	57.75	52.3	60.2	66.3	62.1	70.65	55.6	60.6	87.5	61.1	57.05	63.5	84.95	65.1	86.4	65.1	98.8	100.35	111	62.05	142.85	53.75	66.3	62.75	59.8	58.9	59.4	66.35	61.85	62.45	70.5	48.1	63.35	80.65	51.5	160.15	61.85	64.35	57.35	53.95
64	gnf1m03716_a_at	gnf1m03716_a_at	1	CEPK64	multi	STK	2594.1	64.2	67.15	66.9	63.2	62.1	78.2	67.6	72.7	63.1	72.1	83.95	66.75	66.85	63.65	65.05	74	72.1	74.45	71.5	69.15	68.65	68.4	74.7	64.2	77.65	69.25	63.55	68.1	68.1	73.4	65.3	65.5	73.45	62.5	78.3	65.55	62.45	92.95	66.25	67.4	69.85	68.35
64	gnf1m24521_at		0				36.4	49.1	52.75	58.35	47.6	49.15	52.65	52.05	49.4	45.75	59.1	55.95	47.4	47.25	46.5	46.9	50.75	52.5	57.45	51.85	50.05	51.15	48.9	52.4	46.7	54	49.25	46.7	49.8	46.5	56.25	52.95	49.7	54.2	44.1	47.95	47.55	47.9	80.5	46.2	50.4	44.2	52.35
65	gnf1m27431_at	gnf1m27431_at	57	CEPK65	other	STK	8358.75	8445.15	7212.9	7319.1	1846.05	625.1	704.8	386.55	293.35	1781.75	848.05	195.75	432.2	588	715.6	590.15	404.25	482.05	237.15	256.7	449.85	549.65	438.2	101.8	486.95	435.3	534.2	438	261.2	568.4	307.15	481.15	6396.25	485.2	385.1	515.95	265.05	702.05	212.5	406.5	335.95	802.8	247.95
66	gnf1m10726_a_at	gnf1m10726_a_at	20	CEPK66	cyto	STK	1679.45	218.35	152.15	183.5	433.95	490.75	209.9	195.2	157.25	151	223.8	207.75	223	180.5	189.85	205.4	258.9	179.95	180.05	184.7	169.7	202.45	177.25	171.25	168.65	452.25	167.4	163.15	162.1	159.4	177.9	1830.45	278.35	158.7	173.25	163.45	165.6	199.5	225.05	162.65	200.2	164.7	169.15
67	gnf1m30728_a_at	gnf1m30728_a_at	61	CEPK67	cyto	STK	4284.05	829.95	648.9	650.45	1366.2	1595.8	2481.45	1480.05	1818.95	1087.6	729	649.85	4245.65	1826.05	1404.45	1827	2092.6	1330.25	1267.75	1176.4	1228.6	1418.3	1403.3	1245	2694.65	1226.35	2451.8	2500.5	1226.35	1783.3	661.85	1168.85	1093.2	908.75	1171.95	4632.5	2176.6	2299.4	547.7	1733.3	1335	2045.5	1182.7
68	gnf1m20722_at	gnf1m20722_at	50	CEPK68	other	STK	194	213.35	213.35	211.6	159.95	206.3	217.95	210.45	238.35	201.75	229.65	233.3	211.5	255.15	204.05	207.05	300.5	241.25	251.9	281.4	253.45	269.85	203.25	223.65	329.15	230.45	297.75	217.75	218.25	196.35	173.05	211.75	260.75	212.1	177.3	279.25	181.35	201.45	268.45	202.45	216.95	178.55	227.25
69	gnf1m09274_at	gnf1m09274_at	35	CEPK69	Nuclear	STK	32911.6	32968.9	19638	20694.8	4227.15	223.7	107.05	958.85	146.35	5038.1	1818.8	191.4	3163.75	100.65	663.1	128.35	79.9	148.1	200.9	263.55	131.4	125.05	889.15	72.6	244.3	251.7	68.85	69.55	157.65	2884.45	126.4	1257.8	12849	351.3	899.5	86.8	60.75	488.2	134.8	154.35	380.75	57.35	831.45
69	gnf1m23411_at		29				4024.55	2882.5	1670.05	2456.85	2083.1	194.6	155.7	212.8	177.5	1148.7	1850.6	341.05	194.65	143.7	264.05	144.65	179	175.1	148.05	178.15	164.8	169.4	347.05	181.75	146.55	240.85	162.05	148.2	147.8	366.4	192.35	433.4	4168.25	207.7	185.45	145.65	196.1	164.8	284.15	181.8	158.5	161.05	365.3
70	gnf1m08512_at	gnf1m08512_at	8	CEPK70	other	STK	260	126.15	127	131.2	124.8	124.5	130.75	156.3	141.95	117.45	366.3	178.8	146.75	130.3	125.45	123.25	193.15	167.2	233.9	170.8	146.05	163.2	146.15	158.1	114.25	231.4	141.5	130.15	141.3	130.55	179	126.3	159.75	223.75	118.05	130.15	140.25	132.15	235.95	116.45	138.3	109.9	142.5
70	gnf1m08513_s_at		1				12345.2	57.6	58.05	57.55	55.7	56.05	57.8	64.5	58.85	60.7	95.45	116.85	57.2	56.5	54.6	56.55	65.9	82.2	68.45	65.45	88.45	87.8	58.4	63.4	54.75	12396.3	62.75	54.95	62.3	54	66.8	56.55	59.8	63.85	51.05	56.5	58.85	54.75	90.05	54.8	59.95	51.4	59.75
70	gnf1m24218_a_at		1				6769.75	51.4	52.1	52.1	46.45	50	58.95	53.05	52.05	81.25	108.75	55.7	49.3	79.8	48.15	49	68.85	57.85	51.25	54.1	58.45	56.35	60.45	51.4	95.35	6811.1	72.05	54	51.8	46.65	60.65	60.7	56.05	53.75	47.1	56.7	44.8	49.85	118.85	49.1	64.55	47.15	50.25
72	gnf1m01009_a_at	gnf1m01009_a_at	0				86.15	115.9	92.8	76.7	72.6	82.2	62.75	92.95	97.75	65.45	55.65	61.3	115.55	118.15	67.35	112.45	75.95	68.55	73.95	68.7	64.95	72.65	70.1	66.9	74.55	56.6	79.7	70.95	65.35	71.85	55.45	74.85	85.2	60.3	72.15	104.05	75	112.65	63.8	130.35	73.25	117.1	73
72	gnf1m14638_at		0				13.45	36.2	37.9	43.8	32.8	30.35	34.7	35.95	35.2	33.3	38.25	37.45	34.85	34.55	34.25	32.1	35.6	34.95	35.9	36.3	35.3	35.6	36.55	34.7	33.8	36.25	33.05	33.65	35	33.95	36.9	34.2	34.9	36.4	33.95	33.35	34.1	32.65	40.3	33.65	36.8	32.45	34.9
73	gnf1m16683_a_at	gnf1m16683_a_at	11	CEPK73	other	STK	897.15	53.8	54.5	58.1	65.75	66.55	55.35	55.4	102.7	942.7	308.05	69.6	54.65	53.25	445	192.7	55.05	55.6	61.4	59.3	61.9	54.3	157.4	213.45	66.45	108.45	55.05	52.65	69.75	472.55	67.6	862.9	72.45	161.8	177.65	52.85	129.55	79.1	126.25	93.95	931.8	50.5	54.8
74	gnf1m05496_a_at	gnf1m05496_a_at	60	CEPK74	UBQ	STK	1803.75	316.45	444.35	385.6	891.1	710.5	1012.8	675.9	824.75	390.9	313.3	465.7	385.45	907.6	563.15	1467.35	1243	510.8	348.7	431.75	433.6	553.3	537.05	459.6	849.45	625.35	1290.5	759.2	688.5	520.7	1435	1599.1	418.3	1107.65	925.8	1901.8	312.15	841.4	98.05	400.05	1055.2	1032.85	780.2
75	gnf1m10479_a_at	gnf1m10479_a_at	34	CEPK75	other	STK	26269.2	579.95	170.15	188.6	160.75	248.4	1172.2	164.65	213.35	299	268.6	168.2	871.75	1044.9	150.5	1217.45	683.5	364.3	123.9	139.55	186.55	254.9	142.9	26393	471.55	178.7	1050.65	736.9	182.2	175.1	161.55	172.65	264.25	136.4	487.55	4773.85	23308.5	307.95	237	946.5	145.35	2420.3	162.5
76	gnf1m03876_a_at	gnf1m03876_a_at	31	CEPK76	other	STK	29587	157.75	168.4	162.9	167.95	174.55	24508.7	178.5	159.75	162.3	209.5	206.65	7788.1	29744.8	177.1	2596.8	15515.4	192.7	196.3	199.8	177.4	187.3	224.75	194.75	29283.5	203.65	9837.6	8374.05	177.2	191.15	223.95	168.5	178.7	201.7	1300.25	23091.4	167.1	217.25	262.75	2921.35	170.4	6639.2	174.95
76	gnf1m23381_at		17				3628.4	58.3	60.65	61.35	86.2	59.4	1594.05	66.2	59.9	59.4	76.3	68.95	701.05	565.7	114.5	206	521.9	81.1	69	68.95	64.4	70.55	76.5	65.8	1331.6	64.45	755	473.6	59.55	56.75	64.05	62.45	350.7	68.1	168.4	3685.15	56.9	251.35	78.75	220.2	60.65	202.25	59.9
76	gnf1m21794_at		2				216.25	44.95	46.8	45.45	47.5	45.15	140.7	54.4	52.35	43.7	71.95	52.6	46.3	106.3	46.25	51.9	57.85	52.6	49.85	53.45	48.55	52.05	47.05	61.5	146.75	57.25	169.05	78.65	47.95	43.65	51.95	49.75	58.5	50.45	39.5	223.25	47.55	45.1	68.25	45.1	47.5	255.75	51.3
76	gnf1m14939_at		0				157.15	41.35	42.4	41.55	41.05	39.95	142.15	42.85	42.45	40.35	52.7	45.5	40.8	41.25	40.2	40.7	50.4	43.3	42.85	43.35	42.45	43.25	41.45	44.35	47.85	43.9	63.3	48.5	41.75	40.3	43.25	40.65	41.95	43	38.9	130.5	40.7	40.5	50.85	43.75	42.75	196.05	41.7
76	gnf1m19240_a_at		0				18.65	55.55	59.95	59.35	52.5	52.6	54.45	57.95	56.2	50.55	67.5	61.55	53.9	53.55	58.2	51.85	56.85	56.85	56.45	58.2	55.65	56.4	54.2	58	53.55	57.9	54.9	53.55	55.5	50.85	62.25	53.7	56.3	58.3	49.25	52.6	54.1	52.6	65.8	50.45	56.05	49.95	55.8
77	gnf1m02077_a_at	gnf1m02077_a_at	61	CEPK77	PM	STK	1499.65	227.15	248.55	304.1	346.95	351.7	505.4	518.45	253.7	348	351.8	355.6	455.1	462.9	711.9	480.2	335.55	370.45	286.4	294.65	334.7	399.05	387.5	1714.4	536.65	264.25	366.75	379.6	294.6	554.35	370.9	406.65	231.45	362.85	1011.75	788.6	1198.25	375.65	398.2	507.5	262.05	339.95	881.75
78	gnf1m12754_at	gnf1m12754_at	31	CEPK78	cyto	STK	33058.1	168.8	171.85	165.4	148.55	164.35	31062.5	189.2	174.5	200.8	325.1	254.3	399.9	22518.7	180.75	1256.25	6587.1	210.95	179.2	203.75	202.6	198.8	274.65	198.95	21654.4	267.85	33206.7	393.4	171.05	199.55	172.2	168.9	223	177.2	203.25	1670.1	168.15	160.6	248.8	214.7	180.45	2718	164.55
78	gnf1m25285_at		7				1768.05	44.75	45.25	48.45	41.75	46.8	1809.8	47.8	48.55	45.95	51.7	49.2	44.6	512.65	44.7	66.05	232.5	51.65	47.8	49.05	49.15	48.8	47.3	50.05	427.4	49.8	1757.8	86.8	48.35	46.9	47.6	48.3	46.45	47.75	45.75	457.3	47.45	44.45	54.4	47.2	48.15	328.2	48.2
78	gnf1m02066_s_at		5				801.25	78.5	79.35	78.6	75.4	75.5	182.4	82.4	79.75	75.2	87.5	85.75	75.65	276.15	74.95	76.3	866.85	81	80.3	81.4	79.15	80.85	77.15	83.15	526.3	81.95	640.9	88	79.2	75.3	85.1	75.55	78.2	85.4	65.6	400.75	77.35	76.1	192.45	69.85	79.75	72	78.9
78	gnf1m02065_at		0				36.35	67.9	67.85	67.2	66.8	65.8	68.3	70.8	68.7	63.75	79.65	78.85	74.55	67.4	66.6	67.25	78	80.05	97.15	73.75	70.4	75.3	75	79	66.6	80.75	69.5	66.95	69.15	66.8	91.3	68.05	71	78.55	64.2	67.85	68.8	65.3	81.35	63.35	74.25	64.75	69.5
79	gnf1m00034_a_at	gnf1m00034_a_at	61	CEPK79	cyto	STK	23811.5	1028.45	1877.1	1972.35	1603	2215.95	7581.65	4674.9	868.5	2167.4	1395.15	748.15	6927.75	12729.2	1553.1	18019	5258.8	1152.45	1306.4	928.9	1107.6	1350.35	1667.65	3505	13250.8	2459.75	6868.3	13658.5	610.65	973.15	589.05	1585.35	1163.1	951.4	1242.65	8552.75	11178	3924.9	462.8	5540.35	990.35	13144.5	1805.1
80	gnf1m29140_a_at	gnf1m29140_a_at	51	CEPK80	cyto	STK	1303.6	598.4	323	299.35	443.2	541.6	1383.55	917.2	119.7	251.75	234.25	176.05	1021.7	432.1	315.2	1239.95	323.65	98.1	310.9	178.65	219.15	196.75	366.5	158.25	419.35	856.35	335	541.15	236.1	408.6	131.8	364.8	396.3	329.5	519.75	546.6	194.8	440.55	454.05	312.2	376.35	901.65	340.95
80	gnf1m27896_at		51				498	149.85	166.65	203.3	257.3	296.35	336.65	302.1	271.75	233.1	298.15	377.3	624.1	272.65	251.85	325.4	232.95	211.1	201.15	236.8	315.95	272.7	227.6	283.75	344.55	387.15	210.15	238.45	319.4	236.8	192.35	187.3	268.55	331.3	569.9	356.75	245.35	214.35	133.75	206.6	246.3	319.05	181.25
80	gnf1m24581_at		19				2154.75	159.35	84.9	94.55	480.05	877.7	253.35	546.6	130.5	168.5	163.2	218.15	556.15	77.05	106.3	102.1	99.95	97.6	102	98.05	110.45	94.8	128.5	92.5	87.1	171.4	92.5	189.9	92.55	379.6	108.5	297.35	953.3	99.3	448.95	145.55	77.3	353.65	153.3	226.5	102.65	81.45	116.95
80	gnf1m24421_at		3				10939.5	85.9	70.95	70.35	67.55	68.1	69.2	80.7	74.8	65.55	103.05	89.6	83.55	67.8	70.65	78.7	78.75	79.8	85.55	97.15	72.8	86.3	66.85	103.25	67.15	77.7	79.9	66.15	73.1	79.8	84.25	68.65	74.85	76.75	11000.2	73.9	68.6	65.95	110.1	65.8	80.45	60.7	72.8
80	gnf1m25891_at		1				137.1	98.2	95.75	95.5	96.15	160.95	95.95	101.45	96.45	86.65	147.7	116.45	131.65	90.85	93.6	103	109.05	118.9	107.65	105.25	104.65	104.2	120.55	111.3	91.65	113.35	100.75	93.2	89.95	84.95	109.45	99.4	115.95	99.4	85.55	101.75	95.1	94.15	127.7	95.1	100.75	137.15	97
81	gnf1m00891_a_at	gnf1m00891_a_at	29	CEPK81	cyto	STK	27305.3	130.2	155.45	245	120.55	355.35	16686.6	137.3	289.5	422.75	136.35	188.95	19507.5	19363.9	154.55	930.3	23548.8	123.9	127.4	137.9	143.95	103.9	314.95	146.2	16084.3	144.75	25127.9	7851.6	118.9	263	274.85	140.15	179.15	151.5	118.65	27399	152.9	127.55	752.2	2047.25	157.5	12881	1407.45
81	gnf1m26937_at		0				23.55	38.8	39.2	38.65	38.05	38.4	39.15	40.55	39.9	37.6	43.55	44.25	38.75	38.4	37.85	37.7	41.5	40.65	40.9	40.7	40.25	40.75	39.05	42.55	37.8	42	39.5	38.05	39.8	38.3	42.45	38.65	39.55	41.3	35.9	38.8	38.75	37.45	59.45	38.3	40.15	35.9	39.9
83	gnf1m28416_at	gnf1m28416_at	60	CEPK83	multi	STK	508.45	357.45	529.6	381.65	373.5	318.05	332.35	345.5	343.5	451	548.45	261	306.1	299.5	312.7	266.6	330.65	382.9	397.95	390.9	442.85	420.7	379.25	282.9	367.6	381.75	337	332.5	346.35	300.35	410.45	463.5	365.05	352.35	243.85	294.5	215.8	358.85	701.5	271.9	374.65	460.8	269.65
84	gnf1m02630_a_at	gnf1m02630_a_at	8	CEPK84	cyto	STK	11980.2	84.8	93	87.75	110.2	92.55	118	102.7	98.95	156.45	208.8	123.85	105.15	115.65	84.6	91.45	120.75	113.65	118.55	106.9	101.95	108.9	253.45	110.75	92.35	177.7	137.55	125.75	96.2	86.45	106.9	91.15	100	105.15	93.1	103.75	88.45	90.5	489.65	89.35	102.75	112.4	154.75
84	gnf1m25087_at		0				82.65	29.7	29.85	29.75	28.15	28.85	29.75	30.4	33.5	35.2	32.5	31.1	29.35	29.15	31	29	30.45	31.9	49	49.55	48.45	33.65	31.8	43.6	28.7	30.95	30.35	29	32.1	28.7	30.85	32.45	28.3	31.05	27.85	29.3	69.65	31.8	75.8	30.05	30.4	29.95	31.2
85	gnf1m08461_a_at	gnf1m08461_a_at	8	CEPK85	cyto	STK	1193.7	55.75	57.65	57.3	55.35	55.2	420.15	60.25	59.75	65.6	70	64.55	57.5	441.85	56.6	329.55	661.25	63.05	63.3	61.8	64.15	60.35	57.85	148.4	395.3	62.65	87.3	112.5	396.45	56.25	127.55	57.15	58.5	62.1	1246.65	57.8	178.9	52.95	65.45	60.65	59.45	127.75	247.55
86	gnf1m11245_a_at	gnf1m11245_a_at	16	CEPK86	cyto	STK	8102	53.25	71.5	48.2	46.35	45.6	43.5	48.95	3146.25	919.9	360.1	53.1	42.55	46.35	292.15	51.2	49.45	1651.2	2772.55	2610.3	2627.55	2444.15	52.65	8142	42.85	48.95	47	41.3	44.25	783.8	49.85	48.4	57.2	77.25	254.35	42.5	7435.9	199.95	90.55	41.05	56.55	40.7	46.9
86	gnf1m26929_at		0				61.95	47.65	49.7	52.4	47.35	46.4	48	53.7	48.75	46.05	53.9	52.75	49.3	46.7	49.6	47.2	54.75	50.05	51.3	65.3	51	49.85	48.35	53.9	45.7	52.7	50.4	46.55	48.85	47.45	106.65	47.3	50.7	50.5	44.7	47.55	48.05	45.95	61.9	46.1	53.35	45.85	57.05
87	gnf1m02067_s_at	gnf1m02067_s_at	20	CEPK87	Nuclear	STK	542.5	151.4	167.7	209.65	160.7	163.65	238.05	195.25	195.9	144.65	165.4	289.05	280.05	257.15	146.15	214.25	383.55	208.3	167.95	195.5	184.2	185.6	176.2	238	662.6	206.6	256.7	158.1	172.75	163.05	257.95	147.4	178.3	221.65	141.25	177.65	215.75	155	283.85	140.55	187.55	120.1	154.35
87	gnf1m25653_a_at		6				1079.6	68.4	190.5	153.05	60.65	64.8	392.95	68.6	65.65	83.4	79.2	75.5	1094.7	509.85	59.5	86.7	411.2	71.05	72.35	71.1	69.35	73.65	61.1	73.25	1134.35	70.55	117.1	71.4	68.6	72.85	72.2	64.25	65.3	62.5	60.15	91.35	62.45	54.75	85.05	66.55	73.25	62.25	67.85
87	gnf1m26015_at		2				1708.45	85.5	114.25	159.75	84.35	85.05	110.35	92.75	86.35	82.25	108.75	94.75	1130.45	100.1	83.5	81.5	107.25	98.25	94.7	95.85	98.85	91.85	88.25	91.8	135.75	101.6	106.95	115.2	89.1	84.85	95.4	73.55	117.9	93.95	91.4	94.35	85.7	81.1	147.85	87.3	107.05	88.5	85.15
87	gnf1m20228_at		0				133.2	41.6	41.7	42	40.9	40.9	41.6	42.35	42.2	40.95	45.1	45.25	41.75	44.35	40.85	41.2	44.45	44.6	42.8	42.5	42.35	42.8	41.8	45	50.85	44.3	42.8	43.8	42.55	42.8	42.8	40.9	41.8	43.9	38.3	41.4	41.25	40.65	45.25	40.15	42.05	40.05	42.15
87	gnf1m25542_at		0				46.45	49.2	49.5	49	48	47.7	49.15	54.6	50	46.6	90.95	59.5	49.2	48.2	46.7	48.05	54.4	54.35	53.6	53.6	51.65	52	49.95	52.85	46.7	60.6	50.55	47.5	50.65	48.1	55.05	48.45	50.75	52.4	44.5	48.55	48.85	46.95	74.25	46.7	51.35	44.95	50.25
88	gnf1m10963_s_at	gnf1m10963_s_at	7	CEPK88	Nuclear	STK	278174	54.6	55.35	56.95	62.8	54.7	53.65	60.65	57.6	57.45	70.9	58.45	53.2	52.85	51.15	52.45	60.8	59	57.25	58.8	57.65	59.85	621.65	57.2	50.2	58.35	54.8	52.25	217.8	320.55	62.05	53.2	2788.95	57.7	47.95	53.95	53.35	149.7	278222	53.2	55.3	61.75	62.3
88	gnf1m04279_a_at		2				123882	37.25	37.55	37.4	36.5	36.4	37.05	37.7	37.8	36.15	39.4	38.95	35.5	36.65	30.9	36	38.7	39.4	45.55	38.55	42.5	37.75	52.8	39.7	36.3	38.05	37.3	36.4	38.6	48.45	36.2	36.95	53.45	38.95	35.85	36.5	40.3	36.1	123913	36.85	37.85	35.6	37.85
89	gnf1m22370_at	gnf1m22370_at	0				124.2	52.7	54.8	54.35	53.2	56.3	154.75	55.75	55.2	50.6	60.3	68.15	35.55	64.9	51.65	53.8	108.05	56.75	30.55	56.95	55.45	55.75	53.85	141.1	78.4	57.9	102.5	52.05	55	54.9	59.5	53.8	49.8	56.6	50.6	77.6	72.05	48.1	64.45	59.4	51.45	52.6	55.25
90	gnf1m03082_at	gnf1m03082_at	13	CEPK90	cyto	STK	7577.1	37.95	38.4	37.9	36.95	38	1507.15	354.85	38.7	35.85	44.85	42	308.85	566.45	36.15	37.25	369.95	40.1	40.25	40.35	39	39.3	37.85	40.65	595.85	41.55	680.1	3575.5	38.7	37.25	40.8	37.4	38.45	40.45	34.85	407.5	37.55	63.9	47	54.95	39.1	7611.95	39
91	gnf1m06383_a_at	gnf1m06383_a_at	9	CEPK91	multi	STK	682.2	85.95	105.75	112.7	89.55	86.65	346.6	89.9	90.85	87.3	103.15	113.85	185.2	448.75	92.95	258.65	230.45	113.15	118.95	104.9	110.95	112.35	94.45	110.85	235.2	102.45	224.45	334.2	89.4	98.25	92.2	88.3	108.9	102.9	97.95	241.2	86.45	83.75	106.95	92.65	96.45	765.95	94.6
92	gnf1m12928_s_at	gnf1m12928_s_at	3	CEPK92	cyto	STK	552.55	84.05	68.5	66.85	50.9	51.85	288.05	55.15	54.05	55.4	60	57.65	62.2	111.3	49.85	70.45	71	53.9	58.75	55.7	53.75	55.8	51.9	60.05	193.85	62.85	221	62.95	56.2	53.05	73.2	53.45	83.95	56.65	47	73.1	55.95	49.6	73.95	48.5	56	49.6	79.35
93	gnf1m09730_a_at	gnf1m09730_a_at	45	CEPK93	cyto	STK	1842.45	85.15	95.15	100.25	1168	762.35	862.1	443.35	1011.05	456.9	344.1	137.35	727.6	1187.5	238.05	715.5	562.5	143.6	150	115.15	109.3	150.1	364.55	297.55	702.25	692.55	337.6	1140.75	457.3	393.75	339.3	1181.15	236.9	152.05	1320.55	1927.6	193.7	1119.75	220.55	759.8	695.6	1514	432.2
94	gnf1m17242_a_at	gnf1m17242_a_at	1	CEPK94	cyto	STK	2463	25.35	25.55	25.25	24.9	24.7	25.25	25.85	25.65	24.35	27.25	27.6	24.7	24.8	24.2	24.8	25.75	26	25.8	26.15	27.05	26.65	25.15	26.35	24.7	26.2	25.3	29.15	25.65	24.85	26	33.2	25.4	27.15	29.35	24.65	25.95	24.6	28.15	64.95	25.9	35.15	25.55
94	gnf1m23957_a_at		1				1402.35	73.3	69.4	76	64.35	66.5	68.55	72.7	73.15	74	100.25	83.1	63.6	77.15	65.8	68.05	71.25	69.6	69.6	75.3	74.75	73.85	71.5	85	73.2	74.35	73.55	74.85	69.45	69.15	79.45	72.9	78.05	87.65	61.15	61.95	140.7	55.6	87.7	196.95	71.95	69.05	60.8
95	gnf1m03373_a_at	gnf1m03373_a_at	56	CEPK95	multi	STK	1844.5	218.95	270.4	225.3	196.15	480.9	471.7	265.95	215.55	206.85	164.2	333.7	752.3	526.85	271.35	452.3	438.3	1163.85	685.3	925.6	968.45	1507.95	321.7	498.9	526.95	221.95	905.95	539.65	354.5	517	181.05	496.95	290.95	315.05	392.05	424.7	527	359.7	491.3	669.05	358.9	636.7	252.2
95	gnf1m26568_at		0				25.55	52.8	54.5	53.3	51.35	51.15	51.8	54.2	53.05	49.7	58.8	56.85	51.8	51.75	50.85	50.05	55.75	54.5	54.95	56.45	53.55	54	51.95	62.2	50.95	73.6	53.25	50.5	54.15	51.4	58.1	51.9	52.95	56.7	48.05	51.8	56.9	50.45	62.6	51.8	55.15	48.15	53.4
96	gnf1m05933_a_at	gnf1m05933_a_at	12	CEPK96	cyto	STK	8556.45	108.45	107.9	110.95	102.05	107.75	107.4	127.1	408.45	138.6	302.95	141.25	114.9	106.6	114.1	109.7	158.05	215.7	358.75	214.25	249.55	154.7	115.8	387	98.9	139.05	115.2	104.2	114.6	103.75	139.25	107	117.5	122.75	91.95	105.3	346	108.2	199.2	96.1	124.55	93	113.65
97	gnf1m30185_at	gnf1m30185_at	20	CEPK97	cyto	STK	1679.1	184.55	208.5	226.75	158.4	168.1	428.75	184.85	183.5	168	171.35	189.8	428.1	487.65	173.6	211.9	1656.25	214.75	187.5	202.95	193.5	187.95	178	187.4	846.75	184.3	527.6	220.95	176.8	176.55	167.65	175.1	175.8	187.65	167.15	910.9	175.45	173.4	200.7	180.15	183.7	405.9	182.45
98	gnf1m16643_at	gnf1m16643_at	20	CEPK98	UBQ	STK	3369.9	53.15	54.75	55.1	53.8	53.95	1892.15	57.75	87.7	51	66.65	59.65	2382.6	3420.9	56.5	1535.65	1271.8	83.9	58.6	58.05	55.4	64	56.3	2730.65	2849.4	59.4	1967.2	1364.05	56.9	57.7	65.35	54.5	57.25	57.3	550.65	329.8	2746.7	52.2	80.15	567.1	56.7	2207.3	55
98	gnf1m29269_at		0				11.85	31.05	31.35	31	30.35	30.2	31	31.95	31.45	29.7	35.8	33.75	31.15	31.5	29.8	30.45	33.05	32.25	32.35	32.4	31.75	31.9	30.8	32.55	41.3	33.25	31.65	30.05	31.5	30.45	32.65	30.75	31.2	32.6	29.45	30.65	30.6	30.1	36.15	30.4	31.8	29.65	31.45
99	gnf1m02538_a_at	gnf1m02538_a_at	58	CEPK99	UBQ	STK	352.2	519.7	256	233.5	367.55	249.75	201.2	362.8	205.9	225.75	355.25	354.45	218.85	251.15	335.75	221.65	269.15	271.95	537.5	323.35	282.25	269.05	292.7	275.7	241.2	468.1	256.55	248.95	441.95	185.3	278.1	359.15	281.15	291.35	225.3	281.55	251.55	221.6	238.7	237.75	346.45	275.15	285.05
99	gnf1m26752_at		13				1356.9	229.9	262.8	212.25	195.1	257.75	89.15	246.85	97.95	249	210.8	128.15	91.2	90.45	894.45	88.2	91.2	99.9	95.4	101.1	101.25	103.3	218.55	100.8	82.75	154.05	89.25	87.4	92.45	90.3	103.1	566.45	120.75	98.75	104.2	107.4	86.85	99.2	148.3	152.5	112.25	214.35	100.05
100	gnf1m31122_a_at	gnf1m31122_a_at	58	CEPK100	cyto	STK	4213.7	833.3	898.1	1030.65	1032.3	1870.65	3590.55	587.4	1965.75	840.95	699.5	508.45	3364.95	3684.1	989.85	361.85	2189.85	378.4	271.75	465.95	547.45	407.05	863.1	104.4	3446	864.05	2880.7	3912.45	1818.45	663.95	674.2	1431.2	625.3	399.35	1672.4	4156.8	226.35	2089.1	152.05	2027.05	914.5	4200.25	1554.6
100	gnf1m05176_at		57				943.65	261.5	237.65	286	280.75	285.5	546.25	290.15	289.5	278.7	252.3	335.15	284.45	527.25	221.2	178.3	489.55	293.9	316.15	294.25	292.75	293.2	273.1	140.9	375.9	503	545.4	1044.4	318.25	279.3	279.85	210.4	267.85	279.15	268.65	446.15	177.3	271.9	202.65	557.55	365.55	1084.55	260.9
100	gnf1m23481_at		0				40.25	61.4	70.55	69.7	68.55	71.65	69.95	71.85	71.85	66.9	86.4	80.25	81.25	70.4	67.35	67.5	90.35	78.5	76.6	76.6	81.25	75.7	77	79.2	68.95	81.8	100.55	68.9	72.8	66.55	78.8	77.3	72.15	77.55	64.25	75.35	70.1	61.3	93.4	68.5	79.45	64.75	73
102	gnf1m11344_at	gnf1m11344_at	61	CEPK102	cyto	STK	1491.65	786.5	830.35	984.7	1003.35	817.5	929.3	1048.3	865.4	710.85	1606.8	1602.1	904.9	968.45	760.15	921.4	1664	1042.2	892.95	1059.05	927.5	923	904.4	1037.15	741.05	1164.95	967.35	774.5	850.55	631.8	1270	959.25	1042.65	930.7	526.45	1033.65	855.3	770.5	1314.35	1103.45	1055.05	601.55	882.4
102	gnf1m25738_at		61				516.8	580.5	554.8	564.3	584.05	571.4	599.55	716.2	617.85	551.95	1002.3	1030.1	524.4	586.75	542.15	617.8	832.9	722.45	676.8	824.45	690.7	687.8	578.5	664.75	567	760.05	623.55	579.9	648.9	551.35	683.45	630.45	629.65	684.95	544.35	608.25	563.35	523.25	896.65	546.95	624.7	514.05	622.6
102	gnf1m28576_a_at		60				731.95	256.85	234.95	245.7	905.6	373.4	268.5	228.9	316.1	259.55	294.5	538.95	260.5	267.4	235.3	248.1	277.1	266.85	257.15	239.45	285.8	270.95	284.95	291.75	269.55	216.95	286.2	270.35	261.95	298.05	233.95	235.35	269.4	213.55	252.1	267.7	311.3	346.8	304.25	289.35	256.15	272.2	201.15
102	gnf1m20409_at		2				355.75	61.15	52.95	60.3	353.45	111.95	61.05	65.7	62.15	66.05	67.9	402	62	65.95	61.65	58.25	72.2	63.25	55.1	62.75	60.05	62.05	61.25	63.2	61.75	63.9	62.1	58.3	70.1	58.95	63.85	70.1	64.9	86.3	57.7	64	46.25	89	69.45	59.05	65.85	57.35	61.75
103	gnf1m30250_a_at	gnf1m30250_a_at	51	CEPK103	other	STK	1552.2	433.15	250.3	191.3	230.9	242.7	657.5	255.15	166.7	183.85	144.45	245.8	691.45	747.35	863.45	803.85	460.1	622.4	151.65	222.2	484.95	492.5	1168.95	1637.35	687.45	218.55	766.8	470.9	162.45	203.1	307.7	434.15	298.05	257.3	333.15	510.95	1218.85	205	471.5	266.4	129.05	1416.75	201.4
104	gnf1m01068_a_at	gnf1m01068_a_at	61	CEPK104	cyto	STK	21374.4	4990.6	6440.5	7311.05	2594.15	1738.6	3624.15	2141.9	1719.7	2371.8	1865.85	1775.15	2745.95	3190.65	3758.25	2466.35	3518.1	1818.3	1762	1826.05	1783.75	1980.05	4585.4	21567.6	2754.45	1320.85	3337.7	1728.45	1774.75	2383.8	1209.1	2707.55	5855.1	1666.85	1803.4	4193	22583.5	2555.3	1676.15	1637.4	1959.75	2908.8	2156.8
105	gnf1m30943_a_at	gnf1m30943_a_at	12	CEPK105	cyto	STK	352.75	38.7	43.6	46.25	44.55	52.9	355.9	46.3	46.7	45.35	51.5	40.35	247.5	334.55	49.85	159.2	390.9	121.3	46.1	44.6	52.2	81.6	54.55	47.15	373.1	48.6	143.95	272	38.35	40.1	50.95	45.95	45.05	58.9	98.45	291.75	46.25	111.65	60.7	90.1	43.25	342.85	45.8
105	gnf1m19736_at		0				61.9	87.8	88.35	87	86.9	84.45	89.55	99.25	93.3	79.35	135.7	114.1	91.95	88.15	83.6	82.95	110.4	106.65	107.5	104.2	94.6	100.65	93.7	106.55	79.95	112.8	92.9	83.5	93.15	80.95	113.6	85.1	95	101.45	83.4	89.5	91.55	84.45	134.3	81	95.6	88.35	92.3
106	gnf1m04131_a_at	gnf1m04131_a_at	58	CEPK106	UBQ	STK	1684.3	633.8	566.5	552	657.1	733.9	882.85	761.1	772.4	605.9	423.85	126.5	1265.35	652.1	724.55	532.55	525	844.15	1002.3	659.2	741.6	948.2	973.45	368.55	700.95	583.7	812.65	846.55	392.2	453.8	226.25	906.55	635.75	364.45	442.75	1196.35	239.95	982.45	1708.35	387.7	1580.85	617.5	552.7
106	gnf1m27038_a_at		1				892.4	80.45	72.25	82.35	81.25	88.95	83.4	95.2	71.8	84	91.2	107.15	145.75	73.6	84.2	81.9	87.25	93	103.5	81.2	85.55	102.55	97.05	73.85	78.75	97.3	135.15	92.95	75.1	79.4	67.85	90.35	120	90.2	62.95	142.5	66.75	91.9	89.85	79.55	112.15	62.15	85.4
108	gnf1m29674_a_at	gnf1m29674_a_at	29	CEPK108	cyto	STK	1123.65	151.25	181.4	175.45	171.7	174.8	181.1	257.75	187.15	168.55	205.65	231.7	202.1	189.1	139.55	175.75	209.55	205.5	203.6	200.9	214.9	170.2	181.25	227.8	249	1246.8	194.9	308.45	929.75	638.6	378.45	241	187.55	163.4	157.35	225.35	184.6	153.75	245.5	178.2	181.4	158.3	277.3
110	gnf1m07619_a_at	gnf1m07619_a_at	1	CEPK110	cyto	STK	967.7	44.7	41.05	41.2	40.1	41.55	42.6	40.1	41.7	37.1	40.4	44.1	39.3	43.35	39.15	39.05	48.05	41.95	44.65	63.95	42.55	41.6	38.85	39.75	39.4	42.3	39.75	39.55	60.4	40.35	94.6	42.65	40.7	40.7	37.6	36.25	37.85	40.75	40	36.3	41.55	39.35	41.85
111	gnf1m05703_a_at	gnf1m05703_a_at	1	CEPK111	other	STK	29535.5	34.1	34.65	34.8	33.2	33.15	33.95	34.75	34.5	32.15	37.05	36.45	33.3	33.3	33.15	33.3	36.15	35.3	35.8	35.6	34.9	34.9	33.85	36.5	32.7	35.65	34.2	33.15	34.65	33.5	36.35	33.65	34.15	35.75	32.4	33.6	33.9	32.85	38.4	33.3	35	31.6	34.55
112	gnf1m05904_a_at	gnf1m05904_a_at	5	CEPK112	UBQ	STK	16680.5	198.7	166.3	156.85	149.95	150.15	159.45	167.6	141.85	151.55	180.8	188.5	155.85	148.4	160.2	152.8	172.8	187.1	181.75	242.9	201.8	200.85	171.05	138.95	154.8	154.45	161.9	177.65	142.1	161.8	151.1	159.65	182.15	166.9	147.7	156.3	144.85	153.75	151	138.15	181.8	166.55	174.15
113	gnf1m11470_s_at	gnf1m11470_s_at	1	CEPK113	cyto	STK	14134.5	65.4	68.55	60.2	57.15	59.15	57.3	61.85	60.4	79.4	68.4	66.1	58	71.45	57.65	64.5	62.35	62.3	61.1	63.1	55.15	61.6	55.15	62.85	57.15	63.7	60.05	57.45	59.95	57.5	58.45	59	59.95	56.15	56.55	58.05	58.6	56.95	82.85	55.8	65.35	51.45	60.2
113	gnf1m23716_at		0				47.05	79.4	79.3	79.5	77.8	77.25	115.6	80.6	79.7	79.55	93.2	89.6	75.3	95.25	80.1	77.45	83.8	80.4	83.1	80.1	80.85	80.75	78.6	85.1	91.45	82.55	89.5	75.9	79.45	81.4	81.85	78.85	80	83.15	70.3	81.45	80.3	73.2	93.55	77.55	80.15	71.5	79.05
114	gnf1m01894_a_at	gnf1m01894_a_at	1	CEPK114	other	STK	18256.8	37.4	37.7	37.45	36.15	35.85	36.65	38.8	38	34.95	45.55	42.95	36.6	36.5	35.85	36.3	39.2	39.25	39.6	41.2	38.2	38.8	37.1	40.15	35.8	40.7	37.45	35.85	37.6	36	40.15	36.75	37.65	39.8	34.2	36.35	38.05	35.8	47.3	35.75	38.15	34.3	37.95
115	gnf1m06054_a_at	gnf1m06054_a_at	60	CEPK115	Nuclear	STK	24492.7	2470.2	4539.85	4426.65	11034	8539.9	3203.5	2846.1	1458.35	2532.05	419.1	10645.5	24631.2	3252.6	4551.5	3918.85	2532.65	667.3	1972.95	849.2	330.25	558.6	4016.3	138.55	3491.9	7177	3050.5	7204.35	3290.8	3787.65	3441.35	9229.4	4898.7	2585.15	9540.35	12856.2	212.8	4713.5	243.45	2851.8	2011.05	7412.15	2354.3
116	gnf1m26030_at	gnf1m26030_at	61	CEPK116	cyto	STK	468.65	495.2	585.55	668.85	305.4	333.1	344.85	335.95	320.55	300.3	321.65	279.15	304.35	370.25	291.4	420.4	312.05	271.7	377.55	286.15	250.3	379.9	300.8	325.7	288.75	245.9	427.75	321.8	365.65	352.15	353.2	304.45	487.35	320.8	266.75	320.85	306.7	265.8	340.25	256.7	344.35	232.8	304.3
116	gnf1m06256_s_at		20				2582.8	841.1	1110.25	2197.35	159	75.5	677.7	70.2	74	104	158.1	54.25	457.95	496.9	58.95	275.1	322.6	68.5	2637.05	1182.5	118.25	66.35	70.7	141.25	501.55	67.7	453.5	557.45	72.45	66.35	57.35	91.5	611.15	58.75	77.35	454.9	180.8	116.9	64.35	272.45	69.85	1618.7	55.55
117	gnf1m01578_at	gnf1m01578_at	0				105.1	67.95	153.05	88.65	53.25	61.7	53.1	55.5	52.4	51.2	57.6	64.9	54.1	53.35	50.55	52.2	58.05	65.4	58.95	57.6	56.8	58.35	52.85	55.9	51.85	57.8	53.7	52.9	55.3	52	63.35	53.8	55.45	57.25	58.4	51.95	51.25	56	73.95	53.4	97.65	47.95	55.7
117	gnf1m22873_at		0				43.85	55.55	56.15	53.05	44.55	59.15	57.8	58.85	55.25	50.4	62.65	60.85	55.15	54	51.3	53.75	65.85	58.2	62.95	65.5	69.75	88.4	48.85	58.85	54.6	59.45	54.25	58.9	58.55	70.6	59.9	55.75	53.6	85.65	47.2	51.85	49.8	51.2	77.8	52.8	57.35	49.65	53.7
118	gnf1m06523_a_at	gnf1m06523_a_at	61	CEPK118	cyto	STK	5725.45	960.15	525.7	435.25	4107.95	2201.6	977.1	1353.7	1795.4	425.2	646.85	1138.85	1647.1	1370.4	2992.05	981.85	857.25	647.3	1558.25	1268.05	661.9	742	1648.65	411.65	1158.6	2545.6	1054.05	1324.85	4349.15	1596	2111.6	2905.85	900	1351.75	1791.8	1149.9	711.85	2039.05	1155.25	1307.2	1329.1	1192.8	5453.15
119	gnf1m19220_a_at	gnf1m19220_a_at	1	CEPK119	multi	STK	221.4	42.65	43.05	42.8	42	41.95	42.55	45.5	43.65	41.55	50.8	49.9	41.55	41.7	41.65	40.95	45	44.7	44.6	45.75	44.4	44.85	42.45	45.8	40.25	47.4	43.15	40.55	43.45	41.85	51.3	42.35	44.15	45.95	39.65	41.8	42.4	41.8	53.9	42.15	44.35	37.75	43.55
120	gnf1m07907_at	gnf1m07907_at	0				29.45	52.2	51.15	50.25	48.5	48.5	49.45	51.45	50.2	47.05	54.5	52.4	48.5	47.35	48.05	48.2	50.5	50.8	50.8	51.6	50.2	50.55	49.65	51.65	48.35	52.1	50	48.25	49.95	48.4	54.85	49.25	50.45	56.2	44.95	48.95	50.25	48	59.75	48.2	50.85	45.9	50.45
127	gnf1m19243_a_at	gnf1m19243_a_at	59	CEPK127	cyto	STK	502.45	262.65	276.35	272.9	225.45	243.9	312.65	297.95	311.05	273.05	342.7	357.25	278.6	250.55	234.85	269.85	342.45	319.35	255.9	395.45	372.9	368.75	268.7	418.7	263.85	370.4	340.75	274.7	226.85	236.1	287.95	236.75	344.9	329.4	173.35	248.85	318.5	273.2	389.35	254.5	272.7	255.8	322.6
127	gnf1m19242_at		1				124.75	97.6	98.7	97.4	95.6	98.85	98.3	122.45	102.95	89.1	146.55	125.6	99	96.2	92.75	94.1	119.35	120.8	136.2	115.5	107.15	118.35	101.3	138.6	91.35	121.25	104.2	97.3	104.85	92.6	124.75	98.2	109.4	114.15	84.45	97.65	100.85	93.05	184.35	92.4	106.85	84.75	110.95
129	gnf1m07952_a_at	gnf1m07952_a_at	0				147.5	48.8	50.5	49.3	46.75	46.3	48.1	50.05	49.1	46.65	56.7	53.1	54.65	48	45.65	47.65	51.25	50.35	56.75	50.95	49.4	49.85	47.8	51.15	47.55	57.45	48.8	47.75	48.6	45.7	51	47.3	48.8	61.9	62.95	48.1	47.2	45.3	53.55	46.75	49.35	46.35	48.75
129	gnf1m07951_at		0				50.6	76.75	66.55	74.35	74.7	70.8	77	79.75	79.15	68.25	93.15	91.15	75	76.35	56.05	73.1	80.1	79.6	78.75	82.6	83.1	79.3	77.05	83.55	78.7	106.65	85.2	74.95	82.1	75.55	80.15	72.05	76.85	94.5	70.7	76.1	76.8	72.25	92.25	76.85	78.45	72.85	78.2
131	gnf1m07936_at	gnf1m07936_at	9	CEPK131	multi	STK	282.4	145.2	136.35	137.75	145.7	139.35	148.45	164.35	175.05	162.05	404.9	205.7	160.85	149.1	146	148.6	190.65	227.4	186.3	200.15	220.3	197	192.5	205.35	139.65	208.75	158.3	135.4	162.4	161.75	168.1	137.65	187.85	174.8	122.5	192.55	173.45	141.35	174.55	133.8	160.6	131.75	151.6
133	gnf1m14829_at	gnf1m14829_at	0				23.5	50.35	51	50.75	48.75	51	50.3	53.05	51.25	49.8	57.45	57.35	46.5	47.95	47.6	48.45	52	57	55.5	54.55	49.1	51.45	51	59.35	47.8	55.35	51.6	48.25	51.85	48.35	57.7	49.9	51.55	53.7	46.2	49.45	49.5	48.45	69.7	49.15	53.15	46.5	52.2
133	gnf1m12606_at		0				7.9	33.65	34.1	33.8	32.8	32.85	33.5	35.05	37.05	32.4	37.3	35.95	33	32.95	32.7	32.9	35.1	39.25	34.5	35.9	34.7	34.5	33.75	35.65	32.55	35.3	33.75	32.6	34.1	33.05	35.65	33.25	33.7	34.95	31.35	33.2	33.3	32.25	39.2	32.9	34.4	31.65	33.95
134	gnf1m21435_at	gnf1m21435_at	1	CEPK134	cyto	STK	195.7	89	88.15	70.25	68.05	78.55	67.05	78.5	98.3	73.9	89.7	72.15	77.85	83.9	82.4	79.35	70.7	93.2	72.2	83.75	93.85	109.9	72.55	79.75	71.4	92.75	71.3	85.7	79.65	87.15	81.85	75.05	88.05	78.8	74.5	75.6	78.35	77.8	260.4	64.7	81.35	108.85	79.3
139	gnf1m18893_at	gnf1m18893_at	59	CEPK139	cyto	STK	7672.8	423.35	850.55	633.2	1054.75	940.75	3330.75	428.8	1843.85	2158.75	1224.85	734.3	7859.4	6624.75	2068.55	4747.5	2312.35	1727.65	650.65	684.55	1406.8	2145.1	2661.9	382.3	4989.7	1924.7	3636.25	1834.75	793.35	429.45	442.75	1671.95	940.5	520.3	1570.45	1042.7	412.25	1193.5	744.25	950.25	1354.75	1911	543.75
139	gnf1m29359_at		0				48.35	94.95	99.35	96.25	102.25	91.95	96.2	99.5	118.6	88	85.35	110.45	116.35	93.8	90.5	92.55	103.9	104.55	87.15	101.15	97.1	100.2	94.95	97.85	96.05	103.25	98.3	85	99.6	91.5	106.65	125.6	100.7	103.15	84.7	92.55	92.9	90.85	129.2	90.95	98.45	80.85	102.5
140	gnf1m11909_a_at	gnf1m11909_a_at	54	CEPK140	Nuclear	STK	3121.2	3280.85	272.1	264.65	545.6	249.15	214.5	263.25	248.45	334.8	315.3	249.15	159.65	176.45	1120.95	238.85	226.3	315.8	260	272.9	305.2	518.8	302.3	197.85	208.9	258.6	210.85	188.15	2088.65	1171.6	353.55	537.2	919.5	254.15	697.1	214.65	176.45	247.25	231.85	284.75	204.5	195.35	361.7
142	gnf1m02508_a_at	gnf1m02508_a_at	61	CEPK142	UBQ	STK	5357.05	3782.75	3101.15	2904.8	2858.85	2415.8	1540.9	1849	5699.15	2556.9	1956.2	1731.7	2098.65	1641.8	3222.1	1915.65	1737	1883.45	2454.95	2019.45	2059.25	2193.75	2989.4	6475.35	1713	4028.85	1381.05	1777.65	2128.55	2917.9	1998	2336.35	2325.15	1816.9	2290.2	2031.8	6383.75	2308.35	1941.8	2035.95	2487.65	1395.4	2192
143	gnf1m08488_a_at	gnf1m08488_a_at	50	CEPK143	UBQ	STK	5221	1108.6	2288.1	1250.1	511	847.3	154.85	1061.65	895.1	3433.4	840.65	273.3	191.8	168.45	4357.05	204.5	173.75	259.5	229.5	348.2	210.7	271.4	2582.95	280.85	211.3	607.15	177.55	175.4	402.4	1157.05	169.65	695.8	979.5	645.95	353.2	231.9	327.05	979.95	221.45	430.5	200.65	229.2	449.55
144	gnf1m29791_a_at	gnf1m29791_a_at	55	CEPK144	Nuclear	STK	5368.35	1460.8	660.95	432.75	1728.9	4409.55	264.2	2069.3	237.7	2572.65	1044.35	2006	407.3	282.8	1376.6	220.05	170.45	886.45	630.55	289.9	594.45	1251.15	1734.5	55.8	188.55	5068.95	333.45	238	900.35	909.25	514.2	3361.65	2843.95	139.9	372.35	358.8	53.45	1825.8	111.65	503.3	1454.9	280.25	611.8
145	gnf1m10747_at	gnf1m10747_at	61	CEPK145	UBQ	STK	9825.5	1464.9	1293.35	1415	1386.05	1284.95	676.15	612.85	529.9	1695.9	738.4	514.4	607.8	643.3	653.8	718.8	752.9	535.85	485.2	591.7	541.55	534.5	859.85	10310.7	691.05	678.85	616.7	639.55	607.6	572.05	786.6	1371.35	2032.75	561.35	1103.55	947.05	9725.5	1060.7	1801	617.65	623.2	974.95	846.8
146	gnf1m10674_a_at	gnf1m10674_a_at	61	CEPK146	UBQ	STK	37135.2	32110.7	20345.5	21998.5	37895.1	12118	1459.05	16302.5	3992.35	14839.2	16589.7	23640.5	2735.05	2984.25	11850.3	2566.3	1299.1	5866.15	7538.1	4482.35	4683.55	5994.2	17224.3	2788.75	2000.55	15584.4	2098.55	1298.5	10747	14142.6	10377.5	11662.7	28693.2	5432.55	5276.75	1437.35	2055.9	16371	759.9	3497.1	7136.4	792.35	11263.6
147	gnf1m12397_at	gnf1m12397_at	61	CEPK147	Nuclear	STK	5559.6	857.9	577.55	590.25	610.15	492.2	437.9	973.9	1648.8	3144.85	1599.5	594.4	495.65	340.55	858.4	409.1	536.85	862.75	1170.45	1299.15	1619.95	1306.45	497.95	470.1	396.1	836.25	398.65	554.5	644.4	1418.8	502.5	601.05	670.65	2154	860.6	414.95	362	2378.9	662.4	5900.15	524.55	543.35	547.9
147	gnf1m12398_a_at		58				1346.85	273.85	219.25	315.05	262.75	274	219.2	208.15	333.7	601.4	446.5	727.25	226.3	257.6	177.65	214.55	263	428.2	415.8	327.6	451.5	558.25	277.7	498.45	268.45	338.15	261.45	262.2	345.65	435.7	215.85	277.8	267.25	668.9	315.1	231.05	301.45	381.2	171.35	1518.2	211.25	441.05	312.45
148	gnf1m31125_a_at	gnf1m31125_a_at	61	CEPK148	UBQ	STK	1707.55	628.4	497.05	581.6	770.3	639.2	521.2	882.2	1662.45	559.35	406.8	581.3	582	551.2	581.3	461.5	494.5	326.95	390.1	336.4	328.75	350.45	845.05	1778.85	510.5	678.65	503.8	449.25	738.15	558.1	694.65	847.3	715.3	690.8	1488.75	541.85	2021.2	603.4	905.8	647.3	467.9	313.65	462.3
148	gnf1m15013_at		0				58.3	76.5	83.8	71.8	70.55	71.3	73.15	72.45	79.05	69.05	95.25	92.6	72	72	70.1	72.25	85.6	75.55	73.65	81.55	75.5	75	72.6	101.25	70.4	113.85	73.9	82.05	73.9	71.15	91.75	72.5	81.15	111.3	66.8	86.2	72.35	70.3	93.4	72.35	78	76.45	84.7
149	gnf1m08162_a_at	gnf1m08162_a_at	29	CEPK149	multi	STK	1547.6	1234.2	1244.3	1221.1	519.85	220.55	105.2	138.1	177.65	295.1	276.65	130.15	134.1	115.95	262.15	133.2	187.8	287.75	200	191.3	219.3	227.7	196.15	224.2	99.1	334.9	143.5	130.45	131.65	209.15	145.95	608.7	1131.75	112.6	214.9	123.15	487.55	313.55	129.7	267.55	166.35	171.05	201.05
150	gnf1m16974_at	gnf1m16974_at	57	CEPK150	multi	STK	4109.45	2658.1	2615.3	2955.7	2335.95	1458.3	394.3	2048.4	144	2362.7	781.55	428.95	785.35	413.35	1280	292.85	296.65	2344.4	458.55	579.65	1094.85	2438.8	1037.2	203.45	645	1046.1	390	587.25	1920.4	748.75	4247.2	3564.45	1770.5	503.9	810.1	681.55	167	3559.8	137.75	901.3	1427.3	432	664.1
150	gnf1m00029_s_at		34				1590.8	547.7	572.6	635.7	712.5	424.55	163.5	522.25	92.65	480.35	146.55	203.25	146.2	134.75	513.7	110.1	161	1090.9	313.9	262	357.35	733.55	180	157.15	152.05	516.85	154.35	180.8	626.25	116.25	1415.4	794.6	345.85	218.35	205.35	175.35	125.5	1416.3	51	65.5	295.45	157	179.25
151	gnf1m01587_a_at	gnf1m01587_a_at	0				69.15	30.3	30.45	30.2	54.9	45.6	30.4	31.05	30.4	28.35	34.4	37.1	29.7	29.9	28.85	39.8	31.4	33	31.3	31.35	33.95	34.4	29.85	64.9	29.6	31.7	30.8	36.25	30.9	29.35	31.65	30.3	30.3	31.8	35.45	29.9	97.5	29.5	34.65	29.3	30.6	28.5	30.7
151	gnf1m19567_at		0				50.95	49.5	48.6	49.05	51.3	49.1	51.2	48.5	48.35	77.6	69.3	51.95	49.2	53.1	48.6	50.35	52.9	51.15	54.75	52.1	58	51.9	52.3	52.4	50.15	54.05	50.55	46.15	49.2	49.1	49.25	49.45	50.2	49.5	50.25	47	49.7	45.55	61.65	50.8	50.6	46.35	94.2
152	gnf1m02561_a_at	gnf1m02561_a_at	10	CEPK152	Nuclear	STK	4732.85	61.85	88	63.4	60.25	60.3	62.1	64.3	512.95	317.5	126.1	67.55	67.5	60.4	87.95	59.6	64.75	123.55	906.05	354.7	265.5	201.2	63.2	395.45	60.6	66.6	63.4	61	63.3	157.05	66.15	62.75	65.9	66.2	60.8	61.55	1025.75	67.35	74.85	62.25	64.85	58.25	63.6
153	gnf1m11872_a_at	gnf1m11872_a_at	61	CEPK153	Nuclear	STK	1258.2	271.45	244.05	249.45	282.6	295.7	335.15	350.75	278.95	315.8	380.35	364.55	300.55	313.05	317.35	312.5	349.9	607.7	387.8	486.15	425.7	538.05	363.6	302.5	347.3	326.55	323.4	383	297.75	325.75	324.3	307.9	310.5	413.15	385.05	342.3	302.05	309.1	502.05	349.65	321.25	314.05	355.45
153	gnf1m24613_at		1				294.4	53.95	53.85	52.3	54.2	51.7	96	56.9	55.6	50.25	63.9	61.05	58.65	53.5	58.2	61.55	57.85	58.05	58.2	58.4	56	73.8	54.85	58.4	55.3	58.75	56.15	101.4	63.2	52.55	58.2	53.9	55.1	60.1	156.5	55.45	53.5	58.7	69.85	57.65	56.55	148.05	57.7
154	gnf1m13908_a_at	gnf1m13908_a_at	61	CEPK154	cyto	STK	281.1	553.15	372.05	339.05	305.8	301	349.95	347.3	304	285.9	490.6	384.8	306.95	319.55	339.45	337.15	415.85	381.1	329.5	366.65	342.2	355.65	439.85	343.6	321.7	400.5	332.55	303.45	331.75	295.6	358.65	316.1	368.7	368.75	272.05	313.55	314.2	301.4	536.6	303.55	332.55	354.75	345.2
155	gnf1m23020_at	gnf1m23020_at	1	CEPK155	UBQ	STK	573.65	105.65	105.1	103.05	100.35	108.45	105.75	113.8	101.4	99.1	161.15	120.15	121.1	118.45	163.25	99.85	115	116.45	131.4	118.5	137.4	123.1	109.65	116.75	108.8	117.05	108.5	101.8	107.95	101.35	116.5	104.7	111.25	115.3	106.3	104.05	103.55	118.35	152.6	96.7	110.1	111.25	104.6
156	gnf1m28175_at	gnf1m28175_at	14	CEPK156	cyto	STK	120.7	186.7	185.8	211.1	163.15	164.6	180.35	193.75	176	217.9	248.2	199.2	175.5	185.4	172.2	158.3	194.25	163.85	272.25	188.25	182.05	163.15	215.1	199.35	179.3	197.4	183.7	172.9	183.85	151.55	183.8	187.4	190.7	200.85	203.7	175.4	209.5	178.6	237.1	167.1	188.7	154.35	179.7
156	gnf1m06715_at		0				78.65	106.2	92.25	105.9	88.35	87.3	87.75	97.4	93.3	114	160.25	104.1	90.05	89.55	86	83.25	101.3	100.1	101.4	98.7	101.25	104.35	90.05	97.2	87.35	112	92.8	94.7	93.1	107.1	98.1	90.75	93.15	97.15	95.5	93.5	86.7	84.05	148.1	86.95	92.95	81.6	87.15
158	gnf1m16465_a_at	gnf1m16465_a_at	61	CEPK158	other	STK	4237.1	531.6	839.95	618.15	1443.2	1291.75	1551.6	1147.25	2073.55	1204.7	799.55	913.6	2108.1	1268.85	3614.85	1246.8	1365.55	1097.2	837.9	969.35	1044.1	1100.8	1431.45	2301.2	1010.45	1740.05	1257	1027.45	1209.8	951.1	1851.4	1410	708.9	1205.35	903.75	1489.4	2607.85	1064.9	790	960.35	1273.35	1931.1	1031.75
159	gnf1m00419_at	gnf1m00419_at	21	CEPK159	other	STK	727.2	138.1	156.3	130.7	192.35	154.45	379.45	191.4	77.55	163.3	167.3	169.4	302.7	561.55	125.5	184.05	217.05	136.6	96.6	120.9	135.5	142.95	141.3	75.7	406.35	544.6	318.45	262.75	139.55	130.3	220.85	222.7	117.7	137.65	270.4	256.5	69.15	165.9	108	108.85	135.25	341.9	127.55
161	gnf1m07769_a_at	gnf1m07769_a_at	61	CEPK161	UBQ	STK	7699.65	4641.1	6383.15	5769	2616.15	2832.75	2385.35	2308.3	1632.05	3384.75	3089.9	1072.5	2132.65	3908.5	3156.45	3779.2	2242.45	2328.9	2711.3	2201.25	3164.05	3705.2	1875.15	530.45	4168.15	1956.2	2378.5	2266.6	3202.7	3727.1	1756.05	2958.3	2626.15	1627.6	3975.4	2507.15	640.15	3493.25	1026.35	2639.85	1716.8	2341	4600.1
161	gnf1m26271_at		0				38.3	74.9	73.85	73.05	70.7	71.2	73.05	79.2	77.5	68.85	103.95	86.9	71.85	71.8	71.2	71.75	87.05	83.45	74.6	76.05	74.75	76.85	81.5	85.9	70.7	86.25	74.8	68.8	73.35	71.5	80.2	72.4	74.6	76.2	65.65	71.1	72.95	68.05	87.25	70.65	72.25	66.6	74.75
162	gnf1m03016_a_at	gnf1m03016_a_at	61	CEPK162	UBQ	STK	9047.75	2617.1	2826.8	2712.75	2173.35	1846.75	2013.5	1942.95	5313.2	1723	1627.5	854.55	2242.5	1891.55	1599.75	2289.6	1613.2	2203.8	2807	2208.25	1943.55	2162.85	1751.55	8283.35	2178.4	1653.75	1391.75	2937.55	1333.5	1447.3	1285	1684.8	1495	904.75	1943.45	1999.85	9673.75	2463.4	626	1725.25	1757.35	2229.95	1414.65
163	gnf1m00240_s_at	gnf1m00240_s_at	61	CEPK163	cyto	STK	15423.1	6496.3	4449.25	4415.15	5064.9	12539.9	4069	4187.65	10282.1	4430.35	2834.85	1622.55	2915.7	3089.1	4034.3	2166.15	1314	2775.4	5054.05	3531.1	4330.15	3900	2372.45	2599.45	3296.15	2651.05	1781.55	4044.6	16283.2	8183.85	13335	5222.85	5045.65	4126.4	5503.15	2223.7	5635.75	4831.8	860.1	4546.25	2865.6	3512.65	7013.05
163	gnf1m00939_a_at		61				7671.1	4223.25	3604.6	3851.85	3216.6	7476.9	2886.45	2561.95	1900.65	2595.8	1527.7	782.25	1811.45	1834.6	2982.8	1506.1	1344.15	1685.55	1658.1	1991.2	2140.3	2173.05	2256.85	818.05	2330.05	2089.95	1781.65	2499.25	8453.35	4761.45	7127.8	3278.85	3382.95	2358.35	2366.4	2020.45	1140.35	2547.95	1511.55	3053.2	2000.85	2034.25	4321.85
164	gnf1m16222_a_at	gnf1m16222_a_at	61	CEPK164	cyto	STK	8271.85	7056.7	6334.5	8479	4121.7	1392.1	1119	926.25	383	1460.5	1656.75	592.9	915.6	512.25	2516.5	1021	600.15	993.9	237.7	507.85	704.75	930.8	1835.05	315.55	649.5	435.15	746	661.3	1386.2	828.2	903.75	2452	6334.1	1222.65	1728.55	1089.45	377.65	2523	207.15	632.2	1153.5	1097.4	1572.95
164	gnf1m27364_at		0				52.35	56.6	63.15	61.7	54.6	87.15	58.15	66.25	57.95	52.5	78.75	67.65	58.1	55.95	54.7	76	104.15	71.25	65.1	73.95	74.95	63.35	68.15	67.25	54.85	70.45	59.35	59.05	60.95	56.85	89.45	62.75	58.1	59	51.8	56.65	56.55	54.15	75.4	61.7	72.45	52.65	59.15
165	gnf1m13143_a_at	gnf1m13143_a_at	4	CEPK165	cyto	STK	1978.45	45.5	2019.7	1824	50.6	47.9	44.75	48.95	45.45	91.2	64.2	47.7	44.05	44.45	98.2	43.8	46.3	46.45	46.4	46.85	45.85	46.05	44.7	51.1	43.5	47.25	45.35	41.65	45.35	117.15	49.5	44.65	355.7	46.65	41.85	43.95	44.65	44.55	52.3	43.4	45.9	41.25	45.6
165	gnf1m06664_s_at		0				82.05	37.8	42	41.55	36.6	37.2	46.35	39.05	35.7	91.6	72.05	40.6	117	61.65	34.95	43.75	40.55	39.3	39.25	39.65	38.85	39.2	37.9	39.75	49.45	39.95	76.15	38.9	38.8	36.9	40.4	53.25	40.1	41.1	46.2	41.2	40.15	37.95	47.35	37.1	44.05	35.85	38.8
165	gnf1m19945_at		0				59.75	56	66.85	62.35	87.8	65.5	61.4	66.55	65	60.15	84.55	76.4	60.75	50.65	62.4	50.75	65.45	78.55	60.4	64.1	80.8	76.25	62.4	62.45	59.85	104.15	79.4	52.85	63.1	59.6	79.6	56.15	61.9	75.6	45.35	61.85	64.45	44.65	72.2	83.65	65.05	44.4	62.95
165	gnf1m22100_at		0				18	25.75	26.35	25.6	25.75	25.65	26.2	26.4	26.65	25.85	29.35	37.25	25.8	27.9	24.65	25.6	27.2	27.35	26.95	27.6	26.7	27.15	26.05	27.65	25.55	29.2	28.6	25.65	26.9	25.6	27.45	26.05	26.4	27.45	24.25	26.7	26.05	25.25	42.25	27	26.4	25.7	26.45
166	gnf1m11018_a_at	gnf1m11018_a_at	60	CEPK166	cyto	STK	4188.6	3457.3	2390.15	2183.05	2231.35	2266.35	1836.3	1488.8	2189	1703.15	1361.8	431.35	1595.7	1444.7	1751.85	2361.3	1244.9	990.8	1152.3	1005.75	1165.95	908.55	1210.1	1771.95	1517.25	826.5	1127.7	1577.1	1326.8	2075	739.15	2190.1	2679.2	1370.45	1251.15	1475.55	2654.85	1549	199.9	996.9	1227.55	1762.75	1528.9
167	gnf1m00964_a_at	gnf1m00964_a_at	3	CEPK167	cyto	STK	889.4	964	140.4	194.2	147.15	82.85	85.55	90.7	89.45	101.55	107.85	94.45	89.15	86.4	143.3	86	94.7	95.2	93	92.5	90.7	92.8	146.3	100.6	78.5	101.9	86.9	82.3	86	93.2	101.85	120.35	295.65	90.95	83.75	89.7	86.5	83.3	128	81.4	102.8	74.6	89.75
167	gnf1m25734_at		0				55.6	105.15	107.8	107.5	98.45	100.95	107.45	112.2	109.45	109.15	146.6	116	105.25	106.6	104.1	104.4	121.95	137.1	114.2	116.05	111.7	114.15	106.75	118.8	104.85	133.35	108.45	102.45	109	106.35	114.65	103.55	111.25	116.3	97.05	104.9	111.5	96.6	152.2	100.4	111.25	100.8	109
170	gnf1m03255_a_at	gnf1m03255_a_at	33	CEPK170	cyto	STK	6851.2	1020.55	206.1	170.95	276.2	457.7	354.4	171.9	614.7	208	173	226	214.2	145.05	145.2	204.25	130.3	212.45	422.5	421.85	233.45	327.9	123.55	6940.5	157.5	147.25	177.65	560.2	154.15	269.4	151.1	356.1	233.45	167.95	125.7	343.8	6755.35	387.3	211.15	302.6	228.3	587.05	282.95
171	gnf1m02216_a_at	gnf1m02216_a_at	48	CEPK171	multi	STK	2667.3	2775.1	333.05	472.85	695.3	486.6	285.5	265	262.45	712.35	237.3	114.05	579.25	235.35	624.05	828.7	210.3	122.25	151.2	172.75	186.75	182.65	457.35	142.65	266.7	148.4	230	367.45	355.8	861.85	188.1	778.5	819.8	549.65	732	448.85	107.9	523.35	184.6	1041.25	860.2	283.9	1865.35
171	gnf1m22487_at		0				23.9	34.95	35.3	34.7	34.05	33.55	34.9	36.05	35.45	33.6	44.85	40.4	34.15	34.4	33.4	34.15	36.95	38.65	40.95	36.9	35.9	36.8	34.8	40.45	33.85	38.55	38.4	34.35	35.25	34	39.7	34.7	35.2	36.55	32	34.35	38.2	33.45	40.8	32.2	36.4	31.85	35.4
172	gnf1m11355_at	gnf1m11355_at	49	CEPK172	cyto	STK	453.7	253.9	236.9	253.65	359.9	317.05	220.6	245.05	181.55	504.95	230.45	205.8	189.15	160.05	227.95	274.9	220.55	172.05	196.95	222.9	228.55	209.15	299.85	213.15	200	235.75	187.05	202.65	195.55	320.6	230.8	298.9	337.15	413.55	278.2	198.6	218	363.45	256.75	396.55	410.55	208	427.95
174	gnf1m21860_a_at	gnf1m21860_a_at	2	CEPK174	multi	STK	6028.75	83.35	84.25	84.15	78.95	80.85	83.25	85.85	84.2	169.55	105.3	91.35	80.85	81.85	78	82.2	88.15	87.25	83.45	102.7	87.4	85.75	238.75	90.6	80.3	88	84.4	81.5	84.85	83.55	86.9	81.35	84.2	87.65	77.45	81.9	83.05	78.35	97.75	77.35	86.4	79.35	82.35
175	gnf1m09972_a_at	gnf1m09972_a_at	61	CEPK175	multi	STK	53825.9	5655.85	7318.35	6790.15	14727.5	20977.8	23938.3	8546.75	5532.8	10614	6030.05	15912.1	33973.7	31887.2	11797.6	24774.3	17627.8	1136.1	1553.45	1144.35	751.1	847.4	12506.6	381.8	36021.1	39764.2	22614.7	27706.8	21990.8	6780.35	12110.8	12070.3	5000.9	6020.85	20660.4	21432.2	529.85	11930	2492	10803.6	9185.35	24301	12279.1
177	gnf1m30061_x_at	gnf1m30061_x_at	61	CEPK177	other	STK	6650.1	2647.5	3058.8	3099.9	2423.35	2400.85	2638.55	3020.75	2906.95	3038.9	3443.15	3763.9	3106.7	2856.1	2543.8	2300.95	4480.55	4820	4438.4	4397	4439.05	5005.5	3281.85	2960.1	2392.65	2901.4	2934.1	2664.9	3045.6	2596.65	3081.5	2458.35	3375.2	3414.45	2521.3	2953.65	2514.5	2403.6	3935.3	3429.15	3103.65	2680.5	2677.4
177	gnf1m30062_s_at		61				2803.05	2304.35	2631.15	2473.3	2411.95	2298.6	2403.4	2519.45	1967.75	3108.85	2482.15	2865.35	2308.35	2452	2108.85	2287.95	2877.8	2838.6	2478.85	2879.1	3465.55	2821.15	4655.45	2371.05	2404.25	2714.6	2579.45	2351.4	2193.05	2654.8	2261.4	2462.55	2975	2809.3	2657	2638.2	2273.45	2285.1	4770.8	2724.8	2436.6	2274.45	2315.4
177	gnf1m09750_a_at		14				76241.6	29.1	29.2	28.9	29.6	28.25	28.8	30.5	29.45	12558.9	5976.5	8135.1	28.5	28.7	27.9	184.35	29.85	68.35	30.6	30	58.2	135.9	17553.2	30.45	28.05	57624	29.25	28.05	30.35	28.15	29.5	29.45	30.4	416.25	27.05	28.45	28.8	28	33.95	28.75	29.8	26.85	7873.6
177	gnf1m14303_at		8				3929.1	118.9	146.7	130.65	102.3	112.1	114.25	114	127.4	255.9	147.65	386.85	105.55	110.85	103.4	135.1	160.2	116.85	112.1	142.4	118.55	113.95	382.8	147.15	106.5	1773	104.65	106.1	105.85	105.7	105.75	112.65	117.6	122.6	63.4	95.5	124.1	84.25	144.7	104.3	108.55	94.85	303.55
177	gnf1m30063_at		4				7243.1	31.4	30.95	36.3	29.7	29.7	30.25	33.3	30.75	136.65	56.75	181	29.8	29.9	29.5	29.75	31.15	31.65	34.05	31.45	31.25	31.45	99.1	31.85	29.4	4011.95	30.5	29.4	30.8	29.85	32.1	30.1	30.65	34.7	28.4	29.8	30.1	29.55	35.3	29.7	31.05	28.5	86.8
177	gnf1m19766_s_at		3				1030.35	93.95	77.5	75.35	77.6	78.95	80.6	89.35	87.3	105.15	100.45	94.5	90.2	69.65	71.3	72.25	91.1	102.85	110	86.75	114.45	101.6	87.05	89.5	75.9	1098.85	84.35	75.65	82.9	80.5	91.75	81.45	83.7	127.75	76.6	85.85	82.6	75.05	93.85	68.5	84.95	96	77.75
177	gnf1m08514_at		1				253.25	47.4	47.6	46.55	45.25	44.9	46.65	50.65	47.8	43.85	59.1	86.55	48.15	50.55	46.25	44.95	50.85	68	52.9	50.9	50.4	57.85	47.05	51.45	43.9	125.15	47.5	43.9	48.35	50.75	51.6	50.05	48.9	51.25	43.2	46.05	45.7	43.95	61.05	44.85	49.7	43.5	47.95
177	gnf1m27633_s_at		0				54.35	41	41	40.75	39.95	39.85	41.05	42.5	41.5	38.55	45.35	45	40.45	40.5	39.3	40.45	43.3	44.15	43	43.55	42.15	42.8	40.85	43.7	40.3	51.3	41.5	40.1	41.7	39.75	44.1	45.9	41.9	43.45	38.55	40.55	40.55	39.6	47.3	38.9	42.35	37.9	41.9
177	gnf1m21127_at		0				29	61.8	70.35	62.6	56.75	72.45	62.25	66.25	64.05	57.35	82.15	72.15	61.5	61.5	59.5	60.6	72.4	80.7	74.3	75.55	68.85	69	64.55	72.95	60.8	67.85	64.1	61.05	63.55	59.2	69.9	61.95	62.5	66.65	56.25	62	85.15	60.05	62.65	60.65	64.55	57.65	63.95
178	gnf1m15638_a_at	gnf1m15638_a_at	61	CEPK178	other	STK	1373.2	400.5	528.45	628.15	373.35	406.1	548.35	581.55	540.4	701.1	410.4	399.35	410.8	656.65	382.85	390.65	834.5	354.5	361	382.4	507.05	448.85	479.9	357.85	682.55	701.65	538.5	414.95	373.45	409.45	336.4	321.35	363.55	318.6	339.85	370.85	338.25	381.1	417.8	376.4	410.2	354.9	458.75
178	gnf1m00818_a_at		0				119	28.2	28.5	28.25	27.3	27.85	78.05	56.55	28.55	26.9	30.1	29.95	29.6	145.15	27.1	29.65	64.6	32.85	28.9	29.4	29.55	34.7	27.9	29.6	100.85	29.4	86	30.8	28.5	27.9	29.4	28.25	27.8	29.25	26.15	30.2	27.75	33.15	33.15	27.4	30.45	33.9	28.75
179	gnf1m22193_at	gnf1m22193_at	33	CEPK179	other	STK	714.45	196.6	207.2	201.9	249.9	184	256.15	208.95	187.85	170.4	308.8	223.95	187.75	288.8	185.3	183.4	211.5	212.15	209.35	186.45	188.75	206.75	191.4	194.9	206.2	198.65	193.85	211.1	202.85	166.45	267.45	200.25	233.9	205.5	155.25	165.7	185.6	179.9	869.55	205.8	200.75	155.1	192
179	gnf1m01475_a_at		17				1097.85	173.45	135.25	154.9	147.4	139.4	246.85	187.65	128.35	123.9	217.55	187.3	338.55	154.8	130.1	1146.95	201.55	193.4	174.55	164.9	155.8	175.65	169	1157.3	165	173.4	176.45	220.6	125.85	129.6	163.25	126.6	175.3	157.15	169.4	233	1217.85	132.2	185.15	470.1	148.95	252.9	166.55
180	gnf1m12044_at	gnf1m12044_at	10	CEPK180	ubq	STK	1287.3	1398.25	1025.8	923	407.55	136.7	125.05	163.4	132.85	165.55	194.7	152.05	151.4	132.25	198.5	143.15	165.25	208.9	158.9	179.1	185.9	161.85	159.7	140.15	126.1	147.1	135.75	147.1	152.15	196.3	130.9	163.05	750.55	187.25	181.4	168.1	110.95	147.9	194.45	194.2	140.75	127.15	138.75
180	gnf1m19208_at		0				40.05	61.85	68.45	62	60.85	60.85	61.25	68.05	66.25	65.6	74.1	71.05	61.95	61.2	57.9	59.8	68.8	85.05	69.55	84.4	95.1	70.85	62.5	70.9	59.45	69.45	65.1	60.2	63.95	60.6	67.55	61.65	76.6	71.15	55.05	61.2	62.05	59.8	65.45	60.65	65.85	55.9	63.1
180	gnf1m14405_at		0				3.7	20.1	20.35	20.25	19.7	19.6	19.95	20.4	20.25	19.4	21.35	21.3	19.7	19.7	19.5	19.6	20.35	20.4	20.55	20.6	20.25	20.4	19.85	20.85	19.55	20.75	20.05	19.5	20.15	19.6	20.9	19.9	20.05	20.85	19.2	19.75	19.8	19.55	22.7	19.8	20.45	19	20.2
181	gnf1m06582_a_at	gnf1m06582_a_at	59	CEPK181	other	STK	24945.3	10746.1	2274.1	2103.8	2282.65	2056.25	1544.4	180.35	332.25	618.25	971.55	761.9	25090.9	3418.6	660.9	1510.75	2239.8	3281.25	375.25	353	433.65	1911.55	748.05	2659.95	2221.25	2304.6	2879	1205.75	1584.65	634.85	564.9	346.4	3717.6	410.4	1828.2	3405.3	2874.8	1584.9	404.05	529.95	377.45	956.4	322.1
185	gnf1m12647_a_at	gnf1m12647_a_at	2	CEPK185	cyto	STK	119.85	183.95	147.55	146.05	137.3	141	142	153.15	148.2	119.85	199.85	192.6	141.9	133.2	133.65	132.4	195.05	163.85	164.25	170	150.65	152.8	145.45	163.5	132.55	164.45	150.55	140.5	162.2	137.95	164.45	152.1	148.85	156.05	131.65	140.3	141.85	136.1	204.05	134.8	150.7	127.75	148.55
185	gnf1m23893_at		0				19.3	51.1	55.1	65.2	49.95	49.85	50.85	52.4	51.05	49.2	56.7	53.75	50.25	50	57.45	50.3	54.25	53.35	53.95	53.45	51.45	52.1	52.45	53.15	49.35	56.65	51.9	58.1	50.9	49.5	53.45	50.1	55.9	55.1	48.65	50.4	50.3	50	61.6	48.25	52.7	47.2	52.25
186	gnf1m08286_a_at	gnf1m08286_a_at	11	CEPK186	UBQ	STK	981.65	32.9	33.85	32.05	32.55	40.65	388.65	34.5	34.4	31.35	37.2	37.25	255.7	453.95	31.75	216.25	255.3	35.9	35.45	35.2	33.8	34.65	33.75	35.6	328.7	35.45	416.35	474.85	34.1	32.9	35.8	33.85	33.95	35.45	49.3	341.65	37.15	33.05	93.85	76	36	1013	34.4
187	gnf1m11575_at	gnf1m11575_at	0				113	49.55	50.6	50.6	49.2	57.15	53.4	54	51.85	49.8	67.85	58.65	53	51.9	47.3	51.6	82.95	55.45	54.6	55.55	55.35	53.05	52.6	55.8	56.4	160.3	66	51.2	56.45	51.25	58.7	50	52.7	57.9	61.4	58.55	51.95	48.5	73.35	54.8	52.65	115.05	53.15
188	gnf1m01898_a_at	gnf1m01898_a_at	28	CEPK188	other	STK	11288.2	137.75	147.95	135.85	144.85	134.4	143.55	160	999.1	1023	468.25	276.7	148.9	139.75	483.25	135.35	188.45	1519.05	2180.6	1488.65	1972.05	2157.9	284.95	7248.4	123.6	248.85	154.25	132.4	200.55	513.65	210.3	137.85	173.05	264.6	126	145.75	11406.5	299.05	219.3	138.9	153.65	118.25	145
189	gnf1m11228_a_at	gnf1m11228_a_at	5	CEPK189	other	STK	2320.5	42.55	31	34.75	47.05	46.9	38.5	53.85	47.9	50.5	49.8	49.55	236.25	46.85	46.7	273.95	43.5	86.6	48.15	48.2	48.05	92.6	54.4	39.1	46.35	81.65	46.35	46.05	51.4	45.05	45.35	106.7	38.15	45.9	152.65	39.6	36.55	46.25	45.15	47.05	36.3	52.5	116.25
190	gnf1m03042_a_at	gnf1m03042_a_at	61	CEPK190	Nuclear	STK	8367.7	6701.05	7351.8	7267.3	6398.05	5066.4	4407.4	3862.5	6365.55	8816	5386.15	2220.15	4572.4	4147.45	7172.6	3173.3	2977.2	3246.3	5954.1	5262.35	4985.65	5305.65	5375.65	544.95	4680.45	4163.25	3881.7	3478.05	8459.95	3321.3	4838.95	5748.8	6396.5	1901.95	3450.05	3864.65	1315.65	4977.85	1143.25	3516.45	4545.3	3623.85	5231.95
191	gnf1m03041_a_at	gnf1m03041_a_at	14	CEPK191	cyto	STK	9552.85	51.8	53.75	54.9	60.3	4575.05	54.75	123.45	60.25	1059.1	107.45	63	55.9	52.45	8780.85	52.95	59.75	58.95	66.9	60.8	67.75	59.15	2344.95	59.5	50.4	62.3	56.55	54.2	90	8497.05	61.7	60.55	57.45	106.3	66.2	54.45	56.55	144.2	67.05	54.75	98.2	49.45	5365.65
193	gnf1m17113_a_at	gnf1m17113_a_at	53	CEPK193	other	STK	6262.15	481.75	377.05	325.05	562.05	753.4	3811.85	361.15	333.45	321.5	220.5	329.45	4096.15	4135.75	229.7	3373.25	2230.35	139.15	217.4	162.95	294.1	154.25	282.45	1642.8	4308.45	376.95	2493.45	4864.9	299.05	404.65	342.95	370.65	267.5	176.4	867.35	2596.65	1703.05	740.15	111.2	1035.5	280	4875.25	2122
194	gnf1m12054_a_at	gnf1m12054_a_at	17	CEPK194	Nuclear	STK	8001.9	68.4	69.35	69.05	66.05	67.95	8062.4	71.6	68.9	60.5	73.9	74	4163.05	6046.95	65.9	4540.1	4280.85	72	70.05	72.35	73.1	70.4	66.75	78.95	5990.75	82.4	4180.7	5207.55	68.65	66.8	71.45	67.95	68.65	71.45	4059.85	2657.45	69.05	73.65	88.7	1936.95	69.95	5871.65	67.85
194	gnf1m22073_at		0				71.6	97.7	98.05	97.5	94.65	94.1	97.7	104.1	99.75	91.4	115.4	109.75	101.45	95.75	103.85	94.75	105.75	146.95	132.35	105.45	104.3	116.8	102.9	134.8	96.95	105.55	99.35	95.2	99.35	90.35	105.15	96.85	99.1	104.3	87.75	95.6	104.85	93.2	158.75	94.6	100.45	90.5	99.4
194	gnf1m19733_at		0				14.35	43.6	44.55	44.05	42.15	42.25	45.5	44.4	44.4	42.55	46.05	50.75	44.8	43.95	44.4	42.8	46.95	44.9	44.35	44.75	47.75	44.2	43	45.1	44.3	45.1	44.65	45.1	43.55	43.15	47.5	43.1	43.65	45	40.05	45.4	43.3	41.55	51.35	43.3	44.45	41.6	43.85
195	gnf1m20967_a_at	gnf1m20967_a_at	23	CEPK195	Nuclear	STK	995.6	135.7	174.55	191.4	232.1	172	1070.9	162.5	125.95	125.7	87.75	172.6	313.5	610.2	144.9	449.95	298.05	92.5	75.3	137.5	155.8	193.6	143.35	493.65	697.05	147.05	444.65	544.4	150.65	137.35	165.45	182.1	172.75	178.9	151.45	678.4	677	201.2	112.35	265.45	171.45	613.7	175.7
195	gnf1m15018_at		0				46.35	49.1	49.25	48.95	47.25	47	48.25	52.35	52.75	46.4	64.15	56.15	50.95	48.05	47.1	46.4	58.45	52.95	53.5	52.6	61.4	52.35	50.7	52.05	46.65	54.85	49.65	47.55	49.6	47.35	54.05	48.4	51	51.9	43.85	51.1	48.05	46.7	90.2	46	50	48.65	50.05
195	gnf1m12323_a_at		0				42.75	67.55	67.9	68.4	66.55	66.3	70.75	73.25	70.15	62.5	103.4	88.2	66.2	67.15	64	65.4	80.05	78.4	74	77.45	70.15	74.3	70.75	91	64.65	80.7	72.1	65.5	70.95	65	81.75	67.15	70.05	74.35	64.85	66.5	98.9	65.05	85.5	64.45	71.35	60.65	85.7
196	gnf1m24305_at	gnf1m24305_at	61	CEPK196	UBQ	STK	10150.5	1304.55	3822.4	3222.85	1329.8	2806.05	7082.65	1775.65	1597.25	1399	696.4	287.65	2269.95	7561.5	521.25	2801.05	3577.7	1025.4	780.4	934.9	1262.95	1312.4	318.9	1641.85	8048	757.8	2340.4	2005.55	963.4	544.15	289.25	1556.45	1451.25	294.9	5566.15	6270.05	2527.65	1929.05	259.45	1644.7	786.75	1258.3	770.55
196	gnf1m14828_at		59				221.35	253.25	252.5	245.9	242.25	261.25	251.95	278.75	269.95	254.75	274.55	230.8	251.65	259.85	243.6	250.85	289.6	376.85	285.05	346.75	263.05	279.25	231.15	270.1	240.6	267.35	265.1	243.25	264.55	239.35	255.15	241.2	259.1	261.25	307.15	245	251.45	247.35	155.5	238.6	262.65	260.1	248.45
196	gnf1m24306_a_at		56				1798.2	168.8	455.25	499.7	279.35	860.85	1665.75	402.65	268.5	224.4	188.35	266.35	527.7	1035.1	204.5	586.25	1061.8	544.8	283.25	392.5	565.5	580.5	267.05	216.65	1167.35	306.75	545.15	282.85	253	202.15	200.6	394.6	353.4	115.5	1555.45	1075.8	211	225.35	226.75	171	339.75	562.15	219.3
196	gnf1m19394_at		8				136.35	133.4	158.85	138.9	133.9	147.15	163.3	175.1	156.05	133.1	199.7	200.1	138.65	158.2	128.25	130.05	174.15	233.2	199.35	176.6	239.65	189.9	145.35	138.3	183.6	179.8	142.4	149.35	156	128.9	137.2	171.8	147.6	201.7	140.5	159.6	133	143.35	202.25	145.45	147.3	125.6	133.2
197	gnf1m02982_at	gnf1m02982_at	14	CEPK197	UBQ	STK	318.35	273.2	187.7	143.75	154	151.8	198.05	176.4	121.1	218.9	236.45	81.65	226.7	190.3	112.75	161	168.4	381	244.5	189.9	147	368.6	160.55	134.3	124.25	140.7	147.1	159.25	124.2	132.5	113.95	160.85	190.05	144.1	148.3	128.1	130	400	170.6	131.45	203.75	206	110
198	gnf1m26710_a_at	gnf1m26710_a_at	61	CEPK198	UBQ	STK	23218.3	2098.15	2012.25	2138.15	2114.15	2989.85	23445.6	2794.85	2948.85	2127.9	1396.1	697.45	5247.5	12729.1	2133.45	3942.8	9983.65	1871	1736.5	1586	2099.35	1873.25	1769.55	430.6	13968.8	1890.2	12964.9	8051.9	2133.45	1555.5	1210.95	1933.55	1500.15	705.95	1321.75	15275.9	1778.75	2169.2	227.25	2165	1249	6559.3	3108.9
198	gnf1m12002_s_at		61				17643.7	5812.65	5098	4937.55	4146.85	4588.6	17949.8	4301.35	2316.45	3817.5	1796.3	1906.75	4882.65	10962	4082.75	6455.15	8170.2	3009	4722.15	3753	3743.85	3705.7	3597.55	2389.15	11042	3406.8	12209.4	5203.6	2940.35	2922.55	1891.5	2847.25	3427.3	1845.75	3564.65	17813.3	2632.4	4329.75	306.15	2549.45	3253.6	6246.9	6398.35
198	gnf1m13282_a_at		59				2539.95	896.65	692.55	595.65	1034.05	413	425.1	1584.75	346.1	594.3	310.6	272.1	233.3	552.4	2705.65	684.3	421.7	380.9	1127.4	768.7	614.35	610.7	422.05	260.95	452.15	388.8	639.2	621.95	796.85	411.95	375.3	920.2	510	587.5	385.85	325.65	187.4	572.65	257.45	342.8	451.7	165.7	2224.6
199	gnf1m03043_a_at	gnf1m03043_a_at	60	CEPK199	UBQ	STK	35820.7	1523.6	1351.3	717.9	3288.05	4556.65	6192.55	3726.2	377.3	3735.65	2249.55	1246.8	3118.45	4841.65	5765.5	35999.7	3348.7	602.05	2764.55	2209.6	2108.9	1334.65	4380.3	3136.2	3627.8	1028.25	4481.75	3467.95	1918.5	13167	703.5	9979.8	2092.6	806.9	3064.7	5595.25	7707.25	5748.5	179	2882.85	1775.85	4558.6	3688.65
200	gnf1m08643_a_at	gnf1m08643_a_at	21	CEPK200	UBQ	STK	1433.95	119.2	157.15	138.6	133.1	125.9	795	125.65	197.55	116.55	149.15	141.35	810.4	1024.35	114.45	266.7	1024.4	208.9	237.55	209.95	167.95	136.05	147.05	113.25	981.8	188.85	524.3	571.85	207.4	138.2	130.25	120.1	169.55	472.25	1535.6	1229.75	101.65	137.8	138.3	116.75	141.4	808.55	115.4
201	gnf1m26175_at	gnf1m26175_at	0				24.75	31.75	31.7	31.7	30.45	31.65	31.2	32.05	42.2	30.25	33.6	33.15	30.7	30.7	37.6	30.95	32.05	32.25	34	32.6	32.25	32.2	35.3	37.5	30.45	32.15	31.5	30.35	31.45	30.6	32.5	31	31.4	54.15	29.45	30.95	39.35	30.6	34.85	30.55	32	29.4	32.9
202	gnf1m05949_a_at	gnf1m05949_a_at	61	CEPK202	Nuclear	STK	5544.25	6386.15	3673.95	3780.25	2916.35	2791.45	3805.35	1973.4	1899.65	3544.75	4488.3	1209.5	2917.65	3469.05	2070.25	2360.3	2343.9	2404.75	2940.15	2174.9	2052.15	2803.65	2257.9	1549.55	2949.6	1491.05	3139.6	3367.2	1861.35	2145.9	1238.5	2640.5	4315.95	2015.15	3690.15	3099.6	1385.15	3324.55	1259.9	3388.8	2837.9	3664.05	2947.7
203	gnf1m27667_at	gnf1m27667_at	0				92.65	110.7	105.9	140.9	116.55	125.05	136.55	126.15	119.6	161	156.5	125.25	115.7	143.6	112.55	92.25	134.85	130.65	128.6	109.6	149.9	127.2	132.1	184.9	175.1	127.15	156.2	139.6	119.1	103.95	147.9	118.2	122.3	135.4	117.85	130.95	129.65	109.9	134.65	106.2	116.85	164.35	133.45
204	gnf1m12892_at	gnf1m12892_at	1	CEPK204	cyto	STK	269.65	39.4	39.55	37.3	39.45	39.4	88.65	40.15	40.45	34.75	43.1	43.3	102.55	86.15	39	178.4	81.7	40.4	38.75	39.8	38.9	39.65	39.85	42.15	88.5	51.35	88.75	121.75	40.35	39.4	40.9	38.85	46.8	41.25	61.7	86.4	47.65	39.05	47.9	52.45	41.05	304.4	41.35
205	gnf1m02611_a_at	gnf1m02611_a_at	59	CEPK205	cyto	STK	6144.6	585.9	462.25	290.05	1470.6	2017.1	1641.95	701.2	1117.65	735.95	1028.5	1146.4	6262.95	2890.5	1555.7	2987.2	1918.75	822.05	971.3	461.85	499.8	659.7	1312.45	1810.05	2643.55	1177.8	1823.05	968.4	1129.2	1079.6	118.35	978.65	604.8	438.35	1282.35	3729.6	2361.55	2519.2	308.5	1427.8	879.75	1230.9	1519.85
206	gnf1m08626_s_at	gnf1m08626_s_at	61	CEPK206	other	STK	1115.65	781.55	969.75	1346.8	289.15	291.8	718.45	326.05	286.65	281.65	444.8	317.6	360.25	981.5	275	280.75	881.5	362.1	317.65	328.95	305.95	317.15	269.55	278.7	850.35	317.8	941	406.8	353.6	297.35	294.85	389.5	341.9	386	231.15	840.9	263.8	340.7	368.7	281.75	323.7	270.15	297.25
206	gnf1m30496_a_at		0				29.85	44.15	45.5	47.25	43.9	43.8	44.55	47.45	45.8	41.8	58.8	54.05	46.25	45.8	41.8	42.7	50.65	49.4	47.7	48.6	46.3	49.2	46	53.25	54.05	47.6	46.9	43.6	48.3	42.95	51.45	44.85	46.15	47.95	41.6	44.35	44.6	42.4	69.3	40.75	46.6	39.45	46.25
206	gnf1m06742_at		0				24.2	45.85	48.25	48.95	42	46.9	49.7	49.6	50.85	46.15	53.25	54.4	52.85	47.85	46.5	47.1	51.15	49.8	54.3	50.3	66.2	52.45	48.35	54.8	49.6	50.75	49.5	47	48.25	47.05	48.15	46.8	48.35	54.95	45	47.5	47.95	47.9	57.85	50.95	48.85	50.3	48.6
207	gnf1m01554_a_at	gnf1m01554_a_at	1	CEPK207	cyto	STK	201.8	25.55	25.9	26.2	29.95	29.3	47.6	31.7	27	25.5	28.55	28.2	27.85	55.15	24.7	25.3	35.1	27.55	27.55	27.65	27.35	27.5	26	27.1	34.2	31.5	27.2	84.6	77.15	29.4	38.75	35.2	25.95	28.05	29	26.65	25.8	26	33.15	26.35	26.95	198.7	35.2
208	gnf1m11538_at	gnf1m11538_at	0				63.95	159.8	163.55	161.85	157.75	154.55	161.35	165.8	144.45	167.15	173.45	170.25	156.65	158.85	159.2	156.25	166.35	165.8	163.1	166.85	163.1	163.15	174	167.35	157.05	168.1	166.35	157	162.7	157.7	167.4	160.3	169.9	162.85	170.6	158.95	160	163.15	189.1	159.35	165.8	150.8	163.6
209	gnf1m10578_a_at	gnf1m10578_a_at	43	CEPK209	Nuclear	STK	5732.65	1932.3	1125.45	446.95	992.5	587.1	172.95	317.2	988.55	1993.95	2107.9	203.15	139.45	167.7	1136.8	173.6	151.45	900.7	2028.9	1354.2	1238.35	1136.2	356.5	233.05	189.35	292.2	193.85	163.5	236.85	426.05	406.6	585.3	992.05	162.05	198.6	133.25	253.7	817	225.6	160.1	441.9	168.4	338.2
211	gnf1m02625_a_at	gnf1m02625_a_at	49	CEPK211	UBQ	STK	9799.05	190.1	101.8	143.5	751.55	278.9	9890.35	325.3	4364.35	291.85	109	193.05	1464.7	5469.55	252	6663.15	1737.1	339.95	324.9	303.95	310.45	452.85	308.05	589.4	6074.5	253.4	8507.45	3854.1	288.1	281.05	197.05	2226.2	319.8	210.65	1513.15	7782.05	635.8	723.65	197.55	1232.3	353.2	3967.75	1000.25
211	gnf1m27382_a_at		0				107.65	101	104.1	101.85	97.2	97.4	102.9	110.4	105.6	111.7	134.55	115.65	110.45	111.9	97.15	99	116.45	116.3	110.5	132.25	110.1	111.1	106.4	108.55	99.15	121.15	111.15	98.75	104.9	100.05	116.15	117.95	106.95	100.3	97.95	121.05	101.8	95.75	192.8	97.5	106.9	123.5	106.6
211	gnf1m27416_at		0				54.05	67.6	64.3	64.65	62.55	63.4	67.8	80.15	81.15	61.65	86.5	94.65	66.15	67.4	66.25	64.35	80.1	74.25	71.55	72.85	74.25	73.15	68.65	75.5	63.75	75.55	71.25	66.4	71	67.25	87.5	73.2	70.15	73.6	57.25	76.05	68.05	63.65	94.25	62.85	73	55.2	70.2
211	gnf1m20862_at		0				39.15	32.25	32.6	32.3	33.1	30	34	34.25	53.05	33.65	36.4	35.55	31.55	35.95	31.5	32.8	34.4	36.5	34.1	38.2	41.25	34.2	33.45	35.85	35.8	34.9	37.1	32.6	33.9	35.7	34.8	32.8	32.6	34.45	31.8	43.05	33.4	31.85	37.2	36.8	38.9	35.2	33.95
213	gnf1m11525_a_at	gnf1m11525_a_at	15	CEPK213	Nuclear	STK	4489.55	178.15	182.6	209.9	148.15	152.1	179.9	157.8	147	147.4	175.65	152.25	252.25	168.65	160.9	253.5	161.95	158.2	182.8	211.25	146.8	162.9	184.05	2053.1	186.8	152.2	171.3	176.55	214.2	142.25	154.8	146.9	151.6	161.55	290.9	174.5	4625.05	263.55	182.15	162.65	152.35	211.85	207.05
213	gnf1m24402_a_at		0				49.4	73.15	73.65	72.4	71.05	72.45	73.7	79	75.4	68.8	76.35	81.9	83.45	75.9	74.35	70.4	77.7	80.35	80.1	80.45	76.7	77.55	74.65	87.55	86.9	52	85.15	70.55	75.1	70.75	79.6	72.4	75.25	80	65.45	71.8	80.75	69.35	100.95	70.45	76.4	67	75.5
214	gnf1m26225_a_at	gnf1m26225_a_at	61	CEPK214	multi	STK	6987.55	224.6	217.9	216.55	232.15	227.75	232.4	301.95	246	201.75	758.5	329.3	274.5	238.8	239.35	214.2	430.35	362.35	464	309.35	291.1	317	295.05	316.45	229.75	435.6	266.5	280.2	262.5	211.5	509.2	206.1	296.3	285.7	205.7	238.3	266.7	236.35	453.9	202.55	245.25	218.9	291.3
214	gnf1m26224_at		0				23.35	35.75	37.7	36.45	35	34.9	39.35	37.35	36.95	34.45	39.65	38.45	36.1	38	35.85	35.55	38.5	37.35	37.25	37.6	36.9	37.05	36.25	39.4	35.8	37.95	40.65	35.9	37.25	34.75	41.05	35.8	36.65	37.5	35.2	37.45	41.75	34.05	48	37.85	37.1	37.65	38.8
216	gnf1m03523_a_at	gnf1m03523_a_at	13	CEPK216	UBQ	STK	2571.75	52.55	53.2	53.25	102.8	52.75	418.25	57.65	65.55	48.75	56.7	55.8	54.3	128.3	58.6	1529.05	183	54.8	66.8	64.15	53.25	53.2	58.95	915.75	209.55	55.9	119.7	654.4	61.4	53.35	55.25	203.25	52.35	54.5	743.35	61.95	1280.3	57.95	59.15	559.8	55.1	600.25	127.85
217	gnf1m29645_a_at	gnf1m29645_a_at	15	CEPK217	UBQ	STK	1178.75	138.9	139.9	131.3	141.35	145.1	166.2	217	156.05	136.05	269.9	179.8	218.1	196.95	157.45	136.2	209	194.3	175.5	164.75	159.8	189.35	198.8	189.1	179.55	233.05	205.75	203.35	1152.75	150.8	242.2	163.8	176.9	162.25	190.65	169.3	150.75	719.45	176.6	153.8	142.5	163.35	173.8
219	gnf1m30485_a_at	gnf1m30485_a_at	61	CEPK219	UBQ	STK	2399.65	1094	582.1	618.6	1469	503.5	966.5	625.5	495.2	882.2	825.75	639	1941.85	850.35	1200.8	612.85	994.1	614.15	537.1	548.55	539.85	453.2	733.55	354.5	1344.1	638.95	841.95	633.6	587.2	486.25	412.25	642.6	758.45	623.3	989.5	1277.45	453	592.75	364.9	483.1	560	697.1	2754.15
219	gnf1m17799_at		25				213.5	214.6	158.9	159.2	164.8	199.85	174	178.6	184.3	161	224.6	322	219.05	201.6	160.4	187	222.4	218.5	299	338.5	245.05	204.2	167.9	169.1	178.25	307.85	200.8	167.05	226.05	125	187.1	179.2	200.6	195.8	212.9	180.45	172.45	175.7	246.7	167.15	186.25	190.25	154.8
219	gnf1m13868_a_at		1				1240.25	38.5	54.6	59.4	28.4	28.3	29	30.05	29.65	28.4	31.5	30.85	28.45	29.45	29.5	28.45	29.65	30.4	31.3	32.65	29.7	30.05	29.1	30.5	28.25	30.1	29.3	28.25	29.55	28.4	30.5	29	29.25	30.6	27.6	28.55	28.7	28.25	34.05	28.3	29.85	27.2	29.55
219	gnf1m18111_at		0				16.15	35.15	35.65	35.7	34.75	34.55	35	36.65	35.95	33.75	38.65	44.2	34.45	34.45	33.95	34.5	37.6	36.15	36.8	42.3	37	38.75	35.75	37.6	33.9	37.2	35.45	34.3	38.4	34.35	36.8	34.8	35.35	36.6	32.75	34.6	35	34.25	48.3	34.45	36	32.15	36.55
220	gnf1m10469_a_at	gnf1m10469_a_at	61	CEPK220	Nuclear	STK	8820.8	1443.45	1288.95	1332.45	2373.3	4217.5	1341.35	2482.75	2201.65	1724.2	502.25	225.6	1773.75	994.5	2251.8	1531.2	773.4	2377.7	2404.6	1724.95	2257.2	3549.75	1254.7	8568.35	1236.55	796.6	856.9	1823.45	2010.35	2290.05	1556.45	2227.25	1284.1	1222.6	1369	1111.6	9035	3024.55	214.2	1457.25	956.85	1584.4	2251.6
220	gnf1m22967_at		0				38.3	41.15	45.15	47.2	40.25	40.15	41.25	44.05	42.05	44.6	51.1	45.3	40.35	41.2	39.6	40.4	43.8	47.1	64.05	50.1	48.75	54.6	40.95	43.9	39.65	43.35	42.05	40.05	41.6	42.55	43.95	40.95	41.65	44.05	38.05	40.75	40.8	39.95	75.95	37.9	42.4	37.85	42.1
222	gnf1m00344_s_at	gnf1m00344_s_at	8	CEPK222	cyto	STK	4076.7	155.3	203.05	170.9	125.95	154.2	199.9	146.35	204.95	157.65	125.35	136.9	144.4	140.7	134.75	220.9	147.2	148.45	142.15	154.65	140.9	159.8	133.5	178.25	151.7	130.4	150.25	206.4	166.75	146.5	166.1	167.2	150.25	113.4	215.6	169.35	336.45	143.35	344.1	165.75	160.3	180.6	142.5
223	gnf1m27620_at	gnf1m27620_at	1	CEPK223	Nuclear	STK	150.35	87.4	91.15	102.85	90.15	85.45	89.6	104.85	88.05	78	86.25	95.5	83.9	84.1	83.05	87.7	97.65	153.4	85.9	92.4	90.65	97.75	79.55	94	85.35	68.9	99.85	85.9	83.3	191.3	93	194.7	87.3	93.55	121.9	95.05	84.9	92.9	116.1	85.55	89.95	85.35	167.4
223	gnf1m17194_at		0				72.05	25.45	25.65	25.35	25.85	32.3	26.2	31.4	40.35	26	27.25	27.7	31.4	26.3	29.1	25.05	26.4	25.7	25.3	25.9	26.25	25.75	28.45	38.7	30.6	24.3	47.25	26.65	25.7	54.15	28.7	48.4	25.45	25.95	56.9	26.5	67.1	24.6	29.65	26.75	26.3	25.05	96.35
224	gnf1m26118_a_at	gnf1m26118_a_at	3	CEPK224	Nuclear	STK	3095.4	26.55	26.75	27.2	25.8	25.75	26.8	27.4	27.75	24.9	31.2	28.45	25.8	26.15	26	26.05	28.65	27.8	27.95	27.7	26.95	27.55	26.45	28.8	26.15	27.95	26.9	25.75	26.8	25.95	28.4	50.3	26.9	27.65	471	26.1	26.8	27.35	32.75	26.3	27.6	26.2	26.95
225	gnf1m00095_a_at	gnf1m00095_a_at	6	CEPK225	cyto	STK	248.95	197.6	205.95	227.05	161.2	148.05	126.25	175.85	164.15	186.4	228.05	161.5	153.9	137.3	152.35	131.7	156.1	160	159.35	158.9	174.2	156.4	164.8	152.05	137.45	157.4	142.3	150.05	151.95	153.75	158.65	161.25	196	140.8	151.5	116.95	207.4	162.3	82.65	164.65	157.7	139.25	164.95
226	gnf1m28397_a_at	gnf1m28397_a_at	61	CEPK226	Nuclear	STK	14172.7	2340	2017.8	2024.35	1985.55	3754.2	5774.85	3373.6	3574.55	2613.6	1544.05	3098.55	8402.3	11751	2734.65	12431.1	8928.7	3264.35	1903.3	902.15	1559.6	3138.25	2914.9	511	14466.8	3912.2	9445.9	12935	1969.8	3104.75	1262.8	6043.35	2643.8	2827.1	7366.8	9422.65	639.65	4415.15	1189.05	3168	2776.35	2550.95	3700
226	gnf1m22999_s_at		59				7835.7	710.8	1064.25	667.9	1404.25	1961.6	3350.9	1421.9	1225.25	934.35	449.6	722.2	2357.25	3282.8	2018	4775.85	7952.35	2859.6	1729.5	935.95	1057.4	2154.7	1374.9	377.75	3774.3	1701.5	3058.25	3857.7	1092.3	1018.5	432.5	1863.85	739.35	1014.6	2997	2705.55	466.4	1794.1	123.15	1239.5	1453.45	4440.4	1575.85
226	gnf1m24620_a_at		23				1747.65	126.4	134.95	162.85	132.7	169.95	546.45	146.25	135.85	132.25	223.65	156.55	602.65	518.3	373.65	1862.35	615	135.85	155.6	156.45	145.9	151.55	167.75	146.55	397	180.85	309.55	1218.9	140.5	118.4	153.35	169.7	144.35	146.9	941.9	484.55	137.35	152.4	240.7	192.4	146.9	1283.2	242.25
226	gnf1m03818_a_at		17				1929	153.55	160.6	152.4	97.55	111.7	178.65	107.6	289.15	136.85	142.3	183.45	178.4	157.05	101.9	630.95	281.4	212.1	155.65	165.25	134.3	162.3	157.95	201.1	172.75	170.05	189.05	487.85	127.75	146.3	151.6	144.65	131.9	112.5	320.15	400	196.25	136.75	183.3	116.15	205.3	219.1	159.65
228	gnf1m00356_a_at	gnf1m00356_a_at	61	CEPK228	Nuclear	STK	2475.65	1518.75	1471.9	1505.8	2144.55	1688.2	1327.9	1117.5	733.15	1595.9	3048.5	1137.65	1537.6	987.25	2404.9	2140.35	1097.7	2519.8	2281.75	931.9	1896.95	2724.5	2305.1	1741.15	1146.5	1516.8	898.4	1231.75	1512.2	1719.8	1528.95	1580.35	1544	944.2	1060.35	1449.1	1887.9	1935	1055.3	758.15	961.3	1159.8	1685.1
228	gnf1m17649_a_at		56				251.6	335.45	246	402.05	223.8	252.3	224.85	372.8	226.6	240.6	229.65	273.1	319.55	219.95	241.65	220.1	291.15	285.4	236.1	290.75	244.2	305.4	296.2	243.75	257.3	248.65	225.15	220.95	203.05	331.05	217.7	278.95	304.5	239.35	150.45	287.45	218.15	220.95	347.8	181.15	259.35	187.5	226.6
229	gnf1m15858_at	gnf1m15858_at	61	CEPK229	UBQ	STK	1911.1	501.75	486.15	483.15	464.7	574.9	527.05	463.35	529.1	545.4	585.5	496.15	565.45	431.2	531.25	409.5	516.85	589.55	605.55	577.85	670.15	578	1196.65	1074.55	433.45	560.55	527.75	470.1	428.45	408	445.6	495.45	551.3	469.05	315.75	443.2	2226.85	460.8	452.95	416.1	450.75	461	388.8
229	gnf1m23829_at		0				13.9	41.55	42.2	42	39.4	41.45	41.45	43.65	42.5	39.3	50.3	46.8	40.6	40.75	40.55	40.15	45.05	43.75	44.85	43.6	42.65	42.9	41.3	44.7	40.35	45.75	42.15	40.5	42.55	40.3	44.45	41.25	41.5	44.65	38.55	41.05	41.3	40.2	52.45	40.25	42.7	38.75	42.2
230	gnf1m03430_a_at	gnf1m03430_a_at	6	CEPK230	cyto	STK	2158.2	27.2	27.55	29.45	107.3	56	26.7	32.55	27.65	25.95	29.35	30.25	26.4	26.8	179.95	26.25	27.9	27.65	27.75	27.95	27.45	28.1	51.9	1172.2	26.05	37.3	27.05	26.35	27.5	26.45	27.85	491.25	29.9	28.2	26.25	26.45	2183.75	40.95	30.4	26.55	73.8	25.55	27.85
231	gnf1m31083_at	gnf1m31083_at	61	CEPK231	cyto	STK	2054.05	715.65	702.8	754.5	779.1	702.05	597.55	586	698.05	1092.4	980.9	919.15	575.4	590.75	466.4	649.2	671.1	757.15	1643.05	765.6	703.5	721.3	580.6	1214.6	563.4	1000	616.45	681.75	1671.8	528.7	649.6	630.55	664.4	780.35	1031.9	616.8	2511.2	643.45	655.95	678.5	683.7	998.05	690.9
232	gnf1m01427_a_at	gnf1m01427_a_at	18	CEPK232	UBQ	STK	820.35	900.15	207.4	196.7	419.7	180.45	623.1	267.35	101.35	118.7	137.55	149.85	146.35	205.7	116.9	297	134.55	107.4	105.7	115.55	110.35	92.65	117.75	124.75	197.8	174	111.65	166.2	284.7	123.8	255.1	410.65	354.55	124.4	212.1	81.35	105.65	589.2	96.65	126.05	114.8	250.65	154.65
232	gnf1m27868_at		0				22.3	57.6	58	56.55	55.65	56.8	57.95	61.6	58.4	53.3	70.75	65.65	57.05	57.05	54.15	54.7	63.05	62.25	59.65	63.35	59.45	61	57.8	62.15	55.8	61.7	59.15	55.8	58.25	56.2	62.35	56.95	60.1	61.9	52.95	56.75	58.9	55	75.25	56.35	59	53.8	58.75
233	gnf1m11860_a_at	gnf1m11860_a_at	57	CEPK233	multi	STK	9072.25	228.15	241.5	227.6	216.85	212.05	262.85	252.8	336.15	293.35	230.35	261.2	227.55	220.7	246.1	211.05	269.4	611.45	256.9	365.7	383.05	519.9	234.2	8322.95	241.1	179.7	243.2	215.95	231.15	244.65	254.65	200.45	228.85	241.55	198	190.35	9251.7	214.75	369.55	273.3	235.85	224.05	225.7
234	gnf1m07939_at	gnf1m07939_at	0				149.75	42.3	42.55	42.2	40.35	39.45	41	43.6	42.9	45.55	43.35	43.65	41.2	41.25	41.3	40.95	44.2	43.65	40.65	43.85	43.55	43.75	43.65	45.3	40.5	41.8	42.75	41.1	42.7	42.25	45.35	41.65	46.05	44.55	52.5	41.35	41.65	38.85	188.35	40.9	52.9	38.6	41.7
235	gnf1m02832_a_at	gnf1m02832_a_at	61	CEPK235	multi	STK	1777.3	887.45	531.25	429.9	854.7	789.75	308.55	540.1	282.85	990.25	1467.35	457.25	645.5	473.9	645.9	540.15	265.5	432.9	765.2	484.65	256.75	625.6	416.95	283.65	358.5	792.05	381.45	320.35	384.55	356.25	258.7	452.55	515.35	446.4	737.35	393.45	624.3	1113.05	283.85	536.35	395.85	433.7	755.7
236	gnf1m21627_at	gnf1m21627_at	61	CEPK236	cyto	STK	375.7	461.65	464.6	446.1	415.8	441.15	442.95	454.65	457	540.55	563.65	493.75	436.75	472.35	414.85	468.05	456.3	557.45	458.2	484.7	452.6	457.8	443.85	467.35	437.65	722.4	449.9	430.4	491.65	436.8	462.5	434.55	448.7	428.9	426.95	436.45	445.05	432.65	584.8	742.7	550.8	422.3	437.5
236	gnf1m03658_a_at		56				2479.85	245.55	304.45	276.85	266.45	347.1	2641.5	689.1	236.75	291.85	288.9	336.1	825.6	2318.25	2096.65	851.35	1442.9	308.55	176.75	211.25	197.7	252.75	669.25	268.55	1929.6	268.9	2145.7	1317.75	174.15	250.2	332.9	504.65	214.75	161.65	305.9	942.05	169.15	240.75	424.25	446.75	257.25	1065.3	280.9
237	gnf1m25955_at	gnf1m25955_at	0				25.25	52.15	52.8	52.05	50.15	52.35	51.8	54.85	53	49.3	64	58.75	50.5	50.95	49.4	71.45	55.15	54.75	55.65	55.3	53.15	54.05	51.85	55.45	50	55.4	52.9	50	52.7	50.5	69	51.45	52.4	55	47.35	51.1	50.9	49.25	65.15	52.75	60.95	46.2	52.9
237	gnf1m26157_at		0				21.1	49.85	50.4	49.5	48.8	48.55	49.85	53	50.65	48.55	55.95	54.95	66.45	47.5	48.2	48.1	53.55	53.4	52.25	53.15	51.5	55.35	49.8	53.3	48.15	54.35	51.35	48.4	50.2	48.05	54.1	49.6	55.85	54.85	46.05	52.4	49.45	48.4	62.5	47.9	51.3	45.35	51.3
238	gnf1m02651_a_at	gnf1m02651_a_at	13	CEPK238	Nuclear	STK	5688.2	120.6	151.55	148.95	104.95	104.85	103.55	112.05	486.6	456.7	414.25	116.85	106.05	106.05	121.6	97.95	114.75	2924.8	2789.35	2600.55	2369.75	4122	100.4	4890.1	98.8	113.5	108.8	100.2	108.8	189.25	117.2	98.5	120.3	113.75	109.55	108.6	5779.2	217.15	115.6	105.95	110.15	122.05	109
239	gnf1m19422_a_at	gnf1m19422_a_at	2	CEPK239	multi	STK	271.8	33.65	34.2	34.05	32.85	33.2	53.75	34.5	33.95	33.1	36.15	37.45	213.6	52.1	32.9	33.25	57.3	34.3	34.2	34.55	34.05	34.15	34.05	36.15	48.2	35	48.8	33.15	34.15	33.45	37.3	33.65	33.7	34.85	39.7	33.4	33.6	33	41.75	39.25	34.55	34.2	34
240	gnf1m03299_a_at	gnf1m03299_a_at	1	CEPK240	other	STK	174.55	29.1	29.35	29.1	28.1	28.95	28.75	40.9	29.65	29.7	30.6	30.25	28.35	30.3	81.05	38.15	29.75	31.2	43.25	29.8	29.15	29.1	33.6	29.95	28.8	30.9	29.05	29.35	28.8	30.05	82.35	28.45	28.9	29.7	27.85	28.2	28.75	27.85	30.7	28.55	47.55	28.4	28.5
241	gnf1m07242_a_at	gnf1m07242_a_at	38	CEPK241	other	STK	7183.95	122.8	101.45	101.65	2580.85	365.8	7280	212.55	115.1	182.7	137.55	110.35	369	6622.4	340.6	444.4	4438.75	367.95	106.9	145.9	245.8	353.6	332.35	177	6110.9	341.8	4813.6	713.25	184.4	311.2	123.4	888.05	125.15	167.9	629.4	1139	162.1	474.05	236.85	373.3	252.75	544.35	154.25
242	gnf1m25127_at	gnf1m25127_at	1	CEPK242	UBQ	STK	126.7	103.45	89.9	88.85	86.2	86.05	90.25	99.25	95.5	90.9	158.2	115.6	86.8	89.75	85.7	96.35	103	103.25	117.1	104.5	96.3	99.3	99.25	108.6	79.85	107.2	94.3	83.25	96.25	85.05	110.15	86.65	98.05	99.95	77.8	87.2	92.25	86.7	178.55	86.7	96.85	81.95	102.05
242	gnf1m27263_at		0				71.1	52.85	53.05	55.8	54.7	59.9	54.5	56.45	55.95	52.8	62.2	62.8	72.4	59.05	53.6	52.8	56.45	57.5	58.55	57.95	56.5	56.65	64.95	63.25	56.65	58.6	71.65	56.55	55.85	53.6	57.1	55.55	74	57.3	53.8	123.55	54.85	52.45	82	54.7	56.65	55.8	55.75
242	gnf1m03039_a_at		0				11.85	35.5	35.8	35.65	34.4	34.2	35.2	36.85	36	33.7	41.25	38.9	34.75	34.8	33.95	34.5	36.95	37.25	41.55	37.1	39.2	36.75	35.25	37.65	34.2	38	36	34.25	35.85	34.3	38.5	34.95	35.75	38.05	32.7	34.8	35	34.1	42.35	44.35	36.4	32.5	36.05
243	gnf1m21986_a_at	gnf1m21986_a_at	0				112.8	58.85	55.4	67.75	100.45	61.7	64.9	55.6	58.2	75.75	69.6	58.45	70.65	57.9	75.7	60.45	67.35	60.75	55.95	61.85	61.1	61.7	70.5	59.75	59.25	59.1	70.75	64	52.9	50.5	53.05	102.75	82.15	64.7	50.6	77.4	60.45	70.2	81.1	55.05	61.6	68.7	56.45
244	gnf1m29352_a_at	gnf1m29352_a_at	59	CEPK244	multi	STK	14516.3	14588.6	5938.8	5181.9	3960.75	3000.85	324.8	4070.6	1011.45	3530.15	5918.35	792.05	1062.2	387.65	5465	1382.95	240.4	1356.55	1308.15	1051.1	1703.9	1889	3259.3	154.1	344.8	1313.25	289.9	420.4	1854	1887.15	571.55	1898.35	6959.7	4677.4	1270.4	4188.15	72.3	2786.35	723.2	831	2481.4	373.45	1978.05
245	gnf1m20784_at	gnf1m20784_at	0				46.05	48	48.55	47.6	46.55	46.85	48.2	51.15	49.1	45.35	60.9	54.9	48.25	47.5	45.7	46.5	52.15	52.25	55.65	51.9	49.9	50.9	48.15	52.95	46.45	52.85	49.35	46.9	49.1	46.45	52.2	53.2	48.9	53.9	43.2	47.35	47.9	45.9	89.25	46.6	50.15	43.45	49.3
246	gnf1m25332_at	gnf1m25332_at	0				9.25	26	27.85	33.45	26.15	25.55	26	26.85	26.35	25.4	28.8	27.4	25.55	25.55	25.35	25.35	26.25	26.5	26.4	26.9	26.2	26.35	25.8	27.2	25.35	26.8	26.3	25.15	25.8	25.85	26.9	26	27.35	27	24.75	25.55	25.75	24.85	29	25.5	26.5	24.2	26.2
247	gnf1m10733_s_at	gnf1m10733_s_at	61	CEPK247	cyto	STK	5065	825.85	576.5	623	1578.1	1844.5	5354.8	2435.95	289.8	857.95	1488.55	1034.3	2689.95	2810.3	1677.25	2856.8	1960.25	1326.45	620.05	731	856.8	1083.55	1382.25	340.15	3811.4	1944.25	4099.35	2816.55	1234.95	574.4	768.25	2908.7	1044.5	1318.55	1587.95	2619.4	336.9	1826.55	365.7	619.15	788.2	2573.7	1048.45
247	gnf1m31277_a_at		60				2696.6	546.15	514.15	428.85	1285.2	1071.7	2858.5	1538.1	495.55	856.8	295.75	394.2	1954.7	1863.9	1382.85	1680.75	2147.6	802.45	612	392.25	530.3	1092.65	1085.45	321.95	2437.95	1476.3	2382.9	2255.25	826	629.5	814.85	1415.3	826.5	824.4	1381.6	1847.5	556.35	884.85	161.9	664.7	558.1	1859.8	822.15
247	gnf1m30531_at		57				5176	388.4	384.8	406.05	568.9	780.55	569.95	553.8	565.95	331.75	186.4	164.7	457.05	305.25	353.3	347.1	330.9	308.7	484	527.65	390.6	423.15	419.55	4199.1	724.9	493	588.5	538.65	464.3	401	395.15	974.85	377.15	273.95	544.2	360.6	5340.7	673.65	423.9	365.7	440.1	517.9	340.1
247	gnf1m28490_at		0				21.35	53.3	53.95	54.45	51.8	51.8	53.25	55.6	55.35	49.8	64.25	61.95	52.35	52.4	50.3	52.2	60	61.95	56.35	60.75	57.4	57.85	55.35	60.95	51.45	59.65	54.55	51.4	54.6	52.05	58.5	53	54.05	57.45	48.6	52.65	52.9	50.75	67.5	51.9	56.1	48.15	54.65
248	gnf1m08032_a_at	gnf1m08032_a_at	5	CEPK248	UBQ	STK	1074	141.4	151.65	133.45	138.2	631.65	140.25	185.9	144.65	138.05	156.2	152.5	131.6	132.6	130.35	131.85	154.25	157.35	156.8	179.25	164.4	147.15	154.7	150.4	119.8	132.15	132.55	123.75	137.1	135.1	147.9	300.65	141.35	154.65	272.5	133.85	149.1	166.75	156.55	143.45	142.75	131.25	142.7
249	gnf1m31038_a_at	gnf1m31038_a_at	10	CEPK249	Nuclear	STK	1366.95	98.15	96.65	99.65	96.65	103.4	292.3	102.65	114.75	77.25	89.2	91.05	128.05	102.3	98.45	1150.75	123.65	110.3	80.2	100.65	100.3	96.3	95.75	894.15	151.3	94.2	123.1	201.8	98.7	95.8	100.9	112.25	98	101.15	245.7	134.6	1432.8	118	98.85	174.75	100.15	357.75	99.5
249	gnf1m11962_a_at		3				157.8	101	98.3	99.75	94.4	95.55	97.65	126.9	106.85	94.2	174.3	129.75	110.3	104.15	94.5	94.75	141.9	138.85	135.95	231.5	127.65	130.05	112.55	126.15	92.65	140.8	123.15	111.3	107.4	92.15	141.55	95.2	118.45	125.75	82.9	99	103.35	95.6	213.95	90.35	102.2	95.55	102.7
250	gnf1m02986_a_at	gnf1m02986_a_at	59	CEPK250	Nuclear	STK	505.75	336.55	279.2	270.3	254.5	546.35	331.05	471.35	483.55	291.25	550.55	693.7	290.8	278.35	244.75	453.7	345.6	460.6	416.05	540.45	674.1	414.6	388.25	332.55	343.1	430.6	405.55	315.75	378.9	485.65	471.4	258.85	300	333.9	344.75	355.65	233.8	187.95	518.25	338.55	311.3	346.3	406.65
251	gnf1m12007_a_at	gnf1m12007_a_at	54	CEPK251	cyto	STK	4653.3	2808.1	1894.85	1137.7	2612	768.5	569.3	754.05	245.7	698.1	410.3	926.2	495	394.4	1173.3	4760.6	226.75	158.7	655.55	148.6	150.25	115.75	1379.6	497.6	653.15	1351.4	433.05	422.9	1168.5	618.15	736.3	1836.65	1191.5	2065.3	1664.3	488.2	350.4	1393.4	206.3	1208.6	1076.2	578.55	1611.15
252	gnf1m13015_at	gnf1m13015_at	0				19.4	40	40.65	40.65	38.6	39.25	40.1	42.95	41.8	39.25	51.6	47.05	39.4	39.45	38.3	39	42.45	44.35	42.6	43.95	42.85	42.4	40.85	44.45	38.4	45.95	40.9	38.55	41.35	39.45	43.1	39.7	40.75	43.6	36.4	39.55	39.65	38.35	47.7	39.7	42.6	37.25	41.25
253	gnf1m06446_a_at	gnf1m06446_a_at	57	CEPK253	cyto	STK	5038.35	3430.85	2244.9	2623.2	3131.9	4683.4	794.3	2773.2	2026.9	2507.1	878.8	1119.35	1438.85	569.3	1468.55	2603.8	543.45	1375.75	995.35	693.3	1123.7	1624.5	1733	30.3	716.2	3514.05	736.45	1298.6	1797.45	1187.05	806.7	3549.2	2241.5	483.95	1700.75	1278.85	102.9	3352.4	39.85	2588.85	2489.05	1398.4	2224.75
254	gnf1m05932_a_at	gnf1m05932_a_at	55	CEPK254	multi	STK	449.3	478.45	439.6	342	240.15	370.65	168.4	334.2	387.5	357.25	144	243.2	286.15	210.75	593.3	246.2	232.65	257.45	324.6	344.45	255.8	309.6	453.15	263.45	166.2	170.6	242.8	219.45	261.5	337.4	240.5	242.05	349.2	233.6	381.6	208.6	275.75	320.8	337.15	206.2	369.95	208.3	359.65
255	gnf1m02981_a_at	gnf1m02981_a_at	59	CEPK255	Nuclear	STK	1471.05	884.9	752.35	756.5	662.05	736.05	917.65	365.6	709.95	611.65	439.2	625.55	652.05	789.45	562	1180.2	486.5	644.85	336.9	410.05	590.95	754.8	391	342.25	680.45	409.05	964.25	787.9	523.5	461.55	571.8	545.4	610.85	215.75	425.75	775.95	212.65	853.45	185.75	796.55	741.45	918.5	479.45
255	gnf1m20913_at		0				129.35	48.45	49.8	48.55	49.2	49.3	52.2	52.3	51.65	48.15	66.7	66.05	54.9	49.65	51.8	49.95	55.8	55.25	54.75	84.15	52.8	53.35	49.35	55.95	48.75	56.2	52.6	44.85	56.1	55.55	55	46.4	52.05	53.2	47.3	49.5	50.6	47	166.5	37.15	52.45	44.35	48.65
255	gnf1m19920_at		0				91.85	94.9	99.55	99.1	110.1	99.3	97.05	110.9	100	100.15	126.45	132.7	117	96.7	97.15	88.1	103.9	104.8	101.85	104.1	101.25	102.6	102.55	105.15	97.05	111.4	128.55	95.25	100.4	94.7	112.05	109.9	165.9	105.3	87.15	97.95	89.4	95.45	134.1	92.4	97.1	80.75	106.25
256	gnf1m01620_at	gnf1m01620_at	55	CEPK256	cyto	STK	11966.2	4703.55	1428.8	1241.05	1711.65	1883.65	9118.3	1646.15	1786.7	1372.15	83	140.45	3525.45	7265.8	693.45	3161.75	4689.9	501.65	2001.8	1204.55	1024.3	831.75	650.55	11989.6	6016.6	690.3	6505.05	4296	752.65	3712.2	653	1357.6	1764.6	325.45	997.75	9352.65	11579.9	1943	23.45	1979.85	3189.65	5249.6	1235.4
257	gnf1m11168_a_at	gnf1m11168_a_at	61	CEPK257	cyto	STK	1072.5	576	642.55	600.25	620.3	852.95	555.7	552.1	761.6	666.85	408.7	800	751.4	663.75	556.9	722.6	787.7	763	867.5	835.45	949.75	735.75	743.4	523.9	607.6	914.25	598.35	644.15	720.85	644.4	1095.35	480.5	626.85	557.4	546.65	749.35	483.65	579.85	767.75	647.05	699.3	708	775.25
258	gnf1m30143_a_at	gnf1m30143_a_at	1	CEPK258	UBQ	STK	1076.8	25.45	25.7	25.55	24.95	25.15	25.4	25.75	25.7	24.65	26.75	27.25	25	25.3	25.1	24.95	25.7	25.9	25.65	26.1	25.55	25.85	25.45	26	25.05	26.35	25.6	25.15	25.7	24.9	26	25.25	25.35	26.1	24.15	25.2	25.15	26.5	34.55	1100.95	25.85	26.5	25.95
258	gnf1m03038_at		0				6.45	21.6	21.85	21.7	21.05	21.15	21.45	21.95	21.85	20.9	24.85	26.7	21.2	21.25	21	21.1	22.05	22.15	22.05	22.2	21.8	22.45	21.35	22.35	21	23.25	21.6	21	22.05	21.25	22.15	21.4	21.45	22.7	20.5	21.3	21.35	20.85	24.65	21.3	23.5	20.25	21.75
259	gnf1m07449_a_at	gnf1m07449_a_at	53	CEPK259	UBQ	STK	4739.05	491.25	336.35	311.6	301.45	641.65	2427.05	278.25	1193.35	681.65	140.6	149.65	1519	1992.4	841.8	2494.35	1166.2	347.85	763.4	571.95	535.85	396.15	986.1	3691.4	2060.6	289.7	1695	3035.45	337.2	469.5	256.55	259.15	245.15	62.85	539.05	1169.85	3178.4	516.9	93.85	430.1	578.6	4801.9	323.55
259	gnf1m21009_at		0				44.15	90.1	93.05	91.95	85.2	87.6	90.15	95.35	92.15	85.9	86.9	99.1	95.65	88.75	91.7	85.3	93.75	98	110.4	94.3	92.05	94.25	90.9	96.65	87.55	95.75	92.55	87.75	91.9	86.9	96.45	89.1	93.2	90.9	80.8	89.05	89.45	82.6	120.6	82.8	90.25	84.05	89.7
260	gnf1m30981_a_at	gnf1m30981_a_at	3	CEPK260	UBQ	STK	847.15	95.25	132.4	69.75	62.95	50.95	75.05	51.65	317.65	102.6	45.5	54.55	102.25	61.3	107.65	43.75	48.2	161.45	161.85	98.3	111.55	421.6	63.7	54.4	60.7	58.3	66.45	54.05	140.15	119.15	58.35	43.9	56.5	31.4	45.95	54.75	48.5	112.75	44.05	42.7	124.15	46.05	62.6
261	gnf1m01621_a_at	gnf1m01621_a_at	48	CEPK261	UBQ	STK	9966.85	1106.35	931.15	789.4	1847	3520.95	75.35	1318.45	707.65	3521.65	1576.05	1302.8	115.25	251.3	3681.45	410.2	114.25	640.5	3326.75	2214.9	881.25	780.85	3102.75	78.85	152.35	2531.2	143.75	138.2	1413	3945.8	3274.85	2476	775.15	670.35	1043.9	179.05	83.35	1431.75	171.45	513.15	2147.8	133.1	1306.1
262	gnf1m19165_at	gnf1m19165_at	8	CEPK262	cyto	STK	278.25	113.65	119.2	118.65	117.9	140.65	175	188.55	348.35	122.25	118.85	106.2	114	273.1	290.4	111.55	153.7	120.1	116.3	121.15	119.95	111.8	151.1	120.4	159.4	170.85	159.6	128.55	122.15	110.8	121.9	116.7	120	178.2	213.55	212.35	122.5	119.05	249.5	109.8	122.25	134.75	112.15
263	gnf1m07604_a_at	gnf1m07604_a_at	61	CEPK263	other	STK	7191.2	314.2	465.3	488.85	459.35	657.3	529.45	1194.9	1040.45	378.8	406.55	427	507.95	609.5	921.35	516	639	1295.4	1248.75	1199.35	1183.25	1259.65	1089.15	7505.4	506.75	424.5	465.05	498.05	885.85	1413.7	584.9	1502.7	556.05	942.45	986.35	461.1	7091.45	878.55	573.35	515.05	890.15	780.5	1626.85
264	gnf1m11940_a_at	gnf1m11940_a_at	0				52.25	45.25	46.65	45.45	44	43.5	59.15	46.65	46.8	43.55	50.05	48.45	51	74	41.9	47.95	56.55	52.25	48.35	47.55	47.05	46.55	44.4	50.35	69.2	50.55	48.1	44.05	45.65	46.05	48.35	42.3	45.15	47.75	42.7	49.95	53.95	42.65	94.15	43.3	46.35	62.4	45.1
265	gnf1m23421_a_at	gnf1m23421_a_at	7	CEPK265	UBQ	STK	16709.5	81.2	82.55	82.7	76.2	76.35	98.95	84.55	82.5	83.05	99.8	110.6	1259.6	80.3	80.05	85.75	94.05	154.05	3738.6	2828.05	3307.45	158.75	82.05	108.85	80.95	90.15	82.35	79.75	82.65	82.8	86.8	79.9	83.1	87.4	72.35	78.5	87	80.2	129.2	97.15	16781.9	73.2	83.2
265	gnf1m03257_s_at		4				4592.05	52.25	53.1	52.35	50.4	50.6	51.85	58.65	54	52.45	82.8	60.8	56.9	50.8	49.45	49.95	58.65	59.75	452.75	252.25	160.65	62.05	53.7	56.95	49.8	61.65	53.45	50.3	54.05	49.65	60	51.05	59.65	57	46.9	51.45	52.5	50.35	75.35	50.1	4638.95	47.25	54.35
265	gnf1m20668_at		0				80.05	60.15	60.7	59.75	58.4	59.85	59.8	61.95	69.65	57.35	74.55	66.6	65.85	58.65	57.35	58	65.1	70.45	76.25	64.8	65.15	63.55	59.25	64.65	57.8	64.55	60.9	58.7	61.05	58	63.2	59.3	61.85	66.65	55.4	59.85	59.5	58.4	78.45	57.45	135.45	55.8	61.4
266	gnf1m07222_a_at	gnf1m07222_a_at	0				76	74.45	75.65	73.65	72.8	72.2	75.2	90.05	78.8	67.45	129.9	96.15	76.35	73.65	70.4	72.2	92.65	89.4	94.6	88	81.45	86	78.95	87.95	70.2	94.85	79.4	71.9	79	75.05	96	73.75	81.35	85.7	63.55	74.25	75.25	71.85	139.55	70.1	80	64.4	79.45
266	gnf1m07221_at		0				38.95	40.25	40.75	40.15	39.15	39.15	40.05	41.8	40.9	38.05	44.85	51.45	38.7	39.6	38.75	38.9	41.4	41.85	42.15	41.75	41	41.05	39.85	42.25	51.3	42.45	40.5	38.9	42.2	40.9	42.45	39.75	39.9	48.1	38.05	39.6	38.75	38.7	75.95	39.2	41.05	37	40.55
267	gnf1m01496_a_at	gnf1m01496_a_at	53	CEPK267	cyto	STK	1099.8	418.55	957.95	1028.5	660.35	304.3	212.3	262.55	229.65	356.35	301.4	351	158.7	174.6	697.9	339.85	302.8	371.8	1041.35	678	357.1	428.6	353.2	237.25	204.25	333.35	270.65	260.55	183.9	186.6	309.15	1200.3	416.65	280.9	284.1	244.9	275.3	475.75	402.9	235.95	746.6	178.35	147.15
268	gnf1m03444_a_at	gnf1m03444_a_at	61	CEPK268	other	STK	3287.4	758.35	989.7	861.3	934.2	630.75	3444.9	883.7	619.1	801.45	744.2	672.7	1671	2672.7	2625.85	1590.95	3700.8	1108.1	698.4	757.45	930.2	907.05	1477.05	822.25	2046.2	566.7	2827.65	972.95	1239.1	987.7	821.95	1425.3	1317.55	601.3	885.4	2485.65	840.5	681.7	465.9	1096.6	549.75	2666.15	717.95
270	gnf1m29941_a_at	gnf1m29941_a_at	45	CEPK270	UBQ	STK	4114.85	238	979.2	943.9	166.65	299.45	1560.3	556.65	195.25	437.3	124.5	62.2	3132.55	1283	211.6	854.7	825.4	210.45	150.55	207.35	149.2	203.25	602.3	211.5	1347.8	162.25	1252.85	4177.05	99.6	325.9	83.85	321.5	535.05	557.3	639.85	3331.5	252.3	217.5	212.15	908	158.1	3676.6	192.3
270	gnf1m13686_at		9				1581.35	80.3	94.6	125.35	118.85	96.95	285.75	99.2	90.75	72.1	149.75	114.55	208.85	253.2	79.6	94.5	182.2	99.95	87.85	102.5	80.2	93.45	98.15	92.5	285.9	113.2	298.4	275.55	93.75	113.2	108.8	101.9	192	98.35	73.45	562.15	87.55	86.35	112.85	109.5	81	430.95	91.15
270	gnf1m18979_a_at		3				463.75	72.65	82.15	71	62.65	62.9	213.55	68.2	66.6	59.3	72.55	75.15	71.25	103.35	64.8	61.1	117	73	73.95	71.6	83.65	72.95	65.3	72.2	267.1	71	161.15	68.2	65.9	65.6	71.75	64.65	67.4	70.5	59.1	522.85	63.8	63	85	59.1	69.6	61.85	67.45
270	gnf1m25489_s_at		2				153.8	77.85	104.15	74.75	68.8	70.5	86.5	78.1	74.65	64.5	85.35	85.45	74.25	94.65	71.45	72.7	116.15	85.5	79.15	86.6	81.45	82.35	74.4	110.35	206.55	90.5	132.05	192.2	75.2	72.6	80.1	74.9	75.3	90.4	67.45	216.5	72.65	69.05	91.6	66.7	79.15	67.3	76.95
270	gnf1m19861_at		0				31.3	50.75	52.4	56.5	49.2	50.05	51.45	53.15	52.55	52.05	46.75	56.15	51.15	50.8	49.7	50.6	56.4	53.6	53.35	58.85	53.95	52.6	52.15	54.85	51.55	52.45	52	49.9	52.05	47.95	56.1	51.15	51.6	53.4	49.85	49.9	54.1	50.1	62.2	77.5	52.75	53.3	51.05
271	gnf1m25262_s_at	gnf1m25262_s_at	61	CEPK271	multi	STK	2011.55	887.95	2225.45	1880.15	824.6	485.3	291.45	585.7	418.1	308.5	573.65	308.15	298.2	244.7	401	311	402.1	421.6	467.7	416.45	627.35	534.3	335.15	343.6	248.45	375.8	316.75	362.7	615.25	599.5	331.2	604.25	897.35	311.85	312.2	292.2	224.5	813.35	351.65	236.1	885.2	253.4	546
271	gnf1m23469_at		48				3132.85	1544.25	2856.75	3233.8	986.15	755.65	250.85	902.7	418.6	1020.45	332.6	199.9	300.95	186.45	547.7	156.5	100.95	262.5	356.6	384.15	350.2	346.85	470.8	114	206.15	352.3	206.5	292.55	366.95	916.35	159.35	704.75	1027.05	435.75	284.15	205.85	152.2	880.9	177.65	457.55	512.85	189.3	795.7
271	gnf1m13929_at		5				414.1	198.1	133.2	132.05	107.5	108.7	101.5	160.75	182	101.45	233.95	114.85	114.2	99.25	186	95.75	117.6	133.25	487.2	216.85	128.4	280.65	113	142.75	95.8	115.1	105.85	98.05	105.2	156.1	120.9	104.2	145.95	182	73.1	101.4	94.9	129.9	128	99.45	112.3	87.1	195.6
272	gnf1m23994_at	gnf1m23994_at	44	CEPK272	multi	STK	18431.2	145.8	89.8	89.2	402.75	250.75	11045.9	299.1	124.3	617.85	69.55	78.15	18486.7	15107.8	456.8	2299.25	8925.15	363.25	121.8	278.05	297.7	288.25	274	6707.05	15252.6	114.8	8260.1	7701.95	836.65	1039.65	119.05	173.5	238.05	94.75	908.6	11950.1	7000.55	217.95	490.1	1889.05	92.2	10101.7	241.3
272	gnf1m24553_at		0				25.95	52.45	51.6	54.35	49.95	51	53.5	54.8	55	50.45	57.1	60.7	52.6	60.5	52.3	49.2	58.8	59.85	55.4	56.5	54.85	55.2	53.4	74.45	52.45	56.45	54.8	52.25	54.8	48.5	61.8	50.95	54.95	58	51.4	53	54.3	51.35	61.8	52.65	54.3	50.6	52.7
273	gnf1m01542_a_at	gnf1m01542_a_at	24	CEPK273	UBQ	STK	2438.85	157.45	161.3	147.3	162.35	190.75	951.45	178.7	184.75	133.65	230.35	182.75	171.35	523	281.35	326.15	343.7	208.05	206.75	191.45	175.2	183.4	199	185.55	630.95	187.75	384.75	838	175.15	122.6	194.9	150.8	167.55	161.25	305.5	210.1	165.3	560.3	187.8	385.5	151.2	2561.45	181.5
273	gnf1m24234_at		1				177.45	93.8	102.2	100.7	93.65	99.4	114.7	96.85	102.45	83.95	130.45	113.65	99.25	93.15	95.85	92.55	129.25	104.45	105.2	106.65	116.6	110.25	99.5	106.05	118.3	107.15	108.35	127.9	98.45	97.9	113.55	98	102.7	109.75	97.25	107.45	100.15	99.65	261.4	117.15	105.6	91.4	111.1
274	gnf1m13824_a_at	gnf1m13824_a_at	61	CEPK274	cyto	STK	17311.2	17546.2	3552.2	2805	1323.6	267.2	349.6	320.05	837.15	1125.95	2851.75	393.15	267.05	246.9	304.55	334.55	389.15	442.25	476.9	562.05	514.2	582.2	393.2	378.5	296.25	393.25	344.35	268.55	295.4	320.25	626	393.6	5287.55	441.7	235	311.7	290	253.7	483	371.4	683.75	361.8	283.35
275	gnf1m24530_at	gnf1m24530_at	61	CEPK275	other	STK	4077.75	4312.4	3471.55	2890.35	1221.1	613.15	482.95	496.8	360.5	994.4	1585	417.4	680.85	505.6	529.15	524.75	637.55	566.3	369.15	618.45	433	543.3	448.55	485.3	405.65	782.3	639.7	662.15	634.1	348.75	263.6	1658.85	2612.05	340.65	543.85	539.9	309.3	510.15	356.35	837.1	429.95	1093.8	490.35
276	gnf1m04420_a_at	gnf1m04420_a_at	59	CEPK276	cyto	STK	28024.5	732.3	190.85	181.45	1212.05	1605.2	1779.4	2402.05	1186.5	1868.1	1261.65	902.6	1244.85	1213.7	2833.95	978.55	1005.5	1740.2	2086.1	1876.3	1560.55	1891.4	1185.15	28205.9	1563.45	1320	1266.35	1146.55	927.4	1007.4	740.6	1430.25	801.25	717	1621.85	1487.8	26903.6	2546.85	225.45	1079.2	2441.5	1332.9	1353.65
276	gnf1m13777_a_at		1				403.3	40.9	41.05	40.8	40.3	40.15	41.45	43.05	42	39.7	46.4	47.15	40.95	40.35	39.45	42.8	44.3	47.55	43.6	44.95	42.7	43.2	41.2	43.15	39.7	47.65	42	41.1	41.75	39.6	46.7	41.15	41.5	42.9	38.05	40.35	40.4	39.35	49.15	39.6	42.55	42	42.1
276	gnf1m27677_at		0				55.9	97.6	103.25	101.1	95.1	99.15	101.45	109.5	103.35	95.8	143.55	115.3	100.15	99.7	97.4	94.8	140.85	118.9	110.15	113.7	105.45	110.6	104.65	120.25	96.75	112.2	105.7	97.4	103.2	91.15	116.35	100.55	104.15	108	87.65	100.65	102.1	97.5	125.25	92.5	109.95	91.45	104.65
276	gnf1m14646_at		0				15.6	43.2	43.85	43.5	41.9	41.85	43.25	45.95	44.1	40.45	51.15	48.85	42.45	42.35	41.1	41.6	46.05	51.75	45.55	48.05	46	45.2	43.15	46.65	41.75	47.05	44.2	41.6	44.05	42	47.1	42.8	43.85	46.3	39.2	42.55	42.6	41.3	54.8	41.5	44.65	40.15	44.2
276	gnf1m26222_at		0				5.6	27.3	27.55	27.35	26.6	26.7	27.15	27.75	27.55	26.75	29.15	28.65	26.75	26.85	26.6	26.6	27.55	27.75	27.75	27.9	27.5	27.6	28.35	28.2	26.45	28	28.1	30.5	27.45	26.85	28	27.05	27.2	28.2	25.4	26.85	26.8	26.35	30.35	27.35	27.8	25.25	27.5
277	gnf1m17521_a_at	gnf1m17521_a_at	60	CEPK277	cyto	STK	4923.7	287.85	239.6	246.85	2326.35	2192.3	2509.5	4512.35	1773.15	736.9	239.85	530.05	2220	1574	2472.7	1237.45	857.1	758.8	749.6	556.85	534.8	818.2	1922.45	248.45	1963.15	1068.65	2921.6	1898.45	1718.5	2334.35	807.2	4994.75	693.6	954.8	2283.15	985.5	370.65	2404.2	385.4	954.45	2013.75	1848.4	1606.15
277	gnf1m19098_at		54				310.45	183.05	185	180.45	256.5	340	305.65	303.95	245.9	198.6	327.35	297.5	317.15	248.8	244.6	184.6	430.8	449.1	302.15	302.2	280.5	440.55	323.25	235.05	307.05	318.7	347.25	342.8	284.95	244.35	279.25	277.95	277.35	257.55	239.4	303.6	201.15	337.3	482.4	171.95	324.7	244.6	242.3
277	gnf1m22103_at		0				84.55	57.2	57.95	71.2	55.35	57	56.8	60.1	58.75	76.45	72.85	64.65	56.1	55.65	53.8	50.75	61.75	61.3	64.55	60.8	58.9	61.25	61.25	64.5	55.85	67.3	57.95	54.7	57.85	59.95	62.35	56.35	62.1	65.6	51.85	55.8	63.9	49.6	71.15	72.35	58.85	50.65	55.2
278	gnf1m04138_a_at	gnf1m04138_a_at	61	CEPK278	other	STK	12249.5	2172.95	2930.55	2132.85	3840.5	4993.85	12608.9	2369.8	1281.55	2454.85	1888.6	359.4	5800.2	8845.8	2963.5	6201.8	5183.1	1768.25	1577.8	1079.55	1602.45	1935.35	2650.65	3854.65	8012.5	2483	7190.85	8758.85	2766.95	10894.9	1262.15	4785.2	2101.9	3889.7	3901.5	5627.3	3156.8	5292.25	1557.65	5518.3	4247.35	10093.4	7278.55
279	gnf1m28790_at	gnf1m28790_at	61	CEPK279	cyto	STK	23375.9	10702.5	20626	21615	1360.1	629	937.75	7809.15	327.45	9850.4	3596.55	445.55	424.6	588.7	2507.6	808.7	1281.45	2490.45	1542.7	1398.95	1697.65	1636.1	1238.8	462.25	1208.75	1190.65	555.95	1036.55	442.3	624.4	405.6	893.2	7052.3	562.7	4040.6	564.45	368.45	2597.15	420.35	940.3	379.05	1427.9	496
280	gnf1m22951_at	gnf1m22951_at	0				13.55	43.65	44.6	44.35	44.6	44.3	43.65	45.25	44.35	42.1	49.4	47.45	42.95	43.2	40.95	40.95	45.55	45.25	44.35	45.5	44.6	44.8	43.3	45.85	42.5	46.55	43.95	42.8	44.35	43.2	45.85	46.95	52.8	45.5	47.5	44.75	42.85	42.1	49.95	45.85	44.7	41.3	44.3
281	gnf1m28660_a_at	gnf1m28660_a_at	55	CEPK281	cyto	STK	3267	159.4	161.9	101.45	867.65	1635.7	398.6	916.1	821.05	809.25	522.35	221.2	544.95	356.6	652.7	333.1	98.05	646	575.8	465.5	670.3	697.45	482.8	3349.5	454.65	388.7	403.05	744.55	649.05	1244.7	227.15	1310.4	385.2	278.85	628.35	206.55	3142.8	2391.2	82.5	1150.85	602.4	527.7	1098.35
281	gnf1m19116_at		0				76.85	76.35	75.9	77.55	69.75	76.1	81.1	72.4	126.2	72.65	75.35	89.65	77.6	95.25	87.55	82.6	83.75	107.8	91.65	111.45	129.4	88.8	90.1	139.3	88.2	108.35	91.25	91.5	80.35	101.35	80.55	77.65	90.6	83.15	71.55	90	143.65	74.95	111.35	79.8	77.4	78.2	76.8
281	gnf1m19989_at		0				68.35	122.5	124.5	137.75	127.65	132.35	116.4	144.9	126.75	115.2	180.95	140.55	129.6	134.35	119.95	147.9	142.05	153.4	139.4	148.8	138.1	132.5	120.15	160.75	116.45	144.2	121.65	119.15	128.35	181.85	141	121.15	136.9	148.65	117.7	127.4	121.35	127.6	135.25	115.9	126.1	127.9	126.85
282	gnf1m11377_a_at	gnf1m11377_a_at	61	CEPK282	UBQ	STK	9538.15	6627.25	8899.8	9828.85	1857.25	783.5	818.8	676.6	543.95	2526.45	2330.25	576.7	797	605.7	1160.95	642.2	594.05	950.15	1050.75	773	1325.45	990.4	883.35	469.5	616.6	981.55	755.7	679.05	578.75	766.55	333.35	2541	5368.35	602.1	1049.95	738.25	329.5	708.2	290.7	559.55	752.85	614.8	553.05
282	gnf1m13860_at		0				23.4	29	29.3	32.45	26.55	28.3	27.55	30.5	29.25	27.95	36.9	39.05	28.45	28.45	26.9	27.65	32.4	30.35	29.55	30.1	29.45	29.7	28.8	29.15	28.05	31.8	29.2	28.7	29.2	28.35	29.8	28.8	40.55	35.9	26.35	28.5	28.75	28.3	40.45	29.4	29.7	30.95	35.2
283	gnf1m09581_a_at	gnf1m09581_a_at	61	CEPK283	UBQ	STK	5291.25	511.45	408.3	414.05	408.75	266.6	383.3	335.15	1091.8	558.1	536.2	369.9	529.85	361.95	334.15	374.55	373.3	499.85	390.1	392.15	450.2	447.55	417.25	2453.9	348.6	498.4	351.3	327.85	344.95	313.8	287.75	326.65	510.75	325.2	323.7	574	5557.85	346.05	279.65	444.05	356.5	510.55	329.2
283	gnf1m15058_at		0				11.6	41.9	42.6	43.2	41.25	40.85	42.95	42.15	42.3	42.55	45.6	43.9	41.1	41.25	40.9	41.15	42.55	42.55	42.9	43.15	42.15	42.25	43.9	43.5	40.6	43.05	42.05	40.85	41.7	41.1	43.85	41.7	41.75	43.2	38.4	41.7	41.65	40.9	50	44.65	42.85	38.4	41.6
284	gnf1m12370_a_at	gnf1m12370_a_at	61	CEPK284	cyto	STK	15280.9	1029.65	438.55	403.1	662.45	682	1108.85	416.45	692.45	2940.35	2086.65	1359	522.05	900.4	242.6	377.55	527.5	364.65	389.95	361	425.65	379	451.1	15519.2	940.15	1318.05	492.9	811.75	1950.95	631.75	1110.7	365.95	419.85	389.6	356.65	600.05	14146.1	610.9	398.75	347.7	844.25	810.5	430.9
284	gnf1m15934_a_at		0				20.95	45.1	46.05	45.25	44.45	44.05	47.7	47.4	46.25	58.15	60	50.15	44.7	44.6	44.4	44.65	49.2	47.75	46.75	48.35	46.4	46.75	46.8	48.2	44.85	50	48.85	43.95	46.3	43.85	53.6	45.25	46.25	48.25	39.05	44.75	45.25	47.55	58.55	42.85	46.75	55.25	46.3
285	gnf1m10892_a_at	gnf1m10892_a_at	4	CEPK285	UBQ	STK	938.9	69.95	73.2	69.6	88.8	77.05	69.05	1002.75	71.8	65.95	151	340.15	69.45	70.3	66.8	64	75.5	77.4	74.75	74.2	81.45	82.45	74.35	69.15	84.6	110.15	71.5	100.65	108.1	66.35	76.5	129.65	71.15	173.25	64.1	71.15	71.05	143.3	86	67.75	72.75	63.85	259.85
286	gnf1m11606_a_at	gnf1m11606_a_at	60	CEPK286	Nuclear	STK	11540.1	211.15	720.05	314.2	410.4	2624.4	618.8	689.6	283	253.25	322.6	392.7	776.85	552.05	390.7	3105	598.55	495.15	259.05	328.05	361.5	454	314.95	261.05	909.9	1622.05	659.95	655.7	565.9	485.85	196.2	318.15	240.85	517.8	1313.45	1175.75	241.05	1320.4	567.7	386	450.9	305.2	1195.2
287	gnf1m03040_a_at	gnf1m03040_a_at	61	CEPK287	other	STK	1270.05	694.5	576.7	566.35	601	453.1	746.4	495.1	915.9	511.8	542.9	451.5	653.1	621.9	902.4	606.1	533	797.45	818.7	674.8	496.2	789.85	604.8	977.9	587.6	736	710.6	1037.1	514.65	545.6	381.65	525.3	554.65	533.9	625.15	735.3	1511.5	633.55	551.15	505.2	614.35	1167.1	395.1
288	gnf1m01808_a_at	gnf1m01808_a_at	17	CEPK288	cyto	STK	3423.65	3281.35	3464.1	3131.6	1091.5	90.75	57.85	83.55	315.55	574.4	1246.8	82.85	78.7	58.1	74.45	54.95	65.45	47.2	414.3	258.9	104.1	85.2	96.7	91.75	65.2	74.2	48.7	58.4	71.25	210.45	62.65	174.2	2156.8	63.2	75.65	60.55	225.45	103.8	86.55	65.55	75.55	60.55	55.8
289	gnf1m27576_a_at	gnf1m27576_a_at	61	CEPK289	other	STK	6694.85	1028	1293.55	1729.45	2547.3	2225.5	3826.9	3105.6	3562.65	4935.8	2450.6	911.75	3253.3	2852.55	5906.45	2323.75	2111.45	1064.5	1263.9	1006.4	1212.95	1518.15	2796.85	1614.65	3630.35	4999.35	1785.6	2146.45	1835.35	2729.2	843.9	6903.8	1635.2	1507.15	2540.7	2025	2131.05	2574.3	420.2	2027.25	1739.1	2108.95	1840.45
289	gnf1m01809_a_at		37				2065.75	242.2	600.8	513.95	293.35	238.85	167.75	360.85	1413.7	626.7	300.9	68.95	115.95	132.3	1865.05	197.2	106.45	144.7	244.85	252.9	257.25	211.65	339.95	726.55	199.65	389.05	179.95	128.9	226.35	609.65	76.5	863.1	258.45	308.9	296.2	155.65	1203.3	295.8	142.45	168.1	710.15	129.65	204.65
290	gnf1m28933_at	gnf1m28933_at	0				17.6	51.4	51.85	50.95	49.9	49.8	51.4	55.4	56.7	48.15	65.05	56.3	51	50.25	49.8	49.75	55.05	54.9	60.8	58.35	53.75	55	51.4	55.8	49.4	53.8	52.2	49.15	52.45	49.6	55.15	51.2	51.35	55.1	47.45	50.5	53.35	49.2	56.95	49.2	53.55	48.8	52.6
291	gnf1m01433_a_at	gnf1m01433_a_at	0				143.75	24.15	24.5	24.3	25.55	23.6	24.05	28.05	24.45	23.35	26.25	25.7	23.7	23.8	23.4	23.55	24.65	24.8	24.7	24.95	32.45	28.55	24.3	25.25	23.4	25.1	24.3	23.45	166.35	31.25	28.2	31.85	24.25	31.45	31.45	25.45	23.9	24.4	27.55	23.7	24.85	22.6	24.95
292	gnf1m01692_a_at	gnf1m01692_a_at	1	CEPK292	multi	STK	223.75	55.75	58.15	54.4	71.95	62.5	54.3	80.95	62.95	64.75	59.25	57.25	51.2	52.15	271.7	54.4	55.9	53.65	56.5	55.45	54.65	55.35	60.05	56.65	51.5	54.9	53.9	51.15	53.85	158	56.5	51.85	54.15	56.4	49.05	52.95	52.75	91.15	63.75	53.2	55.5	49	53.2
294	gnf1m17332_at	gnf1m17332_at	10	CEPK294	multi	STK	3606.6	49.55	48.35	48.45	236.7	51.4	51.15	55.3	51.3	46	57.45	55.5	51.05	51.7	1315.45	48.95	53.5	52.9	81.9	53.85	52.4	52.95	249.35	568.4	57.15	53.85	52	50.7	150.5	78.7	3652.6	52.5	51.05	62.15	52.05	50.1	1704.15	155.5	60	49.8	151.35	48.2	73.6
294	gnf1m27027_at		0				23.6	37.3	40.7	37.55	36.5	36.45	36.3	38.15	38.1	36.4	41.05	40.3	36.65	36.7	39.8	36.25	37.85	38.55	43.45	38.85	38.05	38.35	37.15	39.4	34.8	38.85	37.5	36.3	37	38.05	38.55	37.05	37.55	40.7	34.05	32.8	37.1	41.6	43.55	39.25	38.95	35.05	42.95
295	gnf1m16261_at	gnf1m16261_at	21	CEPK295	PM	STK	3795.15	42.15	61.95	51.95	42.05	41.35	1950.5	224.4	934.35	60.5	39.1	38.45	1580.15	2163.8	241.55	145.5	1257.15	149.55	192.2	211.1	127.1	137.3	107	56.1	1484.3	46.8	504.85	134.9	44.95	43.55	44.7	77.9	53.6	246.85	3833.6	1112.9	57.6	113.55	83.4	43.8	99.65	237.3	244.45
296	gnf1m01430_a_at	gnf1m01430_a_at	8	CEPK296	PM	STK	2513.45	81.55	83.35	85.2	184.3	147.3	516.9	93.75	88.9	121.2	89	114.7	87.1	147.55	84.95	125.35	146.1	98.4	92.75	94.75	88.2	91.1	143.15	134.05	204.55	101.6	120.55	96.3	349.35	198.3	122.75	983.7	143.15	90.1	75.95	96.7	197.25	158.35	104.25	80.85	158.95	91.6	247.65
296	gnf1m25319_at		0				4.8	18.2	18.45	18.35	17.95	17.9	18.15	18.55	18.6	17.65	19.65	19.35	18.15	18	17.75	17.8	18.6	18.6	18.85	18.85	18.45	18.65	18.1	19	17.8	18.9	18.45	17.8	18.55	17.85	18.85	18.15	18.3	18.95	17.35	17.95	18.15	17.75	22.15	18	18.55	19.85	18.4
297	gnf1m16646_a_at	gnf1m16646_a_at	60	CEPK297	PM	STK	26446.8	245.55	1127.95	459.85	6441.2	3101.65	1200.25	5512.9	207.5	4731.6	1339.15	812.05	1239.2	1669.6	8550.65	1505.05	949.4	667.1	495.95	254	267.05	488.85	5703.9	437.85	1286.9	2140.7	1747.45	1542.8	1302.75	1641.75	959.55	5801	6128.5	926.95	1643.85	1780.1	502	9063.65	162.2	925.15	2287	1743	2435.25
298	gnf1m10450_a_at	gnf1m10450_a_at	10	CEPK298	PM	STK	1809	54.4	53.15	51.55	56	49.4	51.65	201.5	58.3	52.7	57.9	56.65	50.8	54.75	296.85	62.9	53.5	351.7	123.2	78.2	329.6	452.2	80.55	56.4	49.9	55.9	55.2	51.95	54.25	56.05	56.05	334.5	52.45	88.1	105.15	51.55	46.75	528.6	60.7	85.2	55.45	51.25	53.75
298	gnf1m19405_at		0				44.25	75.35	59.4	58.3	57.3	55.9	59.45	61.7	60.45	62.55	63.9	64.3	57.85	58.8	57.45	59.05	70.2	61.95	61.95	78.85	65.15	62.05	58.7	61.95	57.45	60.25	59.85	57.9	60.05	60.6	66.2	58.6	59.65	57.5	53.2	57	57.75	57.65	67.9	56.95	60.7	59.15	59.15
300	gnf1m04666_a_at	gnf1m04666_a_at	60	CEPK300	cyto	STK	6051.25	6227.1	218.9	249.45	789	681.9	1922.2	409.25	244.45	995.95	591.25	270.3	829.25	1118	281.85	1051.95	1337.35	281.2	258.05	250.9	257.2	242	265	239	1712.35	389.25	298.3	276.45	5407.75	210.45	250.85	4614	1760	258.7	175.85	264.8	229.75	315.45	354.95	228.25	211.55	267.9	206.3
300	gnf1m13019_at		2				234.35	107.25	104.5	119.6	86.4	100.75	127.85	104.35	103.65	115.1	127.6	312.45	101.15	100.9	85.45	102.2	167.4	129.7	104.7	147.6	147.4	111.35	104.75	120.3	107.6	207.55	129.5	104.35	166.9	123.2	114.75	132.75	121.05	105.65	78.1	101.7	84.4	90.25	100.1	133.35	104.6	78.1	100.25
300	gnf1m24790_at		0				38.4	42	42.05	41.55	41.05	39.65	42.85	42.55	43.25	75.7	46.9	44.55	41.05	42.2	41.85	45.3	42.2	42.95	42.45	43.25	45.4	42.35	41.4	43.35	40.85	43	41.45	40	66.25	41.25	43.2	49.5	44.85	43.65	37.3	40.8	40.55	40.05	47.05	41.25	42.7	38.3	42.1
300	gnf1m21409_a_at		0				13.65	49.8	40.4	40.15	38.85	38.85	39.85	41.75	40.65	37.25	45.9	44	39.1	39.1	38.25	39.1	43.1	42.3	42	42.05	41.15	41.35	39.8	43.55	38.65	43.1	40.6	38.4	40.85	38.5	43.5	39.65	40.35	42.5	36.4	39.45	39.55	38.35	49.25	38.65	41.05	36.15	40.9
301	gnf1m30114_a_at	gnf1m30114_a_at	54	CEPK301	cyto	STK	8034.45	198.75	229	159.25	416.4	591.45	449.9	507.7	314	543.4	319.55	130.4	949.55	456.8	624.25	458.95	343.6	297.1	362.75	183.35	217.1	384.65	553.75	8164.85	625.55	355.25	498.2	544.4	354.9	202.45	209.85	468.15	193.3	241.1	521	525.4	6423.05	504.2	143.3	573.05	295.05	874.15	380.95
301	gnf1m22411_at		1				145.95	127.25	125.2	144.15	124.9	139.05	152.95	187.65	109.6	125.8	167.85	95.35	126.95	100.85	117.45	129.75	138	134.55	95.3	135.8	135.1	136.35	129.2	173.5	149.8	131.85	139.55	114.1	130.95	137.65	159.45	113.5	165.6	141.8	150.9	134.95	140.85	109.5	193	113.15	101.6	122.7	124.95
301	gnf1m12326_at		0				64	106.25	121.3	113.1	107.25	102.85	113.45	119.5	126.75	112.7	151.4	137.4	117.6	113.75	109.2	106.25	118.45	124.95	125.9	121.15	122.9	122.35	118.95	121.1	112.9	119	122.75	121.05	114.15	108.25	142	105.95	117.5	119.6	87.4	110.35	107.2	103.45	144.6	104.85	114.05	106.9	113.45
301	gnf1m18296_at		0				28.95	51.9	52.4	52.55	50.65	56.25	52.2	56.15	52.5	49.35	74.05	63.95	52.7	53.3	51.05	50.35	58.4	55.3	57.4	60.1	53.45	55.65	55.05	58	50.4	60.95	53.65	50.55	53.25	51.95	59.8	51.65	53	57.2	45.1	51.45	51.7	49.85	71.05	51	61	47.4	53.05
302	gnf1m05667_a_at	gnf1m05667_a_at	3	CEPK302	cyto	STK	1329.85	57.3	58.9	62.35	56.7	54.7	58	59.25	61.4	53.5	64.05	61.8	56.85	58.65	55.3	76.9	63.1	59.65	59.95	60.05	59.6	59.1	57.45	901.85	56.1	60.1	60.95	55.65	57.35	56.65	65.45	56.3	57.1	60.4	51.9	57.05	1381.75	114.7	88.2	55.3	68.75	52.3	58.75
303	gnf1m26961_at	gnf1m26961_at	0				41.6	31.65	33.35	33.45	33.15	33.25	36.25	32.3	33.4	36.85	35.65	35	34.95	31.95	36.6	32.25	39.1	40.95	34.1	39.75	42.35	49.05	40	63.6	32.6	33.55	33.8	29.75	33.3	34.8	29.9	33.7	38.65	34.85	44.9	33.05	69.3	31.1	35.4	30.05	42.05	35.15	27.7
303	gnf1m18002_a_at		0				26.8	39.7	40.55	39.45	39	38.15	39	41.1	40.85	38.75	44.85	43	39.15	38.9	38.5	38.5	41.1	41.7	51.35	42.05	40.3	43.35	39.55	41.9	38.15	41.65	40.4	38.4	40.15	39.2	41.25	39.1	40.75	41.5	37.6	38.8	39.45	38.6	60.05	38.55	45.95	36.25	40.25
303	gnf1m27976_at		0				23.8	59.35	61	60.3	57.55	57.75	61.65	63.35	59.8	56.55	72.95	71.05	59	60.3	53.4	71.4	72.35	65.35	63	69.95	62.6	63.5	60	65	57.5	67.15	65.4	58.75	61.1	59.85	64.9	59.55	61.05	64.8	52.8	58.2	57.9	55.05	75.2	57.95	61.7	51.4	61.25
304	gnf1m11154_a_at	gnf1m11154_a_at	33	CEPK304	UBQ	STK	1821	817.4	266.6	238.15	258.4	189.3	179.8	222.75	193.45	182.3	502.75	206.95	179.35	186	197.25	190.05	196.8	234.5	242.5	255.9	312.65	218.35	204.35	709.65	180	218	188.9	173.75	189.55	275.6	203.6	218.6	259.15	199.2	211.9	181.3	1994.75	217.25	211.9	200.65	230.7	184.15	189.95
305	gnf1m08155_a_at	gnf1m08155_a_at	61	CEPK305	cyto	STK	650.05	908.15	873.65	948.4	710.4	801	995.35	882.3	862.9	952.55	1010.4	1037.2	1015.9	1092.9	850.85	986.6	1022.5	950.9	827.15	923.35	936.55	954.55	1175.15	874.15	1022.55	1073.25	1022.4	984.85	891.45	831.45	926.1	854.75	1360.45	993.5	822.85	1057.6	779.3	857.3	1028.2	833.4	756.4	999.4	751.5
306	gnf1m11548_a_at	gnf1m11548_a_at	34	CEPK306	other	STK	2206.5	127.85	133.65	107.55	344.85	170.4	161.5	2039.15	568.7	136.85	219.15	205.15	162.9	216.3	1999	196.95	193.3	167	345.05	234.5	221.15	186.1	1046.2	138.35	191.45	151.45	199.55	161.2	633.3	594.3	226.2	489.55	140.1	587.35	734.25	114.4	140	193.6	228.3	499.4	415.05	135.45	707.3
307	gnf1m21245_at	gnf1m21245_at	40	CEPK307	UBQ	STK	18061	73.1	87.45	143.65	1688	1232.55	119.15	6793.6	150.55	2382.35	697.55	1294.55	176.25	98.8	4953.15	785.25	102.35	427.8	149.15	115	188.65	339.45	5276.5	169	169.6	11603.1	160.1	207.1	193.8	1345.3	156.45	5916.8	327.6	461.05	833.65	499.35	193.45	3447.3	57.8	144.85	362.65	339.85	2526.7
307	gnf1m04253_a_at		2				247.35	65.95	66.15	65.5	72.4	64.7	65.95	72.1	69.25	105.35	101.35	77.3	64.6	63.75	256.65	64.1	73.3	73.65	74.15	80.5	69.55	70.7	100.35	78.9	62.6	74.2	68.2	62.1	68	76.55	79.1	104.55	67.4	72	60.45	64.25	66.65	65.7	94.1	62.7	70.2	58.05	68.2
307	gnf1m22425_at		0				110.1	31.6	31.95	31.55	30.8	30.9	31.55	32.55	32.15	30.55	34.35	33.4	31.05	31.5	30.45	30.75	33.45	33.05	32.75	33.15	32.25	32.6	33.35	33.55	30.8	57.8	32.2	30.55	31.9	30.8	32.65	31.35	31.85	33.35	30.15	31.15	31.25	30.85	37.45	30.7	32.5	29.1	32.4
307	gnf1m19465_at		0				22.2	40.85	41.5	41.75	39.75	40.3	40.95	42.3	41.65	43.7	57.4	43.6	40.45	40.5	41.25	40.75	42.45	42.05	41.9	42.8	41.6	41.65	45.4	42.9	40.2	42.9	41.35	40.15	41.25	46.75	43.35	41.45	41.95	42.9	39.3	40.35	40.6	39.05	55.45	39.55	42.45	38.95	41.75
308	gnf1m30649_at	gnf1m30649_at	1	CEPK308	cyto	STK	110.3	124.45	134.15	120.05	123.85	137.25	116.9	112.5	121.7	118.15	129.7	125.45	115.25	119	134.2	110.25	122.75	127	113.35	111.6	115.45	123.9	111.85	126.15	117.55	140.15	126	117.25	125.2	110.8	152.55	120.2	135.7	124.15	134.9	115.7	113.65	123.5	138.95	121.1	135.1	110.3	133.1
308	gnf1m14973_at		0				65.95	109.7	112.6	116.65	108.95	97.4	123.7	129.1	102.8	103.95	112.65	115.75	112.85	111.9	106.35	114.25	114.2	117.5	89.45	101.15	116.35	118.2	112.05	119.05	111.3	115.05	113.4	110.05	113.15	106	107.35	107	114.15	116.65	97.2	124.05	109.3	106.9	136	151.95	123.2	101.4	118.6
309	gnf1m11499_at	gnf1m11499_at	1	CEPK309	other	STK	872.6	77.65	65	73.45	62.9	60.35	60.25	62.5	62.35	54.4	68.65	71.35	67.45	60.75	57.3	58.7	68.05	67.8	67.4	78.65	63.3	67	59.55	90.15	61.9	64.85	62.1	57.45	60.75	56.8	82.6	58.8	69.9	63.75	85.3	71.55	66.75	58.8	114.25	58.5	61.95	52.55	67.25
310	gnf1m12869_a_at	gnf1m12869_a_at	0				52.75	73.2	72.1	71.5	69.35	68.8	76.2	80.55	79.75	67.45	108.9	85.85	76.85	71.85	67.85	69	86.2	82.9	86.05	81.95	76.7	79	74.6	82	74.35	84	75.75	70.85	75.4	68.7	85.6	71.75	75.5	84	66.7	73.1	72.9	67.1	113.65	68.05	76.7	64.05	75.05
310	gnf1m18520_a_at		0				48.4	23.55	23.1	19.95	19.35	19.3	19.6	19.95	20.85	19.15	20.9	20.45	19.3	19.35	19.15	19.2	19.8	19.95	19.95	20.15	25.7	19.85	19.45	21.9	19.15	20.2	19.65	19.15	20.85	23.8	20.15	19.45	19.6	20.4	33.2	19.95	19.55	19.05	22.9	19.4	20.05	18.75	19.8
310	gnf1m09566_s_at		0				9.65	31.6	32.1	31.9	31	30.9	31.65	32.65	34.8	30.45	36	35.05	30.7	31.2	30.6	31.1	38.55	36.8	32.8	33.25	32.9	35.25	31.35	34	30.85	33	31.95	30.75	32	31.8	32.9	31.35	31.8	33	29.2	31.15	31.3	30.55	35.8	32.8	33.85	28.9	32.25
311	gnf1m28859_a_at	gnf1m28859_a_at	61	CEPK311	cyto	STK	898.4	851.85	880.15	913.6	674.85	691.6	733.9	790.9	1140.95	710	495.75	785.8	694.9	852.05	676.25	920.2	1018.85	804.1	845	979.1	912.3	994.3	749.75	975.05	712.75	758.55	787.5	711.2	784.2	819.3	847.3	719.4	790.75	868.45	651.75	896.7	748.45	593.2	1394.15	799.25	974.6	758.85	795.35
311	gnf1m08540_at		0				10.45	35.9	36.2	36.4	35.05	35.25	35.8	37.85	36.6	34.3	43.9	38.55	35.2	35.3	34.3	35.45	36.5	38.1	37.8	37.25	36.4	36.9	35.65	38.3	34.55	38.6	36.4	34.75	36.4	34.85	38.2	35.7	36.1	37.9	33.65	35.35	35.7	34.8	43.55	34.8	36.95	33.7	36.6
312	gnf1m21560_at	gnf1m21560_at	51	CEPK312	other	STK	832.1	271.2	239.4	213.55	421.6	395.2	288.45	563.95	157.2	272.75	279.9	222.95	589.55	975.9	215.3	237.45	547.5	344.5	187.7	143.8	236	399.9	321.35	346.9	615.7	225.05	424.95	188.8	316.3	379.5	272.75	295.1	324.35	178.3	284.85	546.05	355.3	508.6	246.65	470.65	193.3	213	198.05
313	gnf1m11233_at	gnf1m11233_at	61	CEPK313	other	STK	2173.55	2191.3	1697.75	1410.15	1257.9	1208.25	558.5	1055.5	670.6	1280.9	1196.15	841.85	613.3	616.35	1059.3	831.75	663.5	961.05	1027.05	909.8	995.55	1018.8	1027.95	670.9	647.55	982.6	832.5	561.5	1203.6	1585.35	1176.7	1722.1	1828.35	899.6	774.8	525.55	824.55	1342.75	1017.75	1438.15	1059.9	690.4	914.3
313	gnf1m04183_a_at		61				705.8	982.6	749.4	677.55	542.35	599.4	457.95	548.4	603.4	808.95	491.1	547.25	526	492.1	531.45	460.95	524.4	668	657.35	694.4	796.6	787.35	536.65	555.25	467.75	562.35	498.65	473.55	517.7	552.3	569.1	824	1130.2	504.75	520.45	541.45	457.7	645.1	628.45	601.2	594.85	535.25	505.9
314	gnf1m06593_a_at	gnf1m06593_a_at	61	CEPK314	cyto	STK	605.9	508.2	418.8	428.75	335.15	356.4	355.3	395.35	325.25	589.5	525.85	471.45	350.8	377.5	354.2	424.8	455.55	381.95	343.95	329.95	299.8	353.95	400.2	398.75	380.35	450.1	361.25	368	620	282.8	332.7	541.45	414.2	482.7	383.05	362.5	485.45	292.3	658.3	888.7	805.95	359.4	368.2
315	gnf1m10084_a_at	gnf1m10084_a_at	4	CEPK315	UBQ	Y	501.35	84.15	62.7	61.95	57.15	60.1	40.1	63.95	266.6	133.3	55.55	41.8	46.95	49.1	66.4	60.05	49.35	58.15	239.6	72.4	66.85	54.4	62.75	96.1	52.85	54.8	47.5	47.4	64.2	95.2	76.55	47.55	51.25	55.15	51.85	47.25	128.45	64.65	92.8	55.8	104.8	51.75	541
316	gnf1m00010_at	gnf1m00010_at	8	CEPK316	other	Y	16222.3	135.65	168.75	150.95	121.6	148.65	210.8	128.25	119.45	105.1	75.7	118.8	192.15	563.25	94.65	147.45	219.3	117.85	105.15	107.1	100.25	109.75	119.8	132.7	249.35	102.5	283.6	146.05	124.05	185.95	121.6	113.5	153.1	111	166.5	174.9	157.05	223.7	131	154.8	143.5	426.9	115.65
317	gnf1m30613_a_at	gnf1m30613_a_at	52	CEPK317	other	Y	2988.5	763.35	469.55	472.65	463.25	629.35	2323.75	410.35	1302.45	515.3	123.35	97.4	1324.8	3075.75	655.75	296.3	1668.05	91.4	324.9	283.2	249.4	123.9	407.85	703.15	2606.4	249.95	1324.45	1490.25	1164.75	711	87.25	1026.15	352.7	237.25	1216.85	2243.3	1478.35	322.1	137.9	571	852.3	1711.3	1721.35
317	gnf1m20198_s_at		1				219.25	114.65	90.85	118.1	81.95	85.25	151.05	83.6	86.4	81.15	90.8	85.9	91.95	134.9	80.55	81.8	158.25	88.8	85.75	87.4	92.45	88.75	82.1	87.3	192.55	104.75	109.4	98.7	111.65	103.2	114.05	89.3	90.1	113.25	106.35	290.5	82.2	78.6	95.85	81.3	156	168.85	103.1
318	gnf1m00767_a_at	gnf1m00767_a_at	14	CEPK318	other	Y	2753.9	20.6	21.1	20.95	28.6	23.95	747.05	21.1	20.6	20.45	22	21.95	1366.2	721.9	20.2	1182.65	586.35	21.05	20.7	20.95	20.6	20.9	20.65	21.35	582.4	21.25	1004.1	806.25	20.75	20.3	21.15	20.7	20.65	20.85	56.1	909.2	20.6	20.35	22.75	35.6	21.75	1762.55	20.75
320	gnf1m12222_a_at	gnf1m12222_a_at	8	CEPK320	other	Y	815.25	514.35	73.5	94.35	142.2	103.55	65.6	264.4	65.5	64	75.3	75.85	58.25	63.8	154.55	65.75	70.1	68.15	62.8	62.05	69.95	64.7	83.9	62.4	65.2	70.35	61.45	61.5	71.6	207.35	72.6	867.25	374.45	73.8	113.05	63	52.85	294.7	76.05	62.3	70.25	52	275.65
320	gnf1m21238_a_at		0				44.6	63.9	66.85	66.6	62.2	61.85	63.05	80.5	66.7	62.85	80.8	74.8	60.8	60.4	60.95	61	67.35	71.1	73.85	72.15	77.3	69.55	66.7	85.3	59.65	67.3	64.6	60.25	69.65	63.55	98.85	67.75	80.55	69.55	54.25	62.75	64.25	67.45	78.85	60.35	76.85	54.55	86.25
321	gnf1m02864_a_at	gnf1m02864_a_at	6	CEPK321	PM	Y	2609.85	49.9	48.6	47.15	113.95	404.2	46.45	50.85	67.35	174	61.3	193.65	50.55	50.15	51.85	62.3	52.4	90.2	52.95	54.35	127.75	143.2	51.45	51.8	47.25	349.1	50.45	47.3	145.15	49.8	53.9	2655.9	284.95	51.9	46.05	53.55	49.75	313	59.15	56	101.9	58	49.35
322	gnf1m03236_a_at	gnf1m03236_a_at	35	CEPK322	PM	Y	12871.5	140.3	147.3	149.45	461.8	1204.25	172	214	161.6	229.65	207.1	228.9	230.15	186.25	271.05	152.2	206.65	210.4	187.2	171.95	256	216.35	335.35	217.8	172.1	544.85	172	202.6	547.7	159.85	213.75	13011.8	213.45	165.95	156	182.05	202.15	311.7	276.05	201.85	251.9	173.3	206.05
322	gnf1m28090_at		0				117.15	62.7	48.7	53.75	47.15	49	62.3	76.45	52.5	66.2	55.8	56.45	53	52.55	51.9	49.7	50.55	61.4	46.65	54.85	59.4	53.75	67.85	102.25	45.95	65.7	83.95	52.65	116.1	54.75	91.8	157.4	59.35	78.1	41.8	56.95	65.85	54.65	123.4	59.55	136.55	42.05	72.1
323	gnf1m16667_a_at	gnf1m16667_a_at	0				66.8	131.8	150.3	128	136.75	120.3	126.45	124.65	140.8	162	161.95	147.25	127.3	122.75	151.45	118.4	136.45	133.05	137.5	128.6	124.7	133.7	127.4	151.35	123	141.5	131.4	140.25	129.05	122.9	158.85	122.75	134.35	133.75	114.8	124.55	137.45	121.5	151.6	126.3	154.05	113.35	128.35
324	gnf1m15623_a_at	gnf1m15623_a_at	0				89.1	87.35	89.9	91.45	167.75	144.25	92	97.85	94.75	115.65	123.65	115.95	92.55	87.05	88.7	86.45	110.65	106.35	102.6	110.55	103.35	104.2	93.55	108.35	83.35	111.45	93.85	84.7	94.2	163.8	123.5	95.95	96.8	103.6	78.9	90.2	93.15	88.25	167.75	91	131.45	78.65	94.35
325	gnf1m02486_a_at	gnf1m02486_a_at	7	CEPK325	cyto	Y	636.15	94.65	90	95.6	92.65	91.05	117.8	75.4	80.15	52	89.85	81.4	100.7	129	79.25	688.15	125.5	101.65	298.7	126.55	96.3	96.7	86.25	116.65	113.8	98.25	120.95	145.65	64.6	73.55	76.7	100.8	96.25	103.6	107.4	134.8	140.15	87.25	74.05	82.85	128.5	293.95	90.95
326	gnf1m02487_s_at	gnf1m02487_s_at	32	CEPK326	cyto	Y	16027.8	260.9	299.05	279	142.15	37.85	112.65	332.1	16050.6	52.75	48.75	35.05	289.75	100.9	2191.15	728.3	50.15	116.9	922.9	217.1	132.8	86.45	635.5	10800.3	145.2	35.35	103.1	331.4	48.2	579.55	22.9	235.45	139.3	41.1	1012.4	229.25	8599.2	163.4	32.5	111.75	1710.9	420.25	2516.2
326	gnf1m24878_a_at		0				36.6	76.75	77.1	75.9	75.45	73.9	75.6	81.9	83.95	69.25	89.9	84.6	76	75.35	77.45	70.9	82.6	82.95	87	81.1	78.65	81.55	76.45	83.4	71.4	87.25	78.05	74.75	78.6	74.15	81.45	76.55	78.7	85.95	69	75.25	80.85	70.85	101.15	72.85	79.8	66.4	80.15
327	gnf1m04287_a_at	gnf1m04287_a_at	26	CEPK327	multi	Y	10125.6	190.05	221.3	164.05	136.6	169.95	129.5	134.8	1255.35	2826.35	1045.9	127.45	149.3	127.1	1019.4	124.3	171.15	2208.5	2896.65	1865.55	1645.55	2445.95	182.25	1058.35	149.4	174.65	170.35	159.6	203.75	766.65	147.65	199.35	164.75	463.75	163	140.7	1387.55	613.4	154	203.35	210.8	127	122.75
328	gnf1m12925_a_at	gnf1m12925_a_at	0				101.65	69.9	71.75	82.1	68.15	68	67.6	81.5	71.5	65.2	90.4	76.75	68.1	65.45	66.4	67.8	81.3	73	75.1	75	71.4	78.6	69.15	74.15	67.5	83.1	69.95	64.85	71.85	67.8	77.2	69.25	72	75.55	64.5	67.05	69.05	66.6	83.25	61.15	71.75	70.75	70.5
330	gnf1m15829_a_at	gnf1m15829_a_at	61	CEPK330	other	Y	18788.7	825.5	877.5	821.35	1244.25	2666.75	8461.35	1326.35	850.5	813.35	1578.25	1020.5	7128.7	6869.55	605.6	6918.2	4080.75	897.35	742.35	791	854.95	853.2	1015.65	687.65	8300.4	2767.55	4965.35	19139	1435.8	808.8	706.15	1710.1	889.25	852.05	1057	5102.9	681.25	1328.95	350.3	3835.3	1064.25	10727.3	1336.4
331	gnf1m30132_at	gnf1m30132_at	0				37.35	48.8	49.4	48.95	47.45	47.8	48.75	50.8	49.95	46.55	54.1	52.65	47.9	47.7	46.65	47.4	48.4	50.95	50.35	50.85	49.7	50.35	48.4	56	47.25	46.85	49.65	47.25	49.3	47.45	51.3	48.4	55.2	39.6	44.9	47.95	76.95	47.05	57.55	46.5	48.95	45.1	49.55
332	gnf1m20836_at	gnf1m20836_at	61	CEPK332	cyto	Y	1183.05	389.85	253.3	315.9	376.6	447.55	439.05	1383.85	822.25	394.5	520.55	352.15	515.3	422.95	795.45	335.8	351.65	322.85	721	806.45	644.15	419.9	406.75	273.4	584.55	288.95	593.15	513.65	372.5	352.3	335.5	759.15	354.5	370.65	362.2	602.75	257.85	546.45	229.95	407.4	523.85	554.5	381.35
332	gnf1m22642_a_at		60				2213.65	407.5	283.45	330.6	743.45	997.5	2384.3	1091.85	617.1	748.9	406.15	413.7	1493.45	1451.6	674.6	793.15	1397.2	652.15	819.15	918.6	672.1	637.2	541.85	344.4	1706.9	395.05	1539.5	1380.45	819.5	454.9	248.45	1105.25	456.65	535.55	1527.1	1711.1	264.9	585.65	369.75	747.5	892.15	1783.3	741.25
332	gnf1m29150_at		15				260.1	151	163.45	165.05	159.15	159.1	164.45	222.45	172.7	144.8	284.7	194.6	209.5	182.2	160.9	175.35	207.85	193.75	238.8	188.35	196.35	207	187.9	232.6	160.85	225.6	200.05	176.25	194.45	156.35	180.75	166.35	189.3	192.5	147.75	186.75	201.3	163.4	266.5	180.85	192.6	160.75	179.5
332	gnf1m06326_s_at		9				193.1	166.2	188.3	201.15	156.55	158.5	175.75	184.75	165.1	151.2	178.55	181.05	158.65	162.2	144.6	168.05	171.7	166	164.3	171.9	168.4	179.9	163.4	144.95	212.6	155.3	229.3	169.85	164.35	160.3	167.05	183.55	163.8	165	158.55	300.5	153.35	160.7	218.05	135.85	306.35	129.95	164.05
334	gnf1m03161_a_at	gnf1m03161_a_at	56	CEPK334	UBQ	Y	815.1	361.65	405.8	314.55	485.05	278.8	355.15	270.65	438.95	230.65	789.55	814.05	263.3	321.25	213.35	282.55	390.65	296.6	332.7	312.95	326.8	248.75	238.85	237.55	301.55	467.05	546.65	192.5	456.8	387.35	257.2	239.3	302.5	661.5	317.3	572.85	160.2	289.25	242.5	258.1	372.55	295	273.55
335	gnf1m27701_a_at	gnf1m27701_a_at	3	CEPK335	PM	Y	8874.8	46.7	47	46.45	45.5	45	45.6	48.85	55.4	44.35	55.45	51.75	51.55	45.45	44.05	8917.8	49.45	49.7	54.2	49.9	48.3	51.55	53.55	50.1	44.25	51.65	47.5	59.75	47.15	45.2	51.1	46.05	47.1	49.75	43	45.6	45.75	44.7	56.45	44.85	47.9	82.5	47.1
336	gnf1m27538_at	gnf1m27538_at	10	CEPK336	PM	Y	399.2	204.45	190.1	193.15	161.3	170	155.15	175.75	252.2	153.8	202.4	184.8	160.5	165.95	169.3	168.75	174.95	262.2	224.1	239.15	274.2	191.9	164.95	216.55	158.25	169.2	167.25	162	165.35	162.05	160.55	180.7	180.95	177.5	166.5	172.65	169.3	180.1	166	155.85	441.35	140.25	172
336	gnf1m02260_a_at		6				2353.85	119.05	120.3	120.15	146.35	737.65	122.5	122.3	104.65	143.1	128.7	154.95	133.5	135.65	117.2	119.25	132.65	115.25	110.85	119.3	117.95	119.25	121.7	118.65	119.55	334.75	128.75	142.85	155.45	117.1	126.1	2219.55	122.3	125	112.9	178.9	116.95	121.85	135.2	115.9	534.45	215.6	121.7
337	gnf1m01130_a_at	gnf1m01130_a_at	0				31	50.8	53.9	52.65	51.5	66.35	53.2	55	56.1	52.65	57.55	63.05	54	63.15	53.05	53.5	81.05	61.9	56.75	56.3	60.35	75.2	50.55	53.35	56.15	56.6	55.65	53.2	58.8	50.25	61.3	64.2	61.15	54	58.5	54.2	60.05	53.75	59.5	52.55	56.2	52.15	55.45
338	gnf1m02441_a_at	gnf1m02441_a_at	61	CEPK338	PM	Y	9126.8	366.15	528.5	656.2	1341.6	3214.95	412.55	634.8	356.5	1192.4	522.75	1639.3	585.45	502.3	636.55	481.75	617.65	1197.9	506.35	771	1735.55	1190.5	880.2	724.65	550.5	2911.65	580.3	555.35	1450.55	747.55	875.05	9483.3	3175.25	1039	1063.5	671.45	959.1	1398.55	412.25	849.75	1627.2	485.4	603.45
339	gnf1m00341_a_at	gnf1m00341_a_at	2	CEPK339	PM	Y	279.55	55.85	57.8	58.65	56.2	332.55	57.1	59.9	61.5	54.65	64.4	64.9	57.7	56.65	55.2	59.85	62.45	65.2	86.05	62.35	63.45	61.55	60.3	65.15	57.25	61.55	57.45	55.75	306.2	86.1	199.05	115.15	58.95	66.75	53	56.95	56.45	60.95	66.4	53.35	59.7	61.4	58.1
340	gnf1m17115_at	gnf1m17115_at	61	CEPK340	PM	Y	5142.25	293.2	331.85	287.5	288.05	286.45	1535.05	1427.25	303.6	328.9	287.95	297.05	1200.5	2183.9	5272.1	224.65	702.1	511.4	373.45	382.6	343.95	446.3	2040.9	297.85	1964.55	299.15	1604.95	3616.05	590.35	388.45	486.7	5366.9	306	299.75	916.75	1221.4	267.9	293.15	344.75	277.6	294.75	2558.45	532.2
341	gnf1m27100_a_at	gnf1m27100_a_at	61	CEPK341	PM	Y	9890.2	470.35	272.7	499.45	3635.45	2660.05	1197.8	1554.2	1251.45	2508.9	393.95	1239.45	3275.2	878.45	5095.9	4448.25	865.2	2148.35	1990.35	1326.25	1677.05	1986.4	3398.7	1050	802.2	639.15	1621.7	1197.25	882.25	673.4	432.05	1454.4	706.3	995.8	1969.4	1962.4	882.25	1903.5	783.1	887.75	10144.4	3017.4	1431.15
342	gnf1m02249_s_at	gnf1m02249_s_at	60	CEPK342	PM	Y	3758.55	225.4	282.85	341.5	1266.6	3945.2	546.4	1318.95	689	391.45	721.25	1200.15	1023.5	599.2	2208.6	500.8	846.5	1565	572	678.15	1054.55	1540.95	1234.7	403.35	1114.8	663.2	1032.55	593.4	661.1	885.95	1059	2305.45	331.9	362.15	776.35	1196.5	186.65	1367.2	209.85	486.75	2261	486.4	649.5
342	gnf1m26805_at		47				22427.2	86.25	87.15	113.25	3806.9	15840.6	1012.55	4650.15	22509.2	2183.6	111	104.4	3630.7	1493.8	12922.8	82.05	1312.5	3545.05	1813.75	893.65	1131.1	2840.15	6775.5	4492.45	2698	91.55	1715.05	1624.7	684.2	2358.05	1584.6	9287.55	96.85	397.85	1580.25	3472.9	5433.75	4337	97.7	113.55	3074.35	1486.6	1362.25
343	gnf1m02261_a_at	gnf1m02261_a_at	56	CEPK343	PM	Y	316.6	316.95	251.5	290.7	239.45	221.85	259.5	243.5	229.5	371.5	314.3	287.1	286.4	243.3	141.95	292.55	292.15	316.4	229.55	293.2	239.25	268.7	248.85	298.45	230.95	260.15	255.5	228.7	252.15	257.25	322.55	225.6	328.95	205	228.45	242.4	245.05	232.7	288.8	186.05	330.85	294.55	230.85
343	gnf1m26341_at		0				33.25	78.1	76.5	75.9	97.35	73.2	75.15	79.8	76.65	72.45	86.65	91.95	74.15	74	71.9	72.5	80.1	78.9	79.6	78.1	76.5	77.65	74.4	84.85	72	79.6	73.9	70.4	76.65	77.25	82.7	74.05	77.7	78.85	67.6	73.25	74.3	73	93.25	97.65	80.1	66.8	73.4
344	gnf1m04003_a_at	gnf1m04003_a_at	56	CEPK344	PM	Y	20916.3	406.6	674.45	924.8	1884.85	133.9	1089.85	457.3	252.9	1663.05	375.65	253.2	6295.95	688.55	1091.8	2479.55	531.85	644.75	563.65	651.65	824.5	727.5	579.55	17376.2	867.45	274.85	2084.2	1024.25	371.4	3150.35	108.45	7859.8	948.05	4462.65	505.6	1534.4	21024.8	1526.35	156.15	231.2	6240.35	649.6	189.65
344	gnf1m21323_at		0				10	34.1	34.6	34.35	33.2	33.25	33.95	35.2	36	32.55	38.8	36.75	33.65	33.4	32.7	34	35.55	36.05	35.45	35.9	35.2	35.3	33.8	37.5	33.15	36	34.5	33.15	34.4	33.7	36.25	33.85	34.25	35.7	31.85	33.5	33.75	32.95	41.85	33.15	35.2	31.85	34.6
345	gnf1m00983_a_at	gnf1m00983_a_at	48	CEPK345	PM	Y	12775.6	301.35	391.2	137.45	3626.9	488.15	1124.7	562.75	94.85	2609.6	1146.75	407.4	451.7	1831.8	1441.95	251.3	866.55	153.85	966.05	237.65	119.45	109.6	1712.75	99.7	1541.85	765.95	723.9	620.95	601.8	401.45	1000.25	1343	7210.3	168.45	509.35	735.95	123.5	766.3	118.65	287.15	12870.5	967.5	410.45
346	gnf1m02615_a_at	gnf1m02615_a_at	60	CEPK346	PM	Y	9335.3	238.75	300	326	3441.2	1925.55	1397.45	1534.75	1261.9	1540.9	193.85	494.9	598.55	1046.75	3655.1	519.1	725.4	1849.1	1750.75	2196.95	1926.95	2120.15	2003.45	625.85	1377	973.4	919.85	1606.1	939.75	1302.2	373.8	9529.15	882	635.85	876	821	519.2	4049.25	1167.3	542.75	6777.75	1857	1703.35
346	gnf1m23300_at		0				63.4	78.15	83.75	79.15	77.15	78.35	77.95	81.95	78.85	78.8	92.85	81.9	74.8	77.3	76.25	75.6	81.25	79.55	80.95	82.7	78.8	79.2	77.65	109.45	76.45	80.55	78.25	76	82	81.4	123.95	86.5	78.2	80.25	74.55	76.45	137.9	76.2	86.9	78.4	79.95	74.5	78.5
347	gnf1m01562_a_at	gnf1m01562_a_at	58	CEPK347	PM	Y	3444.85	221.45	273.05	379.25	1426.55	1368.5	398.15	466.4	123.05	1185.85	270.45	739.9	510.1	461.85	1070.95	808.6	520.1	941.55	306	375.1	501.3	899.3	1063	220.3	382.65	1424.7	516.35	414.2	643.3	481	461.15	3567.9	896.35	475.8	1047.25	475.3	271.1	2130.3	358.75	798.85	2679.15	569.25	451.1
348	gnf1m10710_a_at	gnf1m10710_a_at	60	CEPK348	cyto	Y	12671.9	12820.5	7286.6	6043.3	2820.8	1753.1	243.95	1353.9	2185.5	3167.1	1496.95	214.95	503.5	324.3	2047.6	1821.65	299.2	1385.85	1522.35	1119	850.85	1607.7	1473.55	1032.9	270.05	303.25	260.7	500.85	759.95	2428.45	1551.3	1424.55	6645.6	749.8	1234.85	1154.75	1802.2	1773.75	240.95	570.8	1268.1	620.05	1416.2
349	gnf1m11292_a_at	gnf1m11292_a_at	61	CEPK349	cyto	Y	10154.5	1851.8	2615.3	2389.6	1553.35	1522.65	9240.95	1673.8	1641.6	1741.15	2248.8	1957	2147.4	11306.5	1536.55	1359.65	6760.95	1604	1787.5	1936.75	1799.4	1735.3	1640.4	1675.45	7393.85	1426.65	9256	6001	1660.35	1782.05	1616.05	1828.05	1887.85	1606.15	1674.8	3081.1	1530.85	1553.6	1333.1	1528.05	2172.05	6617.55	1417.05
349	gnf1m23389_at		0				87.95	63.35	64.4	63.75	60.3	60.05	62.85	64.95	69.6	62.55	73.95	65.95	61.75	63.85	61	61.3	84.9	104.85	70.95	68.95	82.75	69.85	64.9	79.55	59.65	68.6	64.8	63.4	81.1	74.6	82.9	62	63.05	65.7	60.45	63.45	62.25	60.55	146.35	61.45	139.15	58.4	63.7
350	gnf1m16863_a_at	gnf1m16863_a_at	60	CEPK350	multi	Y	3015.9	648.6	251.9	245.15	495.85	363.95	223	239.15	274.4	3195.3	2711	358.65	218.5	211	251.3	204.2	236.15	262.9	534.05	515.15	252.5	238.9	461.7	227.7	225	281.65	235	229.5	295.75	285.95	376.55	538.6	613.1	514.6	244.2	179.4	224.7	301.85	235.8	213.85	235.25	216.45	271.2
351	gnf1m12658_a_at	gnf1m12658_a_at	61	CEPK351	Nuclear	Y	5923.15	607.2	578.45	695.5	1104.45	1095.2	808.05	1111.85	1058.5	803.4	961.05	941.95	1004.55	803.3	1401.9	826.35	763.15	1299.7	1579.65	1306.7	891.8	1075.95	1261.6	6489.65	908.15	1492.7	717.6	806.15	694.25	832.8	644.35	970.15	936.05	759.1	1021.15	732.35	5857.4	1239.85	705.85	1027.2	1692.25	722.15	869
351	gnf1m26986_at		0				31.7	52.85	53.95	52.8	52.95	52.35	53.65	58.2	54.8	56.1	58.6	60.9	51.25	53.65	52.5	51.2	58.55	57.1	56.8	56.7	55.5	55.6	57.55	56.05	50.4	57.55	54.6	53.55	53.35	63.85	58.8	53.05	54.1	56.55	49.1	53.35	51.3	57	66.4	54.95	77.85	46.15	54.9
352	gnf1m00660_a_at	gnf1m00660_a_at	1	CEPK352	cyto	Y	303.55	65	63.05	64.65	65.6	65.55	67.15	83.45	66.8	63.8	79.05	79.3	66.3	66.1	64.8	61.05	72.85	74.15	74.65	74.5	68.65	73.7	67.05	71.45	65.05	75.95	68.8	65.15	71.1	180.1	72.65	66.55	67.6	70.45	62.2	66.35	65.95	67.9	79.8	64.55	69.3	61.3	69.3
353	gnf1m13210_a_at	gnf1m13210_a_at	9	CEPK353	other	Y	24499	24550.4	606.85	501.9	702.95	54.3	57.75	57.8	57.85	282.4	2315.75	67.6	55.45	56.35	54	56.9	62.7	62.85	62.5	62	60.4	59.25	58.1	64.2	52.65	64.7	59.6	54.6	58.4	59.7	66.9	58.1	3741.5	152.45	58.25	57.35	57.25	53.75	73.65	59	60.55	58.15	57.1
354	gnf1m17542_a_at	gnf1m17542_a_at	9	CEPK354	PM	Y	47828.8	1048.35	27759.5	26699.2	1262.9	26.3	26.45	27.05	27.2	40.85	37.1	28.3	26	26.9	25.7	26.1	26.8	28.15	50.3	56.65	32.7	31.75	28.2	29	25.8	1486.25	26.55	25.8	26.75	28.25	27.75	27.95	8079.8	27.65	25.05	25.75	39.3	26.6	30.7	27.3	27.15	36.45	26.8
355	gnf1m09406_a_at	gnf1m09406_a_at	30	CEPK355	multi	Y	7538.55	7704.7	257.65	237.35	456.9	223.05	192.5	197.6	196.25	2932.7	1522.6	211.35	187.15	190.15	186.05	184.5	204.65	199.75	201.35	203.25	197.4	207.5	195.95	207.55	186.75	199.15	195	173.9	195.65	294.35	257.65	1161.2	1664.1	201.3	207.7	189.05	192.3	188.05	227.2	166.15	197.55	174.7	195.7
356	gnf1m13471_at	gnf1m13471_at	61	CEPK356	Nuclear	Y	1711.95	381.9	348.85	350	528.8	366.55	351.6	387.5	403.25	495.2	2024.95	894.45	384.4	386.65	357.4	325.25	383.1	385.5	391.4	384.9	434	390.85	398.55	379.55	367.5	475.9	377.1	353.5	393.05	342.85	437.5	474.85	831	413.5	313	342.3	354.6	364.8	436.35	339.4	375.9	351.4	369.4
356	gnf1m23207_a_at		1				1008.45	1045.75	40.9	40.55	40.55	39.75	40.65	42.9	42	93.75	52.2	47.65	40.35	39.4	40.85	39.5	42.75	43.95	45.35	47.25	42	43.25	41.65	43.65	38.55	44.45	41.6	38.95	41.55	39.6	44.65	46.8	108.55	44.3	47.95	40.05	40.35	40.5	51.05	38.9	42.05	37.3	47.45
357	gnf1m13207_a_at	gnf1m13207_a_at	5	CEPK357	other	Y	582.2	272.05	115.8	114.3	154.6	102.1	113	105.05	99.8	682	224.95	123.55	106.55	109.65	117.15	111.9	112.6	120.5	127.75	119.05	117.65	117.85	214.6	120.95	107.4	119.95	114.8	110.2	114.25	109.55	121.5	112.1	307.15	119.15	104.2	110.3	113.1	107.55	153.5	116.95	122.7	135.95	136
358	gnf1m01801_a_at	gnf1m01801_a_at	0				29.05	43.75	38.35	32.1	30.6	31.25	31.2	32.55	30.95	29.45	34.85	57.9	30.05	31.9	30.2	30.5	32.9	32	35.05	32.45	31.6	32	31	32.75	36.5	32.65	32.65	29.55	31.5	30.6	32.95	31.5	31.25	32.7	29.15	30.75	30.7	30.2	35.3	30	31.95	29.3	31.45
359	gnf1m01146_a_at	gnf1m01146_a_at	55	CEPK359	multi	Y	10404.3	798.6	6927.2	4792.75	1406.9	1230.65	2095	227.2	146.4	1205.65	358.5	264.9	3276.3	2057.4	658	1007.6	1069.85	386	210.95	196.7	352.7	319.25	831.55	9798.65	2213.15	828.4	1512.75	2484.65	230.45	202.15	224.8	1104.1	2226.5	345.65	363.25	4186.95	10539.3	1849.95	282.2	452.1	321.9	1744.05	135
360	gnf1m01950_a_at	gnf1m01950_a_at	61	CEPK360	multi	Y	1705.8	241.2	222.55	298	676.15	1181.85	333.15	786.7	1608.4	362.9	540.75	306.1	478.2	337.05	916.2	347.95	431.9	458.25	703.25	599.6	632.45	479.15	542	1078.85	419.8	465.55	314.55	352.6	1120.15	1928.35	619.15	1403.2	471.7	782.8	610.25	453.85	1677.15	1592.05	470.75	354.05	806.35	434.8	805.75
361	gnf1m01755_a_at	gnf1m01755_a_at	0				73.55	45.3	45.45	45.15	43.75	44.4	45.2	47.9	114.85	42.5	52.4	50.4	44.5	44.5	114	43.15	50.95	47.35	46.7	47.6	46.85	46.6	45.25	48.25	43.75	48	46.4	43.85	46	44.2	49.5	44.95	45.6	48.8	42.5	44.45	44.95	43.6	57.5	44.5	46.65	41.3	45.95
362	gnf1m02826_a_at	gnf1m02826_a_at	1	CEPK362	cyto	Y	164	78.65	84.45	79.5	80.45	76.85	86.55	82	72.7	75.6	88.5	85.05	124.2	82.9	80.6	75.1	91.9	80.7	82.8	88.1	81.1	81.9	99.85	79.1	79.8	83.7	85.35	78.5	80.8	76.4	82.5	90.5	87.15	236.35	77.45	77.85	74.65	76.15	87.65	72.35	80.2	99.5	78.1
363	gnf1m12258_a_at	gnf1m12258_a_at	1	CEPK363	UBQ	Y	557.95	66.1	65.25	67.05	65.3	65.05	65.05	75.35	69.45	198.95	102.85	82.15	65.15	65.55	66.6	72.6	83.05	72.3	70.65	74	68.1	71.35	67.85	148.4	64.15	77.45	71.45	63.55	69.55	72.4	82.75	66.3	69	73.9	60.15	66.2	81.6	63.4	88.1	65.2	71.5	58	77.75
364	gnf1m03242_a_at	gnf1m03242_a_at	3	CEPK364	multi	Y	2394.2	30.3	2422.3	2305.05	35.05	29.8	30.35	31.2	30.35	29.1	34.7	34.05	29.75	29.9	29.35	29.55	32.9	31.45	31.15	31.55	31.55	31.05	30.15	31.85	30.55	31.65	30.75	29.5	30.65	29.65	32.65	30.2	122.9	31.85	28.3	29.85	29.65	29.45	39.4	28.6	31	28.1	30.7
365	gnf1m03112_a_at	gnf1m03112_a_at	9	CEPK365	cyto	Y	6710.4	6782.9	156.85	162.9	588.6	81.4	82.8	87.55	84.8	1515.9	680.3	93.6	80.75	80.6	83.15	82.45	89.6	98.5	102.65	104.8	92.2	94.5	88.7	840.55	79.7	91.45	83.65	79.5	82.75	89.85	92.25	106.7	912.45	99.7	77.55	81.05	1108.05	79.85	93.05	80.5	85.45	72.5	84
366	gnf1m02426_a_at	gnf1m02426_a_at	6	CEPK366	UBQ	Y	6726.1	49.55	6036.65	6771.6	280.7	48.5	49.6	51.55	50.8	55.35	65.45	54.35	48.8	49	47.25	48.5	51.7	53.3	51.55	52	50.6	51	49.75	52.35	49.25	63.4	50.45	48.3	59.5	48.8	54.8	49.1	1355.65	52.75	45.9	48.9	49.1	47.25	59.15	48	51.4	45.5	50.35
367	gnf1m03235_a_at	gnf1m03235_a_at	30	CEPK367	PM	Y	2281.8	2381.85	554.05	925.1	640.25	100.05	124.4	142.25	421.3	437.65	561.75	121.7	151.3	166.9	451.2	208.85	129.25	110.5	195.25	142.7	119.35	124.1	410.15	107.7	105.35	334.1	130.1	123.55	369.85	267.05	339.2	165.95	922.7	166.5	181.75	125	102.85	339.2	175.45	133.6	639.05	111.05	225.2
368	gnf1m28530_a_at	gnf1m28530_a_at	0				54.45	76.6	76.85	75.8	69.85	82.6	95.85	79.4	80.4	71.45	84.6	85.05	74.15	75.2	74.95	72.65	82	105.4	79.2	81.2	81.15	81.6	96.2	81.95	72.25	80.95	77.4	73.7	72.3	77.55	99.2	78.15	76.55	81	61.45	76.05	76.3	74.5	107.7	74.05	88.95	70.8	105.45
368	gnf1m27159_at		0				11.9	25.05	25.4	25.2	24.7	24.6	25	25.8	25.4	24.3	27.2	26.8	24.65	24.7	24.35	24.5	25.9	26.2	25.55	26.65	28.3	26.75	24.85	26.35	24.5	26.25	25.3	24.45	25.35	24.65	26.1	24.95	25.35	26.15	24.2	24.75	24.95	24.3	29.05	24.85	25.7	23.75	25.2
369	gnf1m21164_at	gnf1m21164_at	61	CEPK369	other	Y	16874.6	927.65	634.9	632.45	649.45	601.55	1222	633.45	903	595.25	575.35	481.9	1053.95	918.45	787.3	650.55	820.6	597	1242.25	1170.65	727.35	770.2	612.2	15351.8	913.95	607.9	1396.95	836.35	556.9	568.05	415.15	622.6	626.9	625.6	676.65	3940.9	17289.8	595.9	429.3	619.05	611.4	1248.9	638.95
370	gnf1m01399_a_at	gnf1m01399_a_at	0				53.65	93.55	50.5	52.75	50.9	50.75	64.4	52.45	55.6	51.8	52.55	55	53.25	67.8	47.15	51.4	61.65	66.05	63.7	59.15	58.95	56.15	50.65	52.55	57.15	53.9	52.55	53.25	49.55	54.95	54.3	51.5	52.1	54.6	97.8	60.05	44.15	50.65	57.9	51.6	58.2	61.35	52.15
371	gnf1m00802_a_at	gnf1m00802_a_at	0				104.8	56.7	61.55	63.85	63.65	62.25	80.25	68.05	71.85	75.9	66.6	71.3	67.15	76.65	63.1	56.1	70.75	66.95	69.65	65	63.1	69.1	63.45	69.25	75.6	64.2	70.95	123.4	66.15	57.3	61.3	69.65	66.6	56.8	58.9	86.85	71.1	60.9	74.9	68.9	67.05	158	63.2
372	gnf1m02977_a_at	gnf1m02977_a_at	61	CEPK372	PM	Y	654.05	589.05	561.55	593.55	498.5	435.1	531.6	535.5	510.3	518.65	366.7	794.25	501.45	445.35	438.45	734.2	660.15	648.35	462.6	655.65	705.1	704.35	741.2	586.15	511.25	612.1	690.85	530.25	578.95	551.45	560.35	446.15	622.95	532.45	329.1	574.1	410.45	307.7	858.35	482.55	549.9	504.65	576.85
373	gnf1m13605_at	gnf1m13605_at	61	CEPK373	PM	Y	4138.45	923.9	715.95	984.85	1467.7	3410.35	2389.35	2221.25	629.85	1970.05	832.8	573.25	2392.1	1513.3	2669.7	2440.1	1658.3	2029.2	975.05	724.5	1110.95	2228.7	2658.65	767.95	1864.45	1672.55	1812.3	1753.75	3161.1	1261.55	580.9	2541.2	1262.05	591.3	4058.35	2382.2	1010.3	2126.5	841.3	3296.65	1078.3	2948.85	2003.3
373	gnf1m18869_a_at		57				1384.2	200.3	223.9	215.45	213.15	1077.35	318.45	443.85	208	366.65	281.9	247.15	329.75	232.6	251.95	394.1	321	286.65	212.3	213.05	257.65	284.95	271.2	224.2	304.05	190.6	248.55	323.1	1205.05	208.1	273.15	555.1	243.25	227.7	1572.6	322.4	188.4	336.15	324.95	579.8	238.95	205.4	349.25
373	gnf1m24907_at		11				315.2	156.25	195.85	244.7	159.4	266.2	181.35	170.55	130.05	192.2	161.95	175.35	162.1	175.2	193.8	166.55	194.6	176	138.25	197.7	174.05	193.45	175.3	154.65	158.55	131.45	190.15	168.25	152.35	163.05	189.85	178.1	167.2	147.3	163.4	222	147.35	221.45	445.25	150.2	165.1	163.75	194.65
373	gnf1m26210_at		6				145.05	126.6	127.3	126.8	122.85	127.7	129.15	166.1	200	125.15	223.65	245.75	103	124.6	121.5	106.6	129.4	220.75	151.95	208.8	215.3	137.75	125.65	138.1	124.25	157.65	138.55	100.7	115.2	122.2	109.25	127.2	126.75	184.85	126	123.75	133.9	121.4	142.4	131.4	162.55	103.55	123.1
373	gnf1m20282_at		3				662.85	141.25	135.85	141.35	128.6	130.45	136.1	144.1	136.4	136.9	194.7	159.65	144.35	147.35	124.55	129.1	157.6	168.5	166.3	181.6	146.4	173.25	134.4	152.55	124.45	153.3	147.05	126.75	136.15	128.5	126	132.9	168	145.25	115.55	148.75	133.8	128.85	231.7	128.4	138.45	142.4	135.5
373	gnf1m29741_a_at		0				47.35	66.75	61.55	79.5	61.7	100.1	66.25	70.1	71.85	58.95	76	67.5	59.1	84	56.3	73.65	93.5	72.5	61.3	68.9	65.1	63.6	63.35	61.95	76	61.9	87.75	61.15	70	68.25	76.1	54.4	64.75	64.4	54.1	77.5	69.6	54.45	93.65	53.35	78.5	52.75	66.55
374	gnf1m02419_a_at	gnf1m02419_a_at	0				29.15	48.95	49.5	51.95	47.7	47.65	48.5	51.45	53	46.1	56.1	53.75	47.35	47.8	46.75	47.1	50.9	51.5	69.3	53.05	50.2	50.6	48.6	52.95	47.2	52.1	49.75	47.35	49.5	47.25	52.25	48.55	49.15	51.45	43.3	47.55	59.15	47.4	72.45	47.55	54.6	44.5	49.5
375	gnf1m03481_a_at	gnf1m03481_a_at	61	CEPK375	UBQ	Y	6787.3	2336.4	2244.2	2057.15	1663.65	1271.2	4184.65	4043.95	777.7	1386.1	1469.05	954.75	3518.75	6052.85	2586.5	3683	4166.45	1149.65	1257.95	1506.9	956.4	1073.35	1888.55	5584.7	5154.1	626.75	5015.3	6263.15	1023.05	1348.95	1305.25	1017.15	1811	2627.95	1218.6	3660	7064.95	1335.2	574.8	2217.55	1063.7	6752.95	1725.6
376	gnf1m11327_a_at	gnf1m11327_a_at	0				36.85	45.2	45.6	45.15	47.4	43.6	44.8	48.7	48.95	42.35	51.15	48.95	44.05	44.25	47.85	43.15	47.2	49.05	46.7	49	51.2	47	75.85	47.7	43.1	48.95	45.6	43.15	46.4	78.5	49.05	45.05	46.05	48.95	47.45	43.65	44.25	44.1	56.5	58.7	46.1	41.65	73.3
377	gnf1m08062_a_at	gnf1m08062_a_at	5	CEPK377	other	Y	1605.45	104.15	102.95	129	104.95	106.55	105.6	410.9	106.25	98.45	167.8	126.35	102.85	103.85	87.3	105	120.15	118.7	114.65	114.45	144.85	111.55	107.5	133	103.3	124.9	110.1	102	110.2	1684.15	124.85	105.7	106.3	114.85	89.55	106.05	340.8	108.7	145.9	104.3	110.75	78.7	110.6
381	gnf1m03899_a_at	gnf1m03899_a_at	2	CEPK381	cyto	Y	13111.7	46.3	46.8	46.6	45.45	45.05	46.25	49.35	47.95	44.2	69	52	46.9	45.5	44.5	45.25	49.85	49.9	53.75	50.85	47.8	48.7	46.6	11443.1	44.95	83.7	47.7	44.7	51.95	45.45	54.65	45.75	47.6	49.45	43.35	45.8	13155	53.15	55.55	45.35	48.35	43.4	47.55
383	gnf1m13043_a_at	gnf1m13043_a_at	10	CEPK383	PM	Y	2211.8	46.85	85.65	50.25	45.8	51.1	171.4	55.85	47.45	45.75	45.3	51.2	50.85	588.75	1053.6	101.75	267.2	52.4	52.05	51.85	39.8	51.15	744.65	51.45	321.35	50.35	120.45	61.1	45	47.55	41	36.65	50.65	49.95	49.45	84.1	87.95	59.6	37	44.1	48.5	252	598.1
384	gnf1m12659_a_at	gnf1m12659_a_at	1	CEPK384	PM	Y	284.6	52.65	53.35	52.35	53.25	80.6	51.15	58.8	53.85	50	56.85	72.05	52.9	52.45	56.6	51.95	54.15	90.15	54.9	63	76.3	101	58.3	55.7	51.3	76.8	54.05	51.6	62.9	68.4	62.85	332.95	59.9	58.15	55.95	51.85	51.3	91.35	69.85	51.6	74.15	59	57.45
385	gnf1m17123_a_at	gnf1m17123_a_at	61	CEPK385	PM	Y	933.35	292.35	323.9	342.05	315.8	294	314.3	358.25	382.9	349	344	333.95	348.7	427.45	413.6	380.05	413.15	489.85	406.95	410.6	352.75	435.45	400.15	333.8	325.25	337.25	345.1	309.2	300.4	336.5	302.2	451.4	365.4	486.2	459.3	335.6	322.4	316.95	563.8	326.5	322.25	310.55	367.65
386	gnf1m07776_a_at	gnf1m07776_a_at	61	CEPK386	PM	Y	656.65	304.5	306.35	322.2	312.2	325.5	520.5	337.9	321.95	307.4	346.75	350.05	843.3	623	303.15	307.6	770.8	363	335.2	378.05	472.5	398.8	331.7	357.6	641.25	347.95	499.85	445.4	325.15	300.9	375.6	315.5	331.1	340.2	719.2	374.2	310.3	306.15	371.6	300.3	325.85	747.9	329.5
386	gnf1m22102_at		1				152.1	80.05	97.55	105.15	78.75	77.75	85.15	81.6	92.8	66.7	86.05	87.9	87.55	73.9	78.05	76.25	85	82.9	78.35	92.9	86.75	82.25	78.7	81.35	81.05	81.45	80.8	79.05	76	78.25	91.65	79	81.35	81.3	86.25	78.4	90.15	77.1	218.8	79.2	82.4	81.15	80.85
387	gnf1m30740_a_at	gnf1m30740_a_at	0				9.85	39.05	39.7	39.35	38.05	38.4	38.8	41.1	39.65	36.9	42.55	41.9	40.1	38.25	37.4	37.8	40.1	42.15	40.8	40.7	39.7	42.05	38.75	41.25	37.5	41.25	39.65	38.05	39.35	38.9	41.1	38.7	39.25	40.95	36.3	38.3	38.55	37.8	46.15	37.95	40.05	36.45	39.7
388	gnf1m01077_a_at	gnf1m01077_a_at	0				10.5	22.4	22.75	23.1	21.8	21.7	22.25	23	22.5	21.7	23.5	25.7	28.25	22.1	21.6	22.1	24.4	25.1	25.2	25.1	22.95	23.75	22.65	23.9	22.1	23.05	22.5	21.7	22.45	21.9	23.7	22.1	23	23.1	23.4	22.2	22.25	21.6	24.85	32.1	22.6	24.7	22.75
389	gnf1m12416_a_at	gnf1m12416_a_at	4	CEPK389	PM	Y	657.3	67.45	66.1	65.75	64.15	61.5	84.25	76.95	68.05	65.45	81.8	82.25	105	66.65	63.35	58.95	76.8	142.4	71.35	74.35	70.3	71.6	65.65	245.55	64.3	74.55	82.5	61.7	67.85	61.15	73.5	67.9	68.5	73.5	64.65	160.6	246.85	63.95	82.5	58.5	66.15	68.85	94.05
389	gnf1m22087_at		0				64.35	68.5	70.65	70.6	67.9	65.45	69.45	77.6	72.05	61.9	121.1	83.05	74.1	68.55	65.8	65.35	79.05	79.3	80.55	77.35	73.75	75.25	70.05	76.9	65.05	104.05	81.65	66.5	71.1	65.85	83.6	67.75	74.6	75.95	60.05	67.15	68.65	63.8	110.05	65.35	71.75	60.55	71.1
390	gnf1m24516_a_at	gnf1m24516_a_at	49	CEPK390	PM	Y	1256.8	174.65	158.65	154	202.05	193.85	565.25	194.2	233.6	243.3	366.3	297.2	426.75	566.65	230.25	250.05	489.5	785.35	178.6	203.5	258.35	472	339.15	476.5	705.05	272.35	1410.8	336.3	267.45	275.05	257.85	324.45	186.1	202.3	244.65	305.25	349.2	188.3	383.55	344.6	364.6	244.9	194.9
390	gnf1m00659_a_at		15				874.1	106.4	111.4	113.4	124.35	121.05	619.2	146.85	127.7	103.7	210.5	145.75	265.85	324.05	112.95	107.5	223.1	293.6	137.55	133.15	157	352.7	130.6	159.1	239.2	161.85	741.55	188.65	124.15	226.65	172.2	131.15	131.7	131.55	977.8	139.95	171.2	114	207.4	147.95	135.2	118.15	138.25
390	gnf1m08764_at		0				90.5	83.65	85.7	86.35	81.3	79.85	84.6	99.35	89.6	77	146.1	107.75	82.5	90.25	81.5	79.95	106.95	101.3	105.5	96.5	92.2	95.3	95.2	102.1	79.55	96.5	91.2	83.75	89.2	77.5	106.35	89.35	91.7	93.5	75.45	87.2	84.8	82.25	161.15	76.6	92.85	70.65	89.1
390	gnf1m14301_at		0				40.95	60.45	61.05	61.1	58.55	58.6	60.65	66.85	62.75	55.6	85.5	72.65	60.45	59.75	57.45	58.5	69.4	68.2	69.4	68.7	64.1	65.65	62.25	68.2	57.7	70.35	65.8	58.25	62.7	57.55	72.45	60.15	63.25	66.05	53.7	59.75	60.3	57.6	89.5	57.3	63.55	53.4	63.05
391	gnf1m01075_a_at	gnf1m01075_a_at	0				100.05	76.05	76.75	75.95	74.3	73.25	76.2	80.9	78.05	73.35	91.4	117.8	75.1	75.1	73.75	74	81.8	91.8	80.7	84.9	83	80.3	76.45	84.9	72.7	83.3	78.05	71.75	77.6	87.6	83.8	74.75	76.85	91	167.5	77.85	73.55	72.3	125.8	72.9	88.6	75.9	78.2
392	gnf1m16874_at	gnf1m16874_at	23	CEPK392	PM	Y	8097.6	50.8	51.45	46.8	64.95	55.65	6006.8	217.45	179.45	57.95	92.95	69.25	182.35	4717	723.15	53.7	2354.7	380.6	59.25	99.65	397.4	281.55	336.2	1205.65	5739.25	1492.5	8144	1850	74.05	121.85	61.8	105.2	55.3	69.15	57.7	983.7	1647.2	120.4	67.9	60.2	63.65	1068.25	74.95
392	gnf1m01074_a_at		12				660.25	107.45	115.85	139	120.35	145.1	764.75	146.05	147.45	116.6	187.8	144.7	148.9	356.2	176.05	118	302.4	274.05	151.9	171.7	197.15	206.15	146.3	252.45	559.15	159.95	560.5	197.6	114.2	135.35	129.95	156.75	155.95	165.05	130.65	199.55	458.6	145.85	163.1	107.4	137.65	229.35	115.85
393	gnf1m02225_a_at	gnf1m02225_a_at	60	CEPK393	PM	Y	2613.8	628.65	525.55	532.2	501.05	742.8	495.05	713.85	606.95	777.5	508.85	593.4	461.55	495.25	1348.25	537.35	509.45	517.1	577.5	889.35	784.45	534.15	878.55	540.25	422.2	695.7	554.55	448.4	489.35	1091.15	879.2	2099.05	582.5	460.55	492.5	664.2	409.4	544.2	166.8	635	734.75	434.85	504
394	gnf1m07431_a_at	gnf1m07431_a_at	12	CEPK394	PM	Y	1371.55	75.75	67	75.95	107.55	83.05	85.85	291.7	87.45	69.4	309.9	247.2	62.55	86.9	1323.45	73.05	93.25	92.85	115.4	136.75	128.8	78.8	536.1	99.95	80.2	176.85	78.8	63.15	252.15	168.85	599.3	122.2	78.1	97.5	77.3	82.45	89.35	85.2	95.7	75.85	86.1	71.35	143.7
394	gnf1m07432_s_at		8				1315.9	68.1	68.1	67.75	64.4	62.25	61.95	306.65	89.05	63.15	90.65	81.5	61.15	65.25	1256.75	64.65	71.6	76.05	230.25	79.2	80.1	74.35	434	76.55	62.9	75	69.25	63.25	77.85	243.35	190.35	140	69.85	74.95	60.65	65.15	67.15	64.4	85.25	65	122.15	55.4	131.75
395	gnf1m01332_a_at	gnf1m01332_a_at	58	CEPK395	other	Y	5593.3	2007.6	1988.9	1443.55	1000.55	410.75	479.85	808.15	159.8	437.95	351.5	221.6	299.5	415.65	494.85	293.15	306.25	284.1	279.5	243.9	246.7	208.5	423.35	4571.05	450.2	253.65	218.65	345.4	252.7	536.25	166.85	805.05	1703.4	325.15	495.1	640.2	5753.1	1623.65	228.55	301.8	621.5	367.75	356
396	gnf1m02430_a_at	gnf1m02430_a_at	61	CEPK396	other	Y	25152.2	1080.6	1985.5	1961.25	940.05	510.55	366.35	558.3	442.7	748.65	498	492	448.75	456.75	441.05	446.95	471.15	481.8	660.9	600.45	465.25	476.3	456.35	396.65	443.6	479.75	461.35	431.95	469.65	469.3	487	496.6	2427.35	476.35	405.8	451.55	388.85	859.9	595	443.3	467.95	435.9	462.6
396	gnf1m22555_at		5				261.8	164	160	237.95	147.85	138.95	194.6	151.6	157.4	138.05	365.05	163	155.85	151	139.6	206.55	182.05	174.75	155.15	152.8	173.4	171.75	129.85	151.05	143.65	152.85	157.35	113.5	158.25	150.8	171.9	167.9	161.55	151.7	136.05	142.55	133.1	134.65	238.05	137.95	164.15	134.75	144.25
397	gnf1m29509_at	gnf1m29509_at	0				86.9	62.2	60.95	59.5	57.85	57.95	58.65	65.35	61.1	55.5	76.1	67.5	58.7	58.25	56.85	57.35	64.5	66.35	71.4	66.9	61.95	63.4	59.75	65.65	55.5	140.5	61	57.2	60.7	57.25	65.85	58.45	61.25	64.75	53.7	58.3	59.2	57.35	97.8	56.25	61.75	53.6	61.45
397	gnf1m24518_at		0				46.15	71.15	66.45	67.5	68.1	61.95	68.4	64.3	62.45	75.5	64.3	74.3	73.4	62.35	69.25	58.9	79.4	62.1	62.55	69.05	66.75	64.5	72.4	82.65	71.25	68.55	65.8	68.75	66.7	58.5	74.45	66.9	80.25	69.65	62.65	66.8	104.65	61.85	75.75	63	70	66.7	66.55
397	gnf1m17956_at		0				8	38.25	38.65	38.4	37.3	37.2	38.1	38.85	38.55	36.5	43.2	41.65	37.35	37.6	36.85	37.25	43.5	40.65	40.3	44.2	38.75	40.5	37.75	39.9	37.1	39.95	38.9	37.15	38.5	37.4	39.25	37.95	38.15	40.6	36.2	38.05	38.3	36.85	42.65	36.9	38.9	37.15	38.3
398	gnf1m03621_a_at	gnf1m03621_a_at	61	CEPK398	other	Y	1920.8	1510.45	1531.75	1339.3	1537.4	761.15	788.85	905.7	1184.2	835.7	1111.65	574.75	852.9	742.45	1049.1	549.05	701.15	725.7	804.1	815.75	613.35	689.05	961.1	1260.15	669.05	680.85	629.5	720.05	546.4	687.55	828.65	1138.25	2386.1	881.55	897.3	682.3	1437.8	767.85	630.8	736.9	669.65	616.2	567.25
399	gnf1m02841_a_at	gnf1m02841_a_at	60	CEPK399	UBQ	Y	17015	17201.5	885.8	882.55	2379	358.05	297.85	297.2	325	4584.85	7994.35	333.05	294.25	186.5	518.8	326.4	306.6	310.4	309.65	268.75	264.95	303.65	838.75	377.35	295.65	892.5	329.35	303.4	266.1	1090.95	320.35	764	6221.5	346.45	246.55	299.9	336.9	521.95	374.4	589.9	443.65	280.85	338.9
400	gnf1m10816_a_at	gnf1m10816_a_at	11	CEPK400	UBQ	Y	10579.2	123.05	10646.1	8960.4	549.25	127.3	127.25	153.4	98.05	118.65	126.05	104.1	134.05	137.8	124.7	133	156.5	155.2	115.15	134.35	130.75	143.45	161.75	178.2	136.6	133.55	155.4	150	148.75	134.5	864.5	163.8	1723	66.85	137.65	147.95	167.5	107.05	221.6	114.05	121.6	182	175.85
401	gnf1m09552_a_at	gnf1m09552_a_at	14	CEPK401	multi	Y	4260.95	3512.6	607.6	729.15	381.4	63.4	3539.95	97.1	71.5	240.5	186.05	84.15	65.25	3598	132.5	87.25	1903.6	72.2	72.15	74.75	70.35	73	83	79.55	1753	77.3	4318.2	63.55	104.25	170.75	81.75	64.7	1488.05	65.8	59.55	3194.9	69.6	70.8	104.95	70.05	69.45	96.8	69.35
401	gnf1m14836_at		1				233.6	53.6	54	59.7	60.9	49.65	73.55	55.15	62.25	53.05	72.7	53.5	44.15	49.05	65	46.75	51.65	54.7	51.75	53.4	50.85	52.15	66	56.2	49.25	55.1	81	48.65	51.9	52.9	54.2	50.35	118.4	53.9	49.7	61.25	58.55	49.1	72.45	51.6	52	46.5	51.35
402	gnf1m12224_a_at	gnf1m12224_a_at	61	CEPK402	other	Y	5880.4	719.25	443.2	624.55	1729.6	1600.35	2791.8	1158.5	3607.95	824.35	467.75	774.25	2019.65	2641	1567.1	1308.15	2662.5	2850	2630.15	2526.6	2469.85	2934.45	1419.2	6323.6	2775.05	1408.25	2624.2	1590.25	1546.2	1495.75	472.5	2861.75	1153.05	1885.65	1600.2	3020.05	6147.6	2000.1	1254.75	1989.85	2036.85	2329.1	1660.25
402	gnf1m14932_at		0				62.65	67.35	66.9	67.6	66.05	69.05	67.7	73	69.2	64.75	83.05	79.8	68.1	66.6	81	73.3	73.3	70.7	70.75	71	68.6	68.65	73.55	81.55	78.1	73.8	68.6	74.85	68.05	64.7	72.65	66.35	70.4	72.05	62.3	66.35	79.5	62.1	122.15	61.65	68.1	92.25	76.4
403	gnf1m26953_at	gnf1m26953_at	16	CEPK403	PM	Y	263.55	170.45	161.7	168.9	144.6	144	235.1	137.1	170.1	216.75	193.4	228.4	186.3	170.95	132.45	151	195.45	196.65	178.8	162.75	222.7	196.65	167	159.1	204.15	204.4	349.6	255.8	152.25	152	173.6	166.75	176	174.55	123.85	338.8	125.95	115.2	216.5	378.75	211.4	299.5	163.35
403	gnf1m01529_a_at		2				270.15	56	55.6	63.35	56.65	57.85	64.05	55.45	55.9	50.35	97.65	79.1	59.4	60.7	58.3	53.05	99.3	56.35	56	76.05	54.7	64.95	55.1	55.45	94.4	114.35	81.35	319.2	76.05	79	62	50.55	55.05	60.3	57.2	128.3	54.25	52.6	58.3	53.95	58.3	52.45	55.4
404	gnf1m14107_a_at	gnf1m14107_a_at	0				88.55	52.2	51.55	51.25	49.9	49.85	50.75	51.3	51.4	51.5	54.25	53.25	49.9	49.95	54	49.65	51.7	52.05	51.7	53.95	51.4	51.7	50.35	52.75	49.5	52.5	49.9	48.55	51.25	49.8	48.75	50.5	50.9	52.6	48.4	50	50.3	49.8	57.4	49.6	51.85	46.45	51.35
404	gnf1m21687_at		0				86.75	45.3	59.6	55.8	48.8	48.35	77.9	49.85	53.8	47.1	55.3	78.15	123	64.1	43.8	48.9	86.75	51.9	52.35	52.3	50.7	50.85	45.8	61.35	79.6	51.75	111.1	125.55	50.25	46.8	52.15	48.55	49.4	54.65	47.45	98.2	50.35	46.55	61.95	65.05	52.1	129.15	49.55
404	gnf1m01530_at		0				25.85	51.25	51.8	52.1	50.4	50.5	51.4	55	53	48.15	62.5	58.4	51.3	50.65	49.45	50.05	55.55	55.75	55.85	55.6	53.4	54.8	52.05	57.2	49.85	57.35	52.95	49.85	52.75	50	60.65	51.35	52.75	68.95	47.7	50.15	51.4	49.8	72.85	50.9	54.05	47	53.05
405	gnf1m22054_a_at	gnf1m22054_a_at	3	CEPK405	PM	Y	5409.05	41.5	41.35	46.1	40.35	39.9	38.35	42.95	41.2	38.75	48.3	44.85	38.8	39.7	39.15	5445.55	42.2	43.55	45.9	44.75	41.4	42.2	45.3	43	37.7	43.7	41	39.4	41.5	39.9	44.1	39.55	95.25	42.65	45.9	38.7	39.6	42.55	50.4	38.9	41.95	36.5	44.5
407	gnf1m02586_a_at	gnf1m02586_a_at	0				42.45	57.6	58	57.85	51.7	51.2	52.3	52.7	58	58.1	61	72.5	50.25	56.3	55.45	56.2	54.05	66.6	58.2	59.05	63.8	58.25	56.8	59.85	54.7	59.1	57.55	55.75	57.65	56.35	59.45	56.95	58.7	59.4	54.1	45.3	72.2	53.95	87.75	74.75	61.75	54.2	57.85
409	gnf1m00886_a_at	gnf1m00886_a_at	3	CEPK409	PM	Y	350	26.4	26.2	23.75	36.3	37.85	32.75	41.55	33.25	32.25	32	27.1	76.75	50.2	257.95	33.3	38.05	45.15	37.25	33.2	31.05	37	74.75	36.25	39.9	34	47.1	43.6	75.25	83.05	30.95	40.75	28.05	66.8	112.95	71.6	40.65	94.4	30.95	165.1	131.8	112.6	44.75
410	gnf1m04222_a_at	gnf1m04222_a_at	60	CEPK410	PM	Y	417.35	182.6	209.6	203.2	411.7	294.85	261.2	382	254.4	342.45	309.2	390.7	238.85	242.6	547.25	268.8	288.35	438.85	214.2	254.5	261	268.65	448.9	331.6	258.4	317.4	279.3	255.55	290.3	292.95	228.4	482.8	276.85	282.75	303.7	264.05	316.05	566.1	548.4	213.75	285	230.65	252.8
411	gnf1m16310_at	gnf1m16310_at	5	CEPK411	PM	Y	3661.6	80.1	68.75	79.7	95.8	103.4	79.55	673.6	85.35	83.45	87.45	87.5	135.15	66.75	186.3	71.95	91.6	118.3	177.65	113.85	143.2	299.15	108.2	88.1	66.95	107.75	80.6	74.7	82.55	93.3	86.7	101.15	80.8	85.7	235.05	79.1	81.3	153.1	94.85	77.05	159.65	66.65	81
411	gnf1m22025_at		0				36.1	42.1	42.55	41.6	39.9	39.7	40.65	42.1	41.4	38.85	46.1	44.05	40.85	40.05	38.7	39.55	42.7	42.9	42.15	42.45	42.85	42.3	40.5	42.7	39.4	42.9	41	39.3	41.6	39.15	42.7	40.3	40.95	44.2	38.85	39.65	40.35	39.35	74.45	44.05	41.65	38.35	41.3
411	gnf1m12662_a_at		0				20.35	49.7	50.45	50.25	50.05	50.2	51.05	54.75	50.35	48.7	56.05	54.25	50.45	50.4	49.75	50.85	54.95	62.35	62.3	62.55	52.7	55.1	54.4	55.85	50.1	53.7	51.55	51.7	51.35	48.95	52.7	50.75	52.2	53.4	46.5	50.45	52.1	49.05	62.75	50.15	54.1	50.95	51.8
412	gnf1m12823_a_at	gnf1m12823_a_at	1	CEPK412	PM	Y	624.4	45.65	46.4	45.45	44.65	44.95	46	55.15	46.25	42.5	52	52.6	45.2	44.8	44.6	69.75	51.45	58.1	48.05	51.25	52.05	72.8	49.25	49.8	44.05	49.05	47.1	44.25	46.55	45.2	49.1	45.55	46.95	48.35	40.95	45.25	45.45	137.65	57.45	61.5	47.35	39.4	50.95
412	gnf1m15200_a_at		0				12.45	40.45	40.35	40.2	38.75	39.3	39.75	40.25	40.3	39.05	46	42.55	39.6	40.6	39.5	39.45	41.8	40.15	40.25	40.7	41.25	40.65	41.3	46.4	38.25	42.25	41.1	38.75	43.8	39.4	50.2	39.55	41.95	41	42	39.55	41.45	38.4	45.35	39.5	43.1	37.75	43.75
413	gnf1m15532_at	gnf1m15532_at	0				153.15	43.6	47.7	49.5	66.1	56.6	43.35	56	44.75	41.65	48.3	47.4	41.4	42.8	44.2	41.65	45.4	65.1	46.25	45.95	77.75	97.3	49.15	46.5	42.8	45.45	44.35	41.7	44.5	43.9	48.65	46.9	47.65	47.1	45.3	42.85	42.75	59.95	53.05	42.15	62.5	39.05	44.9
414	gnf1m21104_at	gnf1m21104_at	6	CEPK414	other	STK	1546.6	64.15	69.7	69.95	1607.3	256.5	193.45	70.45	69.8	66.65	92	1579.15	83.45	167.35	65.45	68.7	200.15	73.3	72.5	72.1	69.65	71.15	75.2	77.65	313.35	73.3	261.6	113.2	70.8	99.5	72	69.35	70.1	106.9	65.25	133.25	68.4	199.2	80.95	89.2	70.65	63.95	77.6
415	gnf1m18327_a_at	gnf1m18327_a_at	60	CEPK415	PM	STK	9075.3	258.95	198.3	603.7	3997.8	3985.6	2337.85	9273.6	2511	1277.05	253.85	1453.85	2309.25	1858	7620.95	2317.9	799.95	3260.55	2353.9	2110.05	2746.95	3633.05	4232.65	1461.95	2510.2	3896.8	2178.2	3057.85	2635.05	2807.25	1410.9	3980.8	578.15	3772.65	5248.35	2675.4	1118.15	5642.65	834.3	2715.15	4882.45	2148.9	5103.4
415	gnf1m13783_at		3				171	82.85	92	108.8	148.25	135.35	135.7	197	140.85	126.4	116.75	150.25	126.5	116.3	207.4	112.65	106.95	141.1	158.9	139.95	147.45	145.25	135.05	126.95	122.1	134.9	105.3	123.95	133.65	144.15	136.85	150.1	124.45	170.6	154.3	117.5	132	156	157.25	134.65	221.1	122.75	135.45
416	gnf1m22192_at	gnf1m22192_at	1	CEPK416	PM	STK	259.65	57.9	61.55	59.4	55.6	55.8	57.85	62.35	59.3	56.8	78.2	66.4	56.7	59.65	54.05	57.1	63.15	71.15	60.65	62.4	59.9	61.9	58.45	63.55	64.65	60.6	66.8	56.4	59.1	57	62.25	56.05	59.65	63	51.2	56.55	63.9	82.8	83.4	53.3	61.85	52.45	310.85
416	gnf1m00868_a_at		0				121.5	45.15	38.6	38	37.9	37.75	40.4	40.6	39.2	34.45	51.5	46.9	40.3	48.05	37.25	39.05	46.45	40.15	42.05	40	39.35	40	38.7	44.35	65.1	43.9	42.85	39.55	39.75	36.45	42.45	38.55	38.85	40	36.55	38.4	155.95	81.9	81.4	39.35	39.6	37.65	146.75
417	gnf1m28102_at	gnf1m28102_at	53	CEPK417	PM	STK	4834.45	122.35	106.8	134.95	1256.15	4738.1	971.35	1490.15	162.7	817.35	250.45	242.8	1263.15	1074.05	1238.55	976.7	490.7	579.7	266.4	231.45	454.75	480.65	1035.05	732.55	1032.15	862.8	1751.65	879.95	239.25	1095.4	265.1	1362.3	268	557.4	1344.45	3417.15	1159.6	1700.6	186.65	1918.5	1589	602.8	1292.95
418	gnf1m01978_a_at	gnf1m01978_a_at	61	CEPK418	PM	STK	6857.05	395.75	695.2	475.3	644.8	485.55	357.25	496.4	373.65	521.4	435.3	449.45	495.25	381.2	366.35	407.9	438.35	381.3	447.05	355.6	445.65	426.55	420.6	248	337.05	534.45	403.5	381.1	692.8	522.1	441.7	7070.4	624.8	486.7	601.35	480.2	213.35	624.35	421.8	442.15	2472.8	468	411.7
419	gnf1m21790_at	gnf1m21790_at	60	CEPK419	PM	STK	3304.7	819.1	1178.8	658.65	636.25	303.6	2904.15	956.9	1095	555.7	387.3	190.35	1872.65	2539.05	2145.15	664.5	1487.55	456.9	637.15	479.6	515.15	439.65	1130.15	2990.1	1822.35	294.8	1348	1730	589.6	1614.35	264.95	1399.25	641.5	826.15	1397.25	1900.7	3495.05	711.75	416.25	677.3	1063.9	3001.3	471.4
419	gnf1m00775_a_at		0				15.3	46.45	53.85	47.65	45.2	45.25	47.3	44.95	46.1	44.2	48.75	50.25	45.4	45.55	44.65	45.2	55.55	48.75	48.9	48.55	47.2	47.75	46.1	50.65	47.5	48.4	46.75	44.9	45.95	44.65	48.9	45.95	46.35	46.6	43.8	45.5	45.9	44.95	56.2	45.6	47.6	45.05	45.65
420	gnf1m12272_at	gnf1m12272_at	61	CEPK420	PM	STK	313.8	248.35	258.85	232	265.85	272.05	428.7	288.6	280.65	249.1	393.05	303.65	276.15	373.5	535.05	247.8	302	387.9	280.35	292.4	287.9	366.55	308	290.1	301.05	344.6	288.65	352.25	279.55	285.75	284.9	271.9	270.2	284	302.2	256.35	260.15	368.05	407.1	261.35	256.1	327.15	300.6
420	gnf1m17829_at		5				261.05	119.7	122.85	130.4	115.75	116.85	120.5	159.25	127.75	120.1	360.35	167.55	142.25	119.05	118.3	114.3	179.9	160.35	178.5	153.6	142.65	153.4	134.8	151.65	111.85	194.7	130.1	115.8	132.45	113.25	181.4	116.6	148.3	158.6	99.55	121.9	124.05	117.95	230.35	114.45	131.1	99.3	128.4
420	gnf1m21196_at		0				14.6	45.05	45.8	45.55	44.8	43.9	45.65	49.3	46.95	45.3	53.2	51.9	45.05	44.9	45.05	44.25	49	49.1	49.45	50.4	48.65	49.9	48.65	51.35	44.45	53.85	47.2	44.1	46.1	43.75	50.65	45.6	46.9	48.75	41.3	44.8	45.35	43.7	55.9	45.3	47.7	41.75	46.9
421	gnf1m00776_a_at	gnf1m00776_a_at	12	CEPK421	PM	STK	3255	114.8	113.65	111.75	111	110.55	142.45	133.4	1819.25	104.4	123.75	128.65	124.7	114.2	106.2	111.5	124.7	2692.6	1022.95	607.25	1138.55	3358.7	114.45	1478.6	110.15	123.3	117.9	143	140.2	113.65	124.4	179.6	115.35	121.6	133.85	130.2	1445.5	117.65	154.15	137.75	1332.5	317.2	116.75
421	gnf1m14685_at		0				35.55	93.2	96	94.4	90.55	91	93.55	95.6	95	99.9	95.3	100.1	94.25	93.4	89.4	91.7	110.9	100.95	97.25	103.9	98.1	95.65	105.5	105.05	90.55	99.8	95.95	91.1	94.35	91.55	100.3	92.65	101.6	97.6	83.9	94.5	79.85	88.45	104.95	115.4	99.15	83.75	93.95
422	gnf1m06357_a_at	gnf1m06357_a_at	2	CEPK422	PM	STK	2661.65	24.55	24.95	27.95	24.1	24	24.35	24.75	25.1	23.95	26.2	25.35	23.95	24.05	23.8	24.05	24.6	24.7	24.8	24.95	24.6	24.65	24.15	25.5	23.8	25.2	24.5	23.85	24.6	24.2	25.25	24.3	24.35	25.1	23.6	24.15	34.65	663.5	27.95	24.25	25.15	23.4	24.65
423	gnf1m07444_a_at	gnf1m07444_a_at	48	CEPK423	PM	STK	13245.9	10760.1	10001.8	9309.45	6763.65	3485.85	197.3	5402.35	62.25	2781.4	515.75	1185.1	201.3	200.3	4185.75	680.5	112.85	115.1	332.9	129.55	82.15	116.45	7457.15	23.85	161.15	1522.7	258.3	256.7	1584.9	2418.55	637.3	10975.1	10918	4521.55	1395.6	324.65	51.95	5886.9	43.25	907.45	3941.5	222.55	2388.4
423	gnf1m19988_s_at		7				430.85	193.4	130.85	143.9	271.55	92.6	90.2	96.5	91.15	88.05	128.25	114.8	88.65	84.45	86.95	84.65	98.45	97.8	97.15	97.2	96	95.75	126.45	86.4	82.2	101.15	91.15	85.45	92.55	88.25	98.05	172.5	449.85	274.2	74.9	83.75	88.9	93.45	115.45	79.3	92.55	73	98.1
423	gnf1m13261_at		0				61.4	91.25	93.15	91.15	87.6	87.9	92.6	98.4	93.35	86.2	146.65	111.3	89.3	90.45	87.35	90.4	102.5	109.7	108.05	107.95	98.45	103	94.75	107.15	88.3	103.85	96.75	87.1	95.8	94.8	110.65	90.85	95.6	102.45	85.25	91.2	92.1	87.55	126.95	88.05	97.9	88.9	95.7
423	gnf1m28580_at		0				26.1	53.5	54.2	54.1	50.8	49.5	53.05	56.95	54.95	47.7	61.9	62.2	53.65	53.15	49.4	53.35	60.9	63.7	73.75	65.4	54.4	60.05	51.95	59.55	54.05	66.7	54.8	50.15	54.5	48.4	53.55	51.5	56.4	60.3	48.85	50.95	53.7	52.25	60.6	48.6	54.2	48.9	54.75
424	gnf1m18361_at	gnf1m18361_at	58	CEPK424	PM	STK	33804.8	102.6	152.85	168.85	3715.05	6578.6	11408	11449.9	1792.3	2181.5	354.85	1530.4	4828.75	7480.3	8529.15	14444.1	3773.5	1110.85	1072.45	1026.1	596.95	775.6	6251.35	8308.35	8641.25	4265.6	7623.6	8574.5	3474.85	1949.05	2065.45	33907.4	815.6	1213.85	5632.85	6036.6	12104.8	11056.4	291.75	1281.75	5830.2	6590.1	5220.9
425	gnf1m03863_a_at	gnf1m03863_a_at	14	CEPK425	cyto	STK	1364.15	1431.6	912.95	926.5	320.55	77.7	79.05	88.55	88.55	256.35	405.65	191.4	71.15	83.25	121.1	97.2	89	100.45	109.45	154.4	315.75	176.5	145.35	92.75	74.85	89.25	81.7	73.85	100.3	739.55	99.35	159.55	669.6	115.4	72.25	74.55	79.95	132.6	93.3	71.3	90.25	70.4	77.8
426	gnf1m06124_a_at	gnf1m06124_a_at	61	CEPK426	cyto		3282.95	2555.75	2735.45	2271.95	1747.05	1303.75	1487.4	1337.95	1659.9	1501.8	1794.3	703.6	1421.4	3109.6	1566.9	1775.75	1488	1263.3	1426.3	1159	1062.9	1345.85	1390.35	3194.2	1811.55	1297.75	2040.7	1414.05	1061.05	1636.55	964.95	1616.05	2307.5	788.25	1389.95	1222.55	3150.4	1902.2	427.65	2092.4	1068.15	1853.05	1814.7
427	gnf1m10430_a_at	gnf1m10430_a_at	61	CEPK427	cyto		13485.3	4348.2	1287.55	1213.45	1949.3	1521.6	4697.4	1194.8	2763.05	1509.2	1374.45	313.15	5483.65	4376.7	1821.85	3818.95	3165.2	2857.8	1794.05	1491.8	2021.35	2744	1093.3	12089.9	4377.25	540.6	4084.4	4694.05	2508.7	1737	911.95	1741.5	2701.8	820.15	2088.55	7116.85	13693.1	2305.55	207.8	2085.85	1553.85	3851	1131.6
428	gnf1m24961_at	gnf1m24961_at	61	CEPK428	other		461.1	954.95	1006.8	1247.45	798.05	900.7	890.85	877.45	1083.15	939.35	881.85	819.65	935.25	925.35	876	905.5	883.05	921.45	948.65	1008.45	1018.05	911.35	877.65	1186.25	843.35	906.4	885.45	878.9	882.75	852.4	916.8	860.95	902.35	930.6	890.45	852	871.25	880.05	1043.55	1140	972.05	823.15	896.15
428	gnf1m17075_at		58				990.5	853.55	789.3	978.75	654.25	315.55	1114.25	392.3	560.05	335.2	400.95	254.5	478.4	462.7	574.1	596.2	497.55	287.8	312.85	289.75	354.55	433.15	388.8	442.3	527.65	266.8	519.45	459.8	287.25	408.8	173.15	551.05	489.55	362.8	346.4	426.1	475.85	404.45	168.75	374.65	331.35	511.2	499.35
428	gnf1m28210_at		4				514.95	348.95	324.35	558.15	82.8	55.3	56.8	60.25	65.6	71.4	94.55	63.35	59.1	57.75	58.15	60.2	60.7	68.25	77.2	72.05	60.4	64.25	61.9	49.6	55.3	62.9	53.85	53.2	59.75	63.65	68.05	58.4	388.2	58.8	65.45	58.35	43.2	62.2	64.45	57.2	60.55	47.7	48.5
428	gnf1m08825_at		1				70.1	157.7	168.55	178.05	155.45	151.6	161.95	167.75	159.2	152.1	171.55	150.15	158.6	154.95	152.4	152.45	173.15	163.15	162.9	165.6	159.8	157.75	159.9	165.3	154.25	161.45	161.85	152.5	158.6	152.9	170.15	156.45	168.95	164.3	145.35	166.75	150.35	147.9	215.45	149.95	162.05	148.1	161.45
429	gnf1m15322_s_at	gnf1m15322_s_at	61	CEPK429	multi		12661.6	5180.05	6821.4	5533.3	7022.05	7508.25	6072.25	12097.6	7236.4	5392.45	6741.35	3064.9	7341.8	7544.5	14426.6	7491.6	3629.85	4505.15	7845.4	3973.95	3856.55	5607.85	7565.55	3712.3	7868.85	6259.45	8489.1	7710.65	5455.65	9553.25	3078.95	5554.05	4551.85	7173.95	7194.1	7161.55	6374.8	9492.75	2189.35	6299.85	4382.9	5592.8	7020.3
429	gnf1m15321_a_at		61				9454.65	3813.15	4765.5	3607.25	5512.15	5617.65	4754.65	9692	3801	2688.4	2589.1	3496.4	4948.25	4065.05	10177.9	5106.8	2832.7	4989.75	4103	3197.05	3401.45	5357.35	4426.75	982.15	5379.45	5880.15	7055.15	4382.5	4660.4	7200.75	2429.3	4558.5	2845.85	5367.6	5872.75	6249.5	1678.35	6197.85	747.3	4590.95	3375.7	4264.15	5822.5
429	gnf1m15502_at		61				563.65	347.7	379.85	533.9	349.05	538.2	297.75	601.3	390.05	393.65	332.25	419	380.55	311.9	495.85	274.85	377.65	449.3	307.5	391.05	430.55	639.45	376.7	254.15	394.35	265.95	510.15	325.35	384.55	356.4	350.7	510.9	583.6	506.55	309.55	580.9	240.6	417.9	341.95	394.85	395.65	211.45	328.7
429	gnf1m23492_at		55				2001.6	851.2	1281	792.3	943.55	933.85	971.65	1190.35	491.4	395.05	179.1	532.2	896.25	807.8	2099.95	948.8	497	945	542.55	380.6	534.2	985.45	696.05	488.1	910.9	658.4	1191.8	756.15	527.35	995.55	180.3	974.95	357.4	514.15	1340.75	1074.85	765	1522.6	178.05	620.1	508.4	923.45	821.8
430	gnf1m13033_a_at	gnf1m13033_a_at	15	CEPK430	other		781.9	794.1	705.35	601.85	529.5	99.65	89.1	127.6	87.1	347.8	174.55	121.1	94.85	96.75	679.45	100.45	123.3	127	149.75	100.2	119.15	168.4	168.9	102.7	85.1	137.5	86.4	85.4	121.75	132.05	132.85	169.9	853.15	102.45	148.3	82.4	92.9	224.8	132.6	104.6	121.3	71.25	106.35
431	gnf1m13298_s_at	gnf1m13298_s_at	61	CEPK431	multi		5127.2	3457.85	3451.45	3712.1	3549.25	4670	3864.4	2835.5	4383.25	2579.3	2061.15	621.9	3753.65	3717.4	4202.45	5543.3	2483.5	3019.25	2871.35	2697.4	2654.6	3487.75	3042.4	2496.1	2978.05	1341	3653	4085.3	2374.9	2803.8	1597	3600.45	3673	1936.2	4720.75	3677.1	3607.4	5258.3	492.55	3277.75	3645.7	5347.95	3874.85
433	gnf1m02111_a_at	gnf1m02111_a_at	61	CEPK433	Nuclear	STK	8530.3	736.05	397.3	425.2	340.75	262.2	544.7	254.55	1240.9	1253.2	663.7	238.3	954	298.65	609.55	314.9	395.4	1276.3	1222.95	1157.55	1068.95	1628.1	409.6	7507.8	395.6	244.8	361.55	791.3	221.6	219.5	216.35	235.75	528.55	284.7	344.45	596.35	8746.65	318.35	305.65	330.55	345.4	1083.45	383.95
434	gnf1m00481_a_at	gnf1m00481_a_at	50	CEPK434	cyto		1632.8	188	157.3	133.95	266.1	270.15	364.05	207.3	505.3	254.65	216.9	197.2	453.2	338.5	311.6	272.75	390.3	1010.85	289.85	246.95	331	569.7	261.45	1222.95	472.5	317.9	268.4	315.15	142.05	165.65	214.1	487.2	219.65	201.6	304.8	933.8	1766.75	310.65	195.8	232.85	278.9	1092.7	205.55
434	gnf1m19795_at		2				339.45	138.55	135.85	133.95	125.15	126.95	132.15	143.05	155.8	134.5	157.75	164.75	129.55	133.55	126.55	146.25	161.65	146.45	175.7	138.9	141.65	145.6	137.1	180.75	129.15	138.8	151.35	133.95	146.5	144.6	170.85	131.75	136.45	144.9	112.25	138.75	167.85	131.35	451.7	147.1	140.55	117.85	145.65
435	gnf1m16432_at	gnf1m16432_at	21	CEPK435	cyto	STK	2579.95	110.95	94	105.85	140.25	115.5	1049.15	127.75	117.15	112.35	57.25	80.05	1237.25	651.35	113.95	2514.45	324	202.05	104.7	120.25	176.3	194.8	136.45	81.5	855.4	124.85	402.75	1222.15	124.25	90.65	128.9	175.05	98.2	115.7	663.15	498.65	80.3	153.85	111.7	193.3	107.15	2323.25	98.15
435	gnf1m23816_a_at		1				1512.5	86.1	93.25	99.8	81.1	83.15	86.25	95.65	94	83.1	106.15	97.2	96	85.1	82.6	88.2	111.6	95.9	90.75	106.85	90.35	92.8	87.95	96.05	82.75	94.35	88.1	88.95	85.45	82.15	94.7	82.35	85.6	95.95	77.65	87	85.65	80.7	115.2	80.35	90.2	73.75	89.25
436	gnf1m24380_a_at	gnf1m24380_a_at	61	CEPK436	Nuclear		530	530.6	717.35	528.9	378.8	455.2	499.75	425.5	636.05	829.85	626.6	383.05	369.45	472.7	490.4	408.85	514.4	718	526.35	748.15	684.15	597.5	657.05	371.1	500.15	351.2	500.85	441.8	413.45	516.95	424.35	430.45	619.1	464	444.1	467.6	358.9	403	820	847.35	566.3	400.55	449.1
437	gnf1m06102_a_at	gnf1m06102_a_at	61	CEPK437	Nuclear	STK	3689.25	3235.65	3519.45	2900.35	893.85	1000.65	488.15	585.35	975.25	1469.8	723.25	388.7	559.7	581.1	449.7	709.45	478.05	544.35	589.55	542.7	489.7	543.65	514.25	551.1	572.6	566.4	537.95	428.9	1406.65	1053.55	745.05	762.25	1358.45	587.45	1483.15	511.3	755.15	1312.8	477.45	836.6	584.05	631.95	740.6
438	gnf1m21706_a_at	gnf1m21706_a_at	12	CEPK438	UBQ	STK	1265.85	246.15	182.1	247.6	130.9	157.55	122.05	191.05	139.8	128.65	173.95	239.8	135.75	152.55	139.95	140.35	186.65	255.35	213.2	241	148.95	198.8	123.3	140	137	153.35	157.35	126.9	130.6	151.25	137.8	161.55	159.6	214.35	1365.35	132.35	137.05	172.9	129.3	99.5	183.4	109.05	111.35
439	gnf1m19763_at	gnf1m19763_at	0				111.3	102.25	110.5	118.1	115.45	110.95	166.9	145.15	153	105.6	73.5	101.1	126.3	115.6	94.35	107.05	116.05	116.15	103.15	139.95	111.45	132.6	157.65	112.25	122.85	62.7	96.7	129.7	90.2	101.45	110.6	104.1	122.55	109.85	140.65	125.75	120.15	102.6	113.1	110.25	93.25	158.7	76.5
442	gnf1m10662_a_at	gnf1m10662_a_at	5	CEPK442	Nuclear	STK	707.85	238.8	270.05	186.2	125.85	145.05	53.65	59.85	49.25	89.2	68.85	57	54.05	54	85.2	46.1	47.1	84.95	63.1	56.8	60.25	78.9	54.25	552.05	51.05	57.65	49.35	53.85	54.9	56.65	54.95	137.95	242.1	68.7	59.1	53.55	753.05	163.9	59.45	97.1	62.65	66.65	87.05
443	gnf1m00099_a_at	gnf1m00099_a_at	60	CEPK443	Nuclear	STK	8147.85	2364.15	2226.85	2047.85	1465.5	1238.05	1154.15	873.5	1101.45	1450.8	2380.5	1012.8	1315.6	1057.2	1972.85	1250.5	1065.8	1906.9	1756.8	1317.05	1345.55	1815.25	959.4	2648.95	926.9	1025.65	663.8	1093.55	749.2	930.4	704.4	1666.7	1691.9	1296.95	1300.5	1343.5	3303.1	1440.1	180.3	983.25	1444.05	2036.15	1221.95
443	gnf1m23073_at		0				30.15	65.4	66.6	65.2	64.25	64.15	65.55	70.45	66.7	63.7	76.35	69.3	65.45	64.75	62.2	64.25	74.25	70.45	86.7	72.15	69.2	69.45	66.45	68.4	64.15	68.1	66.95	62.85	67	65	72	65.25	66.6	70.45	58.9	65.05	64.75	62.55	89.05	63.8	69.95	59.4	65.95
444	gnf1m10635_a_at	gnf1m10635_a_at	61	CEPK444	Nuclear	STK	5309.2	4613.3	3297.95	2923.75	3154.35	2820.65	2588.65	2639.15	1040.95	2342.7	3057	519.4	2536.5	1549.7	1939.55	1503.8	1416.2	1415.9	1736.45	1013.2	1202.9	1807.35	2141.45	311.15	1957.35	1495.15	1525.35	2148.95	1116.9	1597.55	1593.95	3308.35	3066.45	2007.15	2074.35	2384.65	401.65	2498.8	734.6	2119.05	1342.2	2005.3	2953.15
444	gnf1m27351_at		0				74.9	66.8	59.1	58.7	64.55	87.65	58.05	69.1	58.8	53.15	64.6	61.4	65.15	58.6	54.6	54.4	58.55	59.25	63.7	55.35	55.95	58.85	57.95	64.6	67.05	63.1	54.85	56.8	56.4	56.85	62.5	59	67.05	61.95	45.4	57.55	58.1	59.25	69.15	56.7	59.6	56.6	58.6
445	gnf1m30880_at	gnf1m30880_at	59	CEPK445	Nuclear	STK	90.45	235.15	233.05	226.8	231.25	224.4	238.05	239.9	237.2	241.5	262.1	253.6	240.9	229.05	230.45	229.35	252.7	252.6	244.85	245.2	236.95	241.8	234.45	253.8	229.7	253.9	233.05	226.75	234.05	221.1	237.85	225.75	232.9	243.45	171.65	229.25	242.65	224.4	197.95	229.7	237.65	227.3	233.9
445	gnf1m30879_a_at		58				2415.7	925.7	888.35	610.25	230.3	290.9	945.8	276.9	440.8	435.8	227.45	194.5	559.85	749.15	225.4	409.5	368.8	354.7	318.15	335.45	299.2	358.65	239.9	1647.1	753.75	310	666.9	965.8	152.45	255.85	335.35	221	229.65	196.3	607.35	404.95	2568.15	288.8	214.65	377.8	321.9	749.1	223.9
445	gnf1m26649_at		5				1426	126.95	122.75	110.45	123.95	89.8	104.05	130.3	208.7	153.3	116.35	87.05	99.6	95.5	241.65	101.3	95.9	152.9	107.85	131.5	159.95	169.55	205.75	98	104.1	77.15	130.2	104.05	82.65	77.65	133.55	121.85	182	100.2	86.95	134.45	104	113.6	91.05	88.3	104.55	116.1	469.55
446	gnf1m28625_at	gnf1m28625_at	1	CEPK446	Nuclear	STK	1202.4	73.5	71.65	68.05	77.25	72.9	73.2	83.5	63.15	81.6	60.3	107.95	79.25	77.15	93.8	92	77.65	85.15	62.45	71.6	72.5	80.2	83.65	60.7	73.3	76	74.75	67.7	83.35	79.95	97.9	66.8	65.25	131.8	92.5	92.4	48.95	71.15	63.7	170.95	73.15	111.45	53.7
447	gnf1m03309_a_at	gnf1m03309_a_at	61	CEPK447	Nuclear	STK	7455.65	5845.65	5264.3	6033.5	2672.15	2747.75	2042.05	2075.45	2857.8	2357.6	1499.4	483.8	1687	1729.1	2412.5	1255.7	780.05	2804.65	3382	3359.5	3529.7	4157.8	1288.8	2535.5	2174.95	1257.2	1479.55	2248.7	1209.3	2497.65	588.3	2601.4	2458.2	1328.9	4083.1	1390.9	3460.65	3256.45	547.35	2210.65	1092.3	1557.35	2906.3
447	gnf1m26550_at		51				1637.95	408.75	378.65	491.45	745.4	902	391.1	555.45	129.5	410.55	361.6	106.6	973	185	824.1	364.9	180.1	544.8	295.15	358.1	304.2	425.2	501.15	105	383.15	326.75	276.55	387.15	253.6	300.6	266.65	875.9	838.15	549.7	443.7	480.55	61.55	673.5	147.65	361.95	288.05	758.15	549.95
448	gnf1m23853_at	gnf1m23853_at	60	CEPK448	UBQ	STK	872.4	439.75	413.65	554.3	308.65	433.85	491.75	347.35	292.55	286.45	254.15	353.3	397.2	563.8	320.35	435.25	470.2	328.2	348.6	276.2	284.6	452.6	298.35	953.75	1069.05	320.7	765.9	669.45	327.35	308.95	320.15	347.8	431.7	351.45	355.35	594.1	915.05	331.55	196.65	382.35	367.55	325.7	282.7
448	gnf1m27233_at		1				132.9	115.25	101.5	113	78.7	81.2	86.2	97.9	93.2	86	97.45	98.15	81.9	81.4	81.95	83.25	110	97.05	91.85	133.85	110.15	102.4	91.4	114.9	77.65	92.7	91.7	84.05	86.7	91.9	107.6	83.85	96.1	91.9	73.75	84.75	86.2	81.9	181.2	84.85	86.5	75.4	88.4
448	gnf1m26551_at		0				14.9	38.7	39.3	39.05	38	37.85	38.9	40.25	39.5	37.75	43.45	44	38.25	38.35	37.3	37.65	40.25	40.9	39.95	43.3	40.9	41.5	38.85	46.85	38	41.3	39.35	37.75	39.55	38	41.1	38.45	39.35	41.35	36.35	38.5	39.2	37.6	44.35	38.05	40.05	36.2	39.65
452	gnf1m01220_a_at	gnf1m01220_a_at	0				28.7	47.35	43.15	48.4	41	40.75	41.6	43.6	44.45	43.3	55.1	55.6	42	41.4	41.15	37.25	45.45	46.55	45.85	44.85	43.15	43.6	43.85	45.5	40.35	48.1	42.95	40.15	42.55	41.5	54.8	42.3	53.95	44.4	39.95	42	44.75	41.35	65.95	41.75	43.7	37.35	43.55
453	gnf1m13259_at	gnf1m13259_at	0				59.15	33.6	34	33.8	33	50.95	33.35	34.15	33.9	32.7	35.5	35.2	32.9	33.05	32.5	32.9	33.8	34.25	34.8	34.55	36.75	34.05	33.25	34.6	32.4	34.4	33.55	32.5	33.7	33.05	34.65	33.4	33.6	34.6	32.2	33.1	33.1	32.75	90.35	33.1	34.2	31.2	34.05
454	gnf1m29557_a_at	gnf1m29557_a_at	0				28.35	46.9	48.75	48.7	49.15	46.55	49.7	45.35	48.85	43.45	43.15	63.55	46.7	47.8	46.4	51.35	50.8	47.75	48.15	48.85	48.3	51.75	65.3	52.5	46.35	47.75	50	46.1	46.7	57	69.35	47.15	48.55	50.5	43.9	49.45	47	45.05	59.7	44	49.5	44.9	49.95
455	gnf1m09982_a_at	gnf1m09982_a_at	57	CEPK455	PM		3343.25	246.6	138.35	185.6	1773.8	943.55	783.2	694.25	1684.65	728.95	482.3	453	1110.4	646.8	1419.5	3187.8	643.7	502.7	388.05	175.2	154	353.15	946.65	242.85	788.3	1055.35	605.3	1328.8	572.55	508.95	876.75	2976.35	360.65	314.05	287.8	881.6	424.6	3131.85	659.5	2830	792.85	2628.65	638.5
457	gnf1m28901_a_at	gnf1m28901_a_at	4	CEPK457	PM		3601.4	56.7	59.2	58.45	55.3	55.9	57.5	62.8	58.5	52.9	70.25	71.65	58.35	56.25	58.15	55.6	65.2	67.65	80.75	64.55	72.7	65.2	63.8	304.9	55.35	73	59.95	56.2	60.8	3653.4	67.4	53.9	61.65	63.1	69.6	58.75	381.05	53.15	107.2	52	59.1	55.9	60.15
458	gnf1m26261_at	gnf1m26261_at	19	CEPK458	cyto	STK	222.55	165.7	168.85	160.6	163.1	160.85	172.75	212.3	194.8	149.25	327.45	228.65	186.95	164.7	178.2	168.05	244.9	292.05	304.9	257.05	274.5	258.3	204.15	212.95	152.7	275.2	184.6	158.9	189.9	168.85	231.35	162.45	198.6	198.1	135.9	171.35	171.55	163.1	333.9	149.15	185.55	149.15	182.2
459	gnf1m20038_at	gnf1m20038_at	0				56.4	83.6	91.8	114.75	89.8	88.5	89.15	112.95	85.6	116.45	102.6	94.1	84	87.25	87.3	81.35	92.6	93.5	94.3	96	92.2	93.5	92.6	94.35	86.75	101.15	87.75	85.95	89.95	91.65	124.9	104.5	112.85	98.7	79.75	83.55	86.75	134.35	104.05	80.9	92	77.95	87.7
459	gnf1m02116_a_at		0				16.5	39.35	40	39.7	38.05	38.8	40.2	40.3	40.25	38.5	53.75	53.15	40.15	38.8	41	42	40.35	40.75	40.4	41	42.55	40.35	38.95	44	39.7	41.3	39.85	38.45	39.8	38.9	43.7	39.5	41.35	41.15	37.25	39.05	41.4	38.5	45.25	38.4	40.7	37.55	39.95
464	gnf1m11244_a_at	gnf1m11244_a_at	8	CEPK464	UBQ	STK	602.4	72.8	84.45	85.35	52.55	83.15	27.4	34.9	105.8	74.5	32.55	27.3	29.8	27.5	64.3	28.85	27.35	549.9	412.5	318.25	394.7	629.1	35.5	28.55	26.7	33.2	28.45	27.7	31.1	43	27.6	38	64.5	30.6	57.1	30.4	27	253.45	30.75	161.7	32.9	28.75	42.8
465	gnf1m10336_a_at	gnf1m10336_a_at	60	CEPK465	Nuclear	STK	136.35	246.9	251.9	268.2	243.4	237.15	256.9	259.15	228.6	230	270.8	276.1	247.75	265.7	239	233.45	279.7	313.45	261.7	276	294.6	261.2	269.3	267.6	267.25	276.8	258.1	228.65	252.1	232.35	282.9	252.35	257.3	246.9	229.65	250.6	241.6	232.55	330.1	232.7	247.65	259.8	256.75
466	gnf1m29468_at	gnf1m29468_at	2	CEPK466	UBQ	STK	279.6	64.1	62.35	77.3	59.2	59.5	72.15	65.15	62.4	95.05	77	79.3	66.05	63.05	57.5	63.7	70.8	66.4	69.25	76.15	66.7	64.8	61.75	67.1	61.6	74.8	63.45	60.8	62.05	57.2	66.6	60.6	62.3	66.65	56	61.8	68.3	57.6	335.6	58.5	72	103.95	63.75
469	gnf1m00919_a_at	gnf1m00919_a_at	60	CEPK469	Nuclear	STK	3909.4	3767.05	4002.7	4080.3	2973.65	2838.65	1942.55	1981.6	2936.75	2222.1	3474.7	1010.1	2164.7	2098.8	3284.7	1976.8	1328.95	2042.25	2623.55	2285.2	2110.75	2372.4	1906.8	170.9	1827.4	1240.2	1589.35	1679	1905.9	1933.4	876.55	2723.15	3516.95	1300	2702.15	2221.4	1737.65	2953.15	546.15	1715.55	2195.35	2088.25	2032.8
470	gnf1m07681_a_at	gnf1m07681_a_at	3	CEPK470	UBQ		377.85	367.3	34.4	33.55	75.85	32.15	33.55	35.2	34.25	246.4	53.25	35.5	32.75	32.25	58.9	32.85	33.85	34.85	50.75	34.85	34.25	34.3	52.5	35.05	32.3	34.8	33.55	31.75	33.3	33.25	34.5	34.55	43.2	34.9	33.2	32.8	33.55	32.5	37.55	33.6	36	31.85	34
471	gnf1m09731_a_at	gnf1m09731_a_at	61	CEPK471	UBQ		4219.15	4538.7	1289.6	1144.4	1386.6	672.2	541	2500.55	634.95	1117.05	726.9	717	546.45	1111.4	810.35	516.45	658.85	652.1	319.55	349.3	678.8	623.1	1076.25	467.8	696	693.95	885.4	718.75	1086.85	1478.95	1026.5	1064.55	2439.45	682.4	764.35	889.3	352.7	1021.45	881.5	608.9	2663.7	777.25	977.15
471	gnf1m24660_at		61				678.25	747.6	610.95	654	911	551.1	654.9	646.75	669.75	635.4	886	753.75	634.7	694.65	561.05	638.9	634.75	583.7	582.3	632.6	588.65	576.7	679.2	684.15	631.2	647.3	713.35	620.5	583.65	650.25	653.5	660.3	863.05	576.5	465.75	649.45	603.45	553.5	663.3	573	668.05	575.2	602.45
474	gnf1m01301_a_at	gnf1m01301_a_at	61	CEPK474	UBQ		4131.9	3358.75	2466	2693.8	1826.55	3430.6	817.3	1579.75	866.4	1205.7	1336.9	1381.3	1122.4	809	1735.7	835	1064.1	850.25	1036.7	815.9	767.4	836.05	1166.35	823.75	875.2	1370.4	1068.2	1263.95	1946.6	1297.6	1792.55	1925.8	2873	1784.55	1900.3	881.2	767.1	2566.75	1163.7	3196	1023.75	2055.35	4633.2
475	gnf1m30166_at	gnf1m30166_at	61	CEPK475	cyto		22117.8	10941	12234.8	13392.3	12708.8	10306.1	7609.6	8418.1	10284.6	10040.2	6153.75	2859.75	8365.8	4826.15	15017.6	10550.2	4321.4	4106.7	7159.25	5370.15	3919.85	4950.05	11116	15029.3	7796.8	17455.5	6883.05	8950.25	14625.1	2897.45	1807.85	22410.8	12569.5	5526.45	11859.2	7899.95	18633.7	10810.1	293.05	5923.6	12304.1	9414.8	9336.85
475	gnf1m19472_s_at		61				564.25	381.15	394.65	410.2	372.6	429.9	416.15	472.5	430.45	377.6	833.45	622.05	430.6	484.95	400.3	366.05	493.85	424.95	410.2	446.1	466.85	457.25	464.75	422.6	453	532.6	418.8	396	636.25	408.45	530.85	480.85	854.95	584.7	290.7	461.65	356.6	452.7	459.65	369.4	397.75	330.2	424.35
475	gnf1m22248_at		43				86.5	188.6	221.85	210.4	174.8	201.25	207.4	184.7	194.2	198.15	231.95	215.95	206.7	185.35	228.1	200.5	207.25	209.25	212.2	228.95	216.7	209.4	204	213.3	207.7	214	201.85	212.35	201.5	193.4	233.45	214.25	200.45	178.15	217.9	204.75	192.8	184.45	212.3	184.35	231.75	187.5	214.65
475	gnf1m14466_at		10				895.6	99.25	140.75	165	229.8	156.95	148.55	133.1	395.3	350.25	190.25	110.9	122.8	199.95	259.3	122.8	159.15	163.85	176.05	177.85	159.8	146.05	240.1	188.05	184.05	173.35	137.9	118.65	139.3	123.8	97.25	147.1	192.15	125.15	125.75	140.35	165.45	177.25	293.9	118.85	176.4	127.1	119.2
475	gnf1m26193_at		2				293.55	91	83.75	102.2	138	113.4	91.75	95.95	107.15	138.9	229.85	118.85	105.55	92.45	135.15	81.9	98.3	96.85	93.25	114.35	97.2	84.45	129.95	78.55	89.2	122.8	99.2	96.4	125.75	86.55	90.05	130.5	119.5	97.4	75.1	95.4	57.45	133.75	99.05	92.3	93.85	101	99.1
475	gnf1m21388_at		2				251.65	67	59.2	71	76.7	71.25	68.45	82.4	157.15	100	107.25	76.4	84.85	67.6	75.35	66.55	74.3	125	83.8	117.4	119	130.2	65.7	65.95	74.25	93.6	88.9	75.4	167.7	68.9	60.6	72.35	115.75	100.2	66.15	107.7	63.55	77.7	74.65	119.4	54	102.95	100.05
477	gnf1m19677_at	gnf1m19677_at	27	CEPK477	other		2050.2	56	143.4	120.3	116.7	129.2	1207.75	131.55	183.15	117	157.05	322.9	527.9	660.3	129.7	248.55	664.25	345.85	515.05	599.9	498.55	561.25	215.1	206.85	817.15	128.55	617.15	1079.55	121.9	130.25	118.35	102.65	121.55	89	104.4	642.55	160.3	133.7	99.4	386.75	239.7	2106.2	135.45
477	gnf1m25460_at		0				85.9	67	60.55	70.5	56.3	52.6	56.55	61.05	58.3	54.45	75.1	66.35	55.9	56.4	50.35	53.2	61.1	67.5	65.2	62.75	60.2	61.2	72.55	61.9	49.85	65	58.45	54.5	58	56.45	62.2	56.6	58.6	70.15	52.95	56.05	55	56.1	135.75	56.15	60	53.1	57.5
477	gnf1m22075_at		0				31.1	50.45	50.85	51.15	47.6	46	50.15	52.35	51.4	47.4	67.1	75.05	48.7	49.95	46.7	47.7	52.6	58.65	52.65	59.2	52.3	58.3	53	58.4	47.7	61.5	51.45	49.35	51.15	49.65	54.6	49.85	51.45	53.95	43.95	48.95	50.45	47.6	65.6	49.35	51.7	45.2	51.95
477	gnf1m28988_at		0				22.7	39.95	40.4	39.2	38.9	38.1	39.95	42.05	40.85	37.6	48.15	58.9	39.35	39.3	37.95	38.7	46.55	42.6	42.5	43.1	41.25	41.5	39.95	45.95	47.7	43.65	41.4	47.05	40.7	38.8	43.35	43.2	40.55	42.55	38.05	47.8	43.55	38.15	47.15	38.5	41.5	36.2	40.6
477	gnf1m20079_at		0				11.9	33.35	33.5	33.6	32.2	32.5	33	34.05	33.6	32.9	36	36.55	32.5	32.5	31.75	32.35	34.85	33.75	33.65	34.05	34.15	33.8	33.05	34.35	32.1	35.1	33.1	32.15	33.25	32.25	35.45	33.05	34	35.85	31.4	32.7	32.8	31.8	43	32.8	36.65	31.1	33.75
478	gnf1m16060_a_at	gnf1m16060_a_at	13	CEPK478	multi		1815.95	142.35	121.85	131.95	122.75	119.05	127.15	184.45	129.55	126.6	154.4	133.3	116.5	126.35	119.85	161.45	140.2	154	201.15	171.05	196.4	147.8	145.8	136.75	121.7	141.4	127.3	118.8	1928.75	524.1	193.55	133.1	131.15	151.25	121.3	194.1	127.45	210.5	174.45	124.35	177.15	112.8	262.55
478	gnf1m27435_at		0				84.6	46.05	47.4	46.15	47.6	45.75	46.25	49.45	50.3	45.6	53.35	53.5	48	46.25	47.75	46.25	48.25	49.05	48.85	48.45	47.65	48.3	50.35	49.25	45.5	50.8	47.55	45.6	47.45	45	49.6	46.75	47.45	49.05	49.1	46.15	45.5	50.25	128.05	43.65	51.95	43.75	50.55
480	gnf1m29659_s_at	gnf1m29659_s_at	61	CEPK480	Nuclear		3134.5	3451.95	2843.7	3052.1	1789.8	1573.65	962.6	755.6	500.3	1382.15	583.15	659.35	889.1	669.45	1960.95	500.9	453.45	659.5	745.05	634.2	773.4	732.65	1067.6	317.45	851.4	681.1	671.6	973.7	833.6	1180.65	586.95	1241.15	2401.25	685.1	1238.45	948.75	436.4	1306	344.45	1013.55	1160.35	841.65	939.15
480	gnf1m29660_a_at		61				2708.6	2925.3	1704.35	1664.85	1505.9	887.25	618.1	514.2	216.7	837.5	885.2	627.7	509	537.3	1834.1	416.95	394.25	496.55	712.05	396.6	463.45	591.4	871.7	296.3	555.5	553.3	368.75	732.1	620.95	624.45	489.5	1197.85	2015.55	314.35	583.7	556.85	308.25	700.2	342.95	489.1	1092.65	300.35	760.1
480	gnf1m17436_at		55				308.2	231.3	217.15	212.85	209.5	209.3	219.45	209.15	202.4	205.3	215.3	226.4	200.9	196.35	204.2	191.35	249.2	267.7	234.95	266.3	215.6	217	219.5	254.5	208.5	222.3	213.5	207.95	219.65	196.05	207.8	217.3	228	225	199.65	210.1	272.55	207.75	499.55	212.2	206.8	207.55	198.6
480	gnf1m24543_at		14				397.5	429.4	339.5	247.75	167.6	163.15	188.85	120.95	129	132.9	110.8	112.4	125.95	118.25	206.55	98.45	116.5	200.65	124.4	128.75	122.65	166.5	114.95	317.85	134.95	149.2	116.35	220.35	103.45	144.65	114.15	160.55	287.2	133.1	200.95	134.5	495.95	181.9	139.35	127.35	104.1	198.15	143.95
481	gnf1m29346_a_at	gnf1m29346_a_at	0				44	64.95	71.1	70.6	61.1	62.4	56.6	65.95	68.55	62.4	68	71.7	62.15	62.9	62.1	61.3	64.55	75.95	93.65	74.8	100.6	79.05	63.05	69.1	61.45	65.1	63.75	60.15	64	64.75	65.1	62.95	68.3	64.9	60	63.55	83.75	62.1	81.75	63	64.7	59.35	64.9
486	gnf1m20326_a_at	gnf1m20326_a_at	11	CEPK486	Nuclear		231.8	231	129.3	126.35	132.55	119.35	119.5	150.85	332	113.3	308.5	296.75	128.35	122.85	201.15	119.4	161.75	154.95	195.9	150.5	137.35	145.6	145.75	146.15	118.1	166.15	131	109.9	129.5	135.2	180.9	138.4	145.4	171.05	106.2	124.6	125.85	127.2	222.15	149.05	133.2	100.2	135.8
486	gnf1m11358_a_at		0				97.6	109.15	114.1	134.3	112.75	103.7	110.9	113	117.15	145	135.45	126.7	106.75	105.85	132.75	112.35	136.7	110.9	112.9	128.15	111.8	119.4	188.65	182.9	98	133.1	120.7	100.25	118.15	129.35	127.35	106	124.35	114.6	99.65	106.75	127	105.85	187.85	183.85	159.55	91.05	117.6
486	gnf1m18248_a_at		0				23.95	45.8	46.65	45.95	44.3	43.95	45.6	47.1	46.35	42.4	65.45	52.45	44.4	44.95	43.25	43.4	47.65	49.45	48.55	50.25	47.1	52	46.3	49.5	43.95	50.5	45.7	43.25	46.15	43.7	51.3	44.45	46.15	51.45	41.5	44.75	44.9	43.3	59.25	43.85	46.95	42.6	46.55
486	gnf1m20325_at		0				14.85	33.75	34.35	34	32.7	32.3	33.6	35.35	34.4	32.45	41.4	45.25	37.05	32.9	32.05	32.35	35.85	35.1	34.7	35.9	34.1	35.7	39.15	38.05	32.6	37.8	34.55	32.25	39.25	32.85	36.15	32.95	33.95	35.35	31.7	33.2	38.85	31.9	41.4	32.45	34.15	31.05	34
487	gnf1m12617_a_at	gnf1m12617_a_at	55	CEPK487	UBQ		6622	1273.75	5755.2	2422	806.8	594.8	1239.55	247.05	163.85	491.6	355	356.25	935.25	1078.8	275.7	2900.85	761.85	573.7	166.9	199.3	168.1	436.15	363.8	1239.45	1093.3	1051.8	889.45	1214.3	1306.8	229.25	156.9	3965.55	1401.7	262.4	946.6	954.45	1577.6	6663.5	41.5	372	268.4	1648.95	283.7
488	gnf1m06359_a_at	gnf1m06359_a_at	1	CEPK488	UBQ		945.2	60.3	67.65	68.25	87.55	61.25	59.75	66.3	998.85	79.75	65.55	65.5	75.85	60.7	79.6	73.85	63.3	63.7	69.35	67.85	69.05	70.3	71.25	59.4	60.45	70.1	62.45	56.7	62.35	58.9	78.15	74.2	65.4	94.2	139	61.1	55.25	54.85	72.45	68.15	90.7	59.4	63
492	gnf1m10195_a_at	gnf1m10195_a_at	61	CEPK492	Nuclear		2461.85	237.05	217.1	277.1	1172.05	2470.95	1605.95	947.8	255.15	623	450.95	447.9	1538.1	839.3	1965.2	2365.15	959.9	397.25	249.95	318.6	262.7	381.45	1219.65	381.8	1073.35	455.75	960.35	1742.65	530.65	579.95	517.55	1779.8	541.05	1066.8	1998.5	888.3	364.55	1389.35	850.65	1000.15	511.05	2374	924.55
494	gnf1m07214_a_at	gnf1m07214_a_at	61	CEPK494	cyto		2063.7	2607.55	1981.35	1930.05	1524.6	1377.9	890.25	821.55	1096.85	700.2	1059.6	722.55	1281.35	983.6	1503.55	1927.5	701.15	943.5	1099.45	816.8	1001.15	900.45	797.2	1214.7	781	912.85	851.4	1272.5	651.1	920.55	823.6	1293	1620.2	690.25	880.9	1056.55	1592	1789.45	543.85	856.25	2068.75	1846.6	842.85
494	gnf1m17999_at		61				1283.9	662.5	693.75	774	676.45	683.45	711.65	685.8	538.3	920.8	639	694.55	753.1	760.65	683.35	787.2	1134.7	845.6	749.6	736.9	720.25	717	749.1	584.1	747.8	764.4	767.6	801.25	662.75	666.75	882.65	694.65	745.4	682.8	753.65	947.4	680.75	693.65	1788.5	504.6	702	846.55	559
494	gnf1m21681_at		1				224.75	33.45	33.8	33.5	32.45	32.7	33.6	34.6	34.05	31.85	38	36.7	33.35	33.4	32.15	33	34.4	34.7	35.2	35.4	34.9	34.95	33.35	36.05	32.85	35.95	34.05	32.6	33.8	32.75	34.95	33.15	33.85	35.2	33.05	33.05	33.15	32.05	38.9	32.5	34.45	31.6	34
495	gnf1m12356_a_at	gnf1m12356_a_at	60	CEPK495	other		795.05	653.95	343.7	472.6	566	530.25	621.5	555.55	210.75	288.3	391.3	330.75	397.9	364.15	721.45	353.95	313.35	297.4	187.2	240.3	277.65	266.85	323.45	203.7	596.1	407.2	313.15	485.55	351.65	484.75	388.2	466.75	382.55	362.9	346.15	417.25	229.4	437.45	208.65	266.05	277.6	405.9	982.25
496	gnf1m04387_a_at	gnf1m04387_a_at	61	CEPK496	other		1191.5	824.8	805.4	647.05	758.25	1580.45	747.6	840.1	990.65	673.75	631.4	697.2	1131.8	925.35	718.3	1342.6	780.45	568.9	908.8	795.75	787.35	742.7	678	621.8	829.4	779.6	790.7	808.4	952.25	926	863.75	1134.15	628.8	580.3	991.55	802.8	520.3	1566.25	590.2	1184.95	764.75	1160	1134.95
497	gnf1m29891_a_at	gnf1m29891_a_at	2	CEPK497	cyto		523.9	77.65	86.6	76	69.5	72.45	69.95	88.85	72.75	64.05	75.5	87	69.5	69.9	69.4	68.3	82	74.05	81.35	78.2	75.05	71.65	71.25	587.95	69.5	72.9	70.8	68.35	80.4	70	74.5	67.75	71.2	79.3	75.35	68.65	482.75	64.35	79	67.85	73.35	66.95	76.4
498	gnf1m11625_a_at	gnf1m11625_a_at	40	CEPK498	other		8580.85	177	198.85	169.4	4313	875.15	179.1	473.65	156.85	230.3	115.3	1288.35	353.6	179.45	513.1	200.2	189.6	108.95	261.3	157.1	119.45	104.1	576.35	142.05	187	2055.1	177.5	202.05	3921.35	1655.65	8684.95	262.2	231.35	295.7	2921.3	170.9	303.05	707.75	165.55	509.65	217.5	141.15	738.4
498	gnf1m25624_at		0				21.8	42.6	43.05	42.7	40.95	40.6	43.8	43.95	42.9	46.05	49.95	53.1	41.7	41.95	41	41.4	43.95	44.45	43.85	44.35	43.3	43.75	44.3	44.9	42.35	46.2	43	40.85	45.45	41.2	44.85	41.95	42.8	44.6	39.2	41.6	42.45	40.4	61	54.15	43.5	39.3	42.9
501	gnf1m18629_a_at	gnf1m18629_a_at	61	CEPK501	cyto	STK	1158.3	239.4	257.45	258.05	231.75	249.55	252.15	255.95	248.35	255.05	264.35	265.7	249.05	259	231.3	241.15	279.05	327	261.65	265.85	277.75	264	284.55	1124.4	256.2	264.5	256.55	264.6	258.35	228.5	304.45	258.55	256.7	265.7	342.55	266.4	1386.8	249.6	285.5	282	309.9	256.8	247.7
504	gnf1m17366_s_at	gnf1m17366_s_at	60	CEPK504	UBQ	STK	6687.75	1060	1815.55	1914.05	1713.45	1475	5211.55	588.25	501.7	1278.55	975.45	219.55	4276.35	4173.65	2700.9	1335.7	3014.6	804.35	386.75	236.9	390.9	417.45	1653.3	6882.05	5874.3	1043.05	2367.75	4513.55	678.95	362.5	206.85	964.4	1285.85	698.85	2302.5	3322	5603.8	1529.75	207.1	2525.25	488.05	5542.4	1080
504	gnf1m24692_a_at		59				1523.25	839.8	856.45	426.9	613.2	700.65	907.6	666.35	215.2	555.75	546.75	205	983.3	1274.9	646.8	797.45	590.4	551.75	402.3	218.15	327.15	376.4	555.1	225.6	1478.95	685.75	898.75	1691.2	257.2	171.15	167.95	590.3	484.5	591.4	498.15	734.25	271.05	436.65	223.7	654.8	220.1	994.45	533
504	gnf1m23407_at		7				370.8	118.35	228.9	192.3	222.75	138.25	139.75	128.1	111.3	131.15	243.65	165	117.9	124.95	208.2	120.95	145.15	145.25	84.9	131.25	119	121.25	159.4	96.25	161.35	139	206.5	120.5	129.25	124.7	136.25	138	131.05	125.05	102.4	118.8	93.25	119.6	97.4	116.85	109.6	119.55	129.45
504	gnf1m27970_at		1				191.55	45.9	46.5	45.7	44.7	44.2	45.75	47.85	47.75	44.95	59.3	52.95	45.6	45.05	44.2	45.85	49.1	50.85	48.55	49.9	47.3	50.35	50.55	48.3	44.4	50.2	47.4	44.55	53.65	44.85	59.7	48.4	48.6	48	42.3	45.7	45.35	44.15	73.7	73.75	49.55	42.9	47.7
504	gnf1m25593_at		0				41.1	62.4	79.3	82.15	56.5	73.05	59.9	63.85	59.5	76.45	77.65	66.95	81.85	87.3	54.85	56.25	72.05	61.85	59.8	56.55	60.65	61.05	66.15	59.7	81.95	71.3	79.9	60.8	57.55	55.7	72.6	58.25	73.25	63.5	50.5	84.95	46.9	60.75	80.4	75.25	60.85	52.8	59.35
504	gnf1m26534_at		0				24.3	53.55	54.05	53.6	51.5	51.7	52.9	57.6	54.7	50.8	67.7	61.6	52.35	51.85	52.95	51.1	58.35	58.1	57.85	58.65	55.65	56.9	53.8	58.75	50.35	59.45	54.9	50.8	54.65	58.25	59.35	52.65	55.05	57.8	47.85	52.35	52.65	50.85	71.75	50.95	55.75	47.45	55
505	gnf1m11021_a_at	gnf1m11021_a_at	8	CEPK505	cyto	STK	4227.35	4290.7	82.1	76.85	407.25	79.45	90.4	87.8	63.35	154.7	243.8	129.65	85.35	98.75	79.95	79.3	96	87.25	81.2	84.8	104.9	87.3	86.6	88.05	78.15	437.7	81.85	89.3	86.8	97.15	83.4	80.5	1200.2	89.65	70.05	110.5	77.65	82.3	103.1	113.25	94.05	140.05	75.45
506	gnf1m03482_a_at	gnf1m03482_a_at	61	CEPK506	cyto	STK	1446.95	460.65	929.05	1071.5	352.9	346.8	334.65	353.3	517.85	337.2	383.05	440.35	340	359.4	433.75	351	394.75	472.45	670.45	682.1	432.25	605.95	390.35	294.25	376.1	371.55	332.75	334.3	373.85	352.65	365.45	339	405.95	346.55	318.9	330.75	481.4	398.5	291	302.25	371.5	417.45	343.85
506	gnf1m26871_at		0				18.4	44.8	53.2	48.8	46.8	41.75	48.95	50.1	50.5	51.4	45	44.5	53	47.1	55.95	51.1	49.3	49.35	49.1	52.95	54.95	48.75	49.35	55.45	46.8	48.15	44	50.05	47.9	59.7	47.7	46.1	48.7	48.45	55.3	47.9	47.9	46.6	55.45	54.85	53.55	42.6	48.6
507	gnf1m12096_a_at	gnf1m12096_a_at	2	CEPK507	other	Y	716.75	178.65	57.8	58.15	117.5	42.15	66.5	50.25	45.3	41.15	52.7	48.8	757.9	65	44.3	42.9	46.35	46.6	46.4	46.85	66.4	77.4	45.05	47.1	45.05	47.1	47.7	45.25	46.65	45.6	46.5	43.55	47.55	47.25	41.9	50	43.35	46.45	50.75	43	46.4	118.65	46.05
508	gnf1m22604_at	gnf1m22604_at	61	CEPK508	other	Y	240	276.85	326.6	312.4	309.6	292	353.95	338.7	337.4	339.8	409.75	358.1	329.3	332.25	320.95	282.85	348	418.5	342.1	374.75	415.3	408.45	333.05	346.9	326.3	362.95	338.25	324.35	350.5	313.6	329.1	344.3	341	368.1	278.6	371.1	303.75	287.5	372.65	325.75	341.05	324.45	332.65
508	gnf1m28539_a_at		1				420.65	44.25	49.45	65.7	44.4	45.75	45.75	49.45	48.15	40.1	45.5	49.35	49.75	43.75	44.1	43.65	49.7	47	48.3	47.8	46.15	47.6	45.8	74.3	44.85	47.8	50.05	45.15	46.35	43.65	47.05	52.35	62.85	46.05	41.3	46.55	460.75	44.5	55.8	45.1	51.9	42.3	45.95
508	gnf1m19805_at		0				19.15	40.8	41.9	41.8	43.2	42.3	40.25	45.35	42.6	40.6	49.65	46.6	43.1	39.95	39.65	39.65	43.55	45	42.9	43.85	55.2	44.7	42.25	44.2	38.6	46.5	42.1	39.85	42	39.65	47.5	43.95	49	45.35	42.8	39.65	40.75	40.6	53.8	38.8	44.2	37.75	42.25
509	gnf1m03151_s_at	gnf1m03151_s_at	58	CEPK509	cyto	STK	2085.25	667.1	403.95	434.1	330.6	368.85	354.5	139.85	266.1	910.35	1055	290.85	571.9	340.7	311.75	394.4	374.4	587.9	401.8	414.6	589.6	518.75	317.75	2225.1	397.9	196.75	297.25	235.5	433.75	300.4	414.4	346	468.3	397	343.95	403.5	1885.3	293.45	342.15	328.1	303.8	793.75	338.95
509	gnf1m24412_at		2				127.4	123.45	100.05	99.5	108.05	133.45	127.95	136.8	145.3	160.1	99.05	183	108.9	110.9	112.75	100.7	121.55	174.3	115.9	162.1	157	138.15	108.2	119.35	117.7	136.1	105	105.95	143.05	132.6	95.35	97.35	105.25	97.95	96	115.5	143.1	101.2	96.4	134.9	90.15	212.45	94.7
511	gnf1m16226_a_at	gnf1m16226_a_at	3	CEPK511	multi		604.5	112.9	99.15	97.35	93.95	99.9	106.2	110.75	104.4	87.55	147.5	200.55	102.3	102.6	91.4	94.4	127.65	122.75	128.8	125.05	112.1	127.05	107.3	114.05	98.1	152.3	105.45	95.4	105.45	99.05	170.4	97.2	107.25	110.9	82.9	101.2	98.9	94.2	152.1	92.65	103.7	84.8	105.9
512	gnf1m12816_a_at	gnf1m12816_a_at	61	CEPK512	UBQ		984.1	1010.4	1284	1078.45	947.6	1146.15	1074.1	902.75	1443.65	861.5	559.55	1001.25	914.25	1471.7	951.05	1130.95	1067.1	851.8	736.4	903.8	694.9	832.5	918.5	1106.2	1003.35	861.7	1277.85	1220.1	927.1	886.5	978.65	819.8	935.85	1262.75	891	1242	1342	1071.25	1024	747.4	925.65	1473.8	1140.55
512	gnf1m14296_at		0				104.55	80.8	84.9	79.95	80.7	80.75	83.7	91.25	85.75	82.9	111.3	101.4	105.95	80.45	77.4	79.35	103.1	102.05	118.85	96.35	89.95	95.9	92.95	94.9	76.85	99.15	86.8	82.7	84.75	78.35	107.1	79.7	105.45	124.9	67.5	85.9	82.15	79.25	172.05	77.7	88.15	70.5	86.2
512	gnf1m26141_at		0				21.85	44.6	44.45	45.7	42.4	42.2	43.8	46	44.6	42.6	52.4	48.75	42.7	43	41.4	42.1	46.75	46.7	45.2	47.85	45.05	45.8	43.7	46.9	41.85	48.05	45.1	42.15	44.25	43.1	47.2	43.2	44.6	46.5	39.35	50.75	43.05	41.75	57.65	43.2	45.5	40.05	44.65
513	gnf1m29927_a_at	gnf1m29927_a_at	43	CEPK513	PM	Y	14676.3	190.6	169.6	140.55	2488.95	148.65	163.45	3535.05	9561.15	148.05	202.35	173.9	177.1	240.4	5968.1	1878.2	274.45	210.25	511.35	236.95	190.85	244.35	5999.8	181.4	259.5	400.9	172.2	191.4	3232.85	14791.1	4611.8	2582.2	172.2	4292.15	3968.1	401.45	135.45	844	129.45	508.35	1842.3	222.55	4439.65
514	gnf1m20494_at	gnf1m20494_at	3	CEPK514	multi	Y	134.75	119	111.35	121.1	102.15	104.55	104.75	118.4	114.6	96.95	151.45	143.45	113.35	104.95	101.1	100.4	140.55	135.15	122.3	124.25	126	119.3	119.65	131.2	96	157.8	117.7	135.35	111.7	105.3	130.3	96.05	115.3	125.45	89.8	115.3	105.9	101.4	211.4	102.35	114.35	80.9	139
514	gnf1m20710_at		1				93.8	116.35	120.9	120.9	108.6	116.45	150.25	140.75	131.5	110.65	175.25	144.75	124.7	119.3	115.4	114.85	149.85	146.6	151.6	139.8	131.25	148.2	125.25	133.6	138.5	136.15	128.15	128.1	126.15	114.05	150	118.8	125.5	136	107.8	201.4	134.05	115.5	154.9	107.6	125.9	114.85	132.35
514	gnf1m20790_at		0				76.85	44.1	44.55	43.65	42.95	42.75	45.75	46	45	41.2	51.05	50.65	43.85	43.6	42.35	42.5	47.3	46.7	45.35	46.9	45.65	45.55	44.15	49.15	43.15	47.65	45.95	50.5	45.95	42.9	47.8	43.7	44.8	48.8	39.9	45.15	43.7	42.25	116.75	43.15	45.7	48.75	45.4
514	gnf1m20129_at		0				26.45	51.95	52.7	52.8	50.8	51.3	52.7	54	53.2	51.05	61.5	61.1	52.4	51.65	51.5	50.15	55.8	55.55	55.7	55.8	54.1	54.7	52.55	57.9	50.65	55.6	53.7	51.15	53.8	52.25	55.15	52.05	53.05	55.05	48.15	53.5	52.75	50.25	74.6	50.4	54.85	50.65	53.6
514	gnf1m21235_at		0				22.25	45.5	45.75	45.4	44.15	44.15	49.9	47.1	46.9	42.6	50.8	49.1	46.2	44.45	43.7	42.85	47	48.85	52.85	56.75	46.95	48.3	46	47.7	44.05	51.3	46.25	45.15	45.65	44.1	47.95	43.65	45.95	47.7	42.7	46.85	44.65	43	64.7	43.85	46.7	42.6	46.2
515	gnf1m02054_a_at	gnf1m02054_a_at	55	CEPK515	Nuclear		109417	220	268.9	255	214.35	211.3	200.15	225.6	1224.05	2027.7	847.6	199.25	210.15	206.8	631.65	211.6	201.45	4858.55	3517.85	2179.9	2616.85	4753.65	263	109542	226.1	222.45	212.4	208.6	198.55	305.7	205.6	250.1	382.35	224	257.95	213.3	98374.9	794.65	180.25	197.75	220.2	200.6	217.4
516	gnf1m00282_a_at	gnf1m00282_a_at	14	CEPK516	Nuclear		4815.25	101	153.05	177.75	107.2	93.2	92.7	108.4	593.95	1229.85	350.1	118.95	99.55	100.5	221.95	88.15	125.6	1932.1	1852.5	1345.75	2154.85	2297.55	105.35	117.4	89	162.5	100.5	90.65	103.85	139.4	116.75	96.4	114.95	128.1	85.15	97.3	1148.85	409.95	196.5	90.9	98.8	84.25	106.6
518	gnf1m02361_a_at	gnf1m02361_a_at	58	CEPK518	Nuclear		1269.25	326.2	312.25	238.85	1312.4	1011.95	419.5	511.7	229.05	479.65	760.1	1437.9	811	524.25	355.65	273.75	684.25	1257.1	346.6	387.4	831.15	1104.65	382.6	648.25	407.75	749.3	784.9	585.9	651.85	359.75	375.6	706.6	379.15	369.4	388.65	614.8	902.05	423.05	349.65	293.5	381.3	1137.3	389.95
518	gnf1m16411_at		54				7115.7	180.8	218.2	233.5	5389.25	7161.8	1895.8	1275.4	49.15	1608.05	563.65	1830.4	3295.95	1741.35	1108.75	365.05	1115	1636.1	88.75	52.65	1595.05	1879.6	1208.5	247.4	3030.65	2472	2745.85	3742.45	3273.6	1120.05	1022.3	4535.6	893.05	577.45	1888.15	2426.7	326.75	1942.3	70.65	1183	488.6	3821.1	2380.1
518	gnf1m20780_a_at		15				1154.15	69.2	67.35	69.55	543.2	841.5	157.8	85.45	54.75	124.85	113.9	240.55	554.75	71.75	97.75	79.35	92.45	149.15	65.15	65.9	100.75	176.55	97.9	143.05	169.85	125	209.75	189.2	101.9	81.35	66.9	439.85	92.8	66.3	107.9	306.65	409.1	263.55	76.7	96.65	71.45	856.75	111.25
518	gnf1m28022_at		1				330.9	92.4	75.9	101.55	76.65	91.85	79.3	77.85	73.55	103.1	63.45	124.3	84.15	97.65	73.5	93.7	81.85	128.95	82.05	107.8	91.1	151.05	91.45	80.05	94.7	69.85	86.95	93.9	89.1	114.3	85.05	78.35	113.85	90.45	83.65	80.45	73.8	92.4	388.95	77.6	86.35	68.1	108.5
518	gnf1m21674_at		0				46.8	77.5	78.55	91.65	74.7	79.45	75.5	79.3	78.3	76.1	89.7	84.9	74.7	73.5	73.5	76.4	82.25	72.45	78.7	89	78.2	79	77.5	95.1	75.9	81.7	78	75.45	77.5	74	80.3	75.5	83.35	86.15	82.05	75.5	86.95	73.9	117.2	73.65	80.15	70.4	78.5
519	gnf1m04388_a_at	gnf1m04388_a_at	61	CEPK519	multi		615.05	383.05	377.55	365.75	313.2	510.4	296.8	343.9	307.15	447.7	318.6	285.3	304.95	278	374	284.9	331.9	380.3	305.35	324.3	327.95	349.7	380.85	858.4	296.15	383.05	311	314.1	294.7	367.65	317.3	284.75	396.05	383	261.35	357.3	513.05	296.05	496	404.7	394.4	259.85	428.25
520	gnf1m28258_at	gnf1m28258_at	0				20.45	45.2	45.6	46.7	42.85	44.1	45.7	47.3	46.3	45.1	51.8	52.3	45.2	44.75	43.45	46.5	47.35	47.55	46.9	47.05	46.4	46.3	45.25	48.9	46.25	49.5	46.2	46.95	46	44.75	49.2	46.7	44.5	48.4	42.05	44.2	46.5	43.65	56.5	44.25	46.9	42.2	46.8
526	gnf1m06519_a_at	gnf1m06519_a_at	61	CEPK526	cyto		12399.1	12614.5	1503.65	1392.65	3438.4	3190.75	897.55	999	6516.45	1542.9	1518.05	815.75	1908.4	888.15	950.85	1221.4	701.35	506.4	1560.5	809.6	596	480	1200.4	4050.7	972.35	1289.25	693.5	1363.3	1416.8	2519.95	938.15	2198.5	6282.3	1024.25	1548.25	1306.9	3531.1	1926.7	215.45	872	3749.7	1541.5	896.05
531	gnf1m15626_a_at	gnf1m15626_a_at	58	CEPK531	Nuclear		4880.3	2640.15	2185.2	3010.85	2091.9	1734.85	1229.55	1832.8	740.3	3165.5	1561.4	724.85	1888.2	922.6	1961.3	752.05	580.1	504.25	609.5	304.9	287.9	347.75	1322.5	47.75	883.9	1125.05	1287	1280.95	1166.95	1267.75	755.3	3181.6	2049.15	1769.25	1732.15	1296.9	38.35	2095	61.1	760.75	847.05	1784.75	2014.25
531	gnf1m26389_at		0				60.95	43.55	44.1	43.65	42.6	42.35	43.45	45.15	44.25	47.9	55.4	47.45	43.85	42.65	41.95	44	45.35	45	44.8	44.65	44.2	44.8	43.65	45.95	41.6	47.4	44.15	42.8	44.05	41.75	45.35	47.75	46.95	48.5	40.55	42.65	42.6	42.15	51.7	41.65	44.75	40.3	44.6
532	gnf1m04413_a_at	gnf1m04413_a_at	46	CEPK532	Nuclear		17219	472.85	403.55	382.35	228.75	394.35	204.7	231.35	465.4	333.2	232	236.65	168.35	141.4	301	199.95	171.65	346.05	437.7	385.25	419.05	378.1	199.1	14929.6	196.75	208.95	163.15	208.2	211.8	203.3	223	256.75	213.35	232.75	199.2	206.05	17330.8	237.35	116.45	297.45	218.85	240.25	208.9
535	gnf1m28431_a_at	gnf1m28431_a_at	48	CEPK535	cyto	STK	212	300.15	213	237.05	239.7	214.45	233.8	206.85	177.65	225.85	217	236	239.15	176.2	291.75	186.2	183.9	198.1	197.25	215.05	193.5	214.2	267.65	215.5	205.9	318.15	189.1	164.8	237.1	209.95	214.65	234.7	376.8	167.5	238.8	215.45	234.4	207.25	253.4	205.85	234.55	203.95	194.05
536	gnf1m17891_at	gnf1m17891_at	51	CEPK536	UBQ	STK	6812.15	576.2	504.9	496.3	2906.65	2362.45	941.6	2308.65	387.7	890.95	300.3	990.4	1158.85	554.25	2444.3	671.3	318.25	153.8	88	53.55	156.85	147.8	1440.25	65.65	561.8	4115.95	588.85	751.1	1118.6	433.5	755.15	3310.9	836.95	1133.05	731.55	477.25	53	2356.25	46.1	434.95	908.05	886.95	1007.6
536	gnf1m02362_a_at		8				2351.6	94.1	87.75	160.5	229.05	285.7	81.45	166.75	96.25	49.1	84.75	134.4	87.05	94.2	93.85	76.35	84.35	83.7	80.35	70.75	68.05	88.65	82.35	95.35	149.3	501.85	85.3	88.9	202.95	86.65	109.3	275.9	79	108.15	100.8	75.1	60.35	204.9	73.45	49.65	199.8	60.05	105.95
537	gnf1m11394_a_at	gnf1m11394_a_at	2	CEPK537	cyto		192.3	129.4	165.15	212.1	133.3	100.5	97.3	114.25	101.65	177.95	121.8	130.45	99.1	94.3	166.4	111.15	115.55	107.5	110.95	105.9	100.65	103.6	120.5	98	87.4	113.4	99.7	80.3	93.5	272.6	126.9	151.85	199.35	98.6	110.3	113.75	93.45	90.75	155.3	88.45	131.6	82.75	97.2
538	gnf1m31175_at	gnf1m31175_at	2	CEPK538	Nuclear		15482.8	31.45	32.15	31.7	30.85	31.1	31.65	32.4	32.05	30.6	35.8	34.65	31	31.35	30.6	31.1	32.5	32.95	32.4	33.05	33.25	32.5	31.6	15016.9	30.8	33.05	32	30.7	32.1	31.2	35.15	31.35	31.9	33.95	49.9	31.05	15512.2	35.9	36.65	30.95	32.4	29.45	32.05
539	gnf1m02318_a_at	gnf1m02318_a_at	6	CEPK539	Nuclear		20298.8	118.35	111.45	102.95	87.35	80.5	81.65	91.1	175.15	160.6	119.3	108.35	77	93.7	98.75	79.45	95.15	173.85	442.1	209.85	194.7	199.85	95	457.75	76.8	90.3	90.35	83.2	98.8	87.4	96.4	101.2	101	133.7	92.4	82.65	2142.9	88.75	120.25	85.55	88.25	71.3	80.9
540	gnf1m11956_at	gnf1m11956_at	0				30.9	73.65	76.2	77.7	76.75	75.65	81.25	80.3	78.9	74.25	85.45	85.45	82.8	77.4	73.35	74.2	78.6	79.85	76.85	81.9	80.05	79.45	77.8	81.3	76.15	82.7	78.15	75.25	78.25	76.45	89.3	76.95	79.95	81.35	73.4	76.35	77	73.95	98.1	85.95	80	70.4	76.15
540	gnf1m22443_at		0				17.55	35.3	35.5	34.8	34.7	34.6	35.35	37.7	36.4	33.75	48.95	40.15	36.05	35.7	33.6	34.3	37.9	37.55	42.3	37.75	39.2	38.15	35.9	38.5	34.3	38.3	35.55	34.5	36.3	34.4	39.75	34.9	35.85	38.2	31.95	34.95	35.25	33.75	49.5	34.65	36.65	33.7	35.9
541	gnf1m00055_a_at	gnf1m00055_a_at	40	CEPK541	cyto	STK	9741.65	161.75	182.75	155.95	182.25	197.55	251.45	198	1702.25	190.05	484.65	251.5	244.2	266.3	202.3	196.5	315.7	279.15	349.75	313.55	353.9	240.5	292.55	1028.7	194.4	365.05	233	203.2	228.15	198.8	311.9	213.35	247.75	225.35	199.2	232.65	2627.25	199.95	311.2	159.7	580.25	212.6	215
543	gnf1m15550_at	gnf1m15550_at	60	CEPK543	other	STK	1395.25	423.6	1544.8	1103	451.45	749	380.5	667.45	289.9	317.95	428.7	375.55	687.9	356.95	405.45	365.9	405.25	396.95	356.55	371.05	432.4	419.6	356.7	214.8	439.85	772.45	397.55	397.9	583.8	408.8	265.95	500	620.6	417.7	480.75	479.2	149.55	559.55	589.9	534.7	409.7	442.2	1326.15
543	gnf1m19780_at		9				468.45	131.65	144.4	151.85	125.85	177.5	154.45	183.7	133.6	115.3	192.6	237.3	224.8	139.9	144.05	141.9	173.05	156.9	116.8	214.8	147.55	152.25	135.3	118.9	176.7	175.45	205.3	194.85	142.8	124.15	150	151.5	283.7	161.45	120	159.7	125.25	174.35	187.35	156.25	153.45	132.25	198.95
543	gnf1m13580_a_at		1				186.15	103.9	97.45	96	93.85	95.65	96.75	99.2	98.85	91.25	106.1	102.85	102.35	106.35	95.65	94.95	100.7	97.45	98.7	100.4	98.1	98.1	97.25	101.8	108.2	109.5	101.75	152.4	103.25	94.6	100.4	96	96.9	90	93.15	107.15	96.25	93.55	116.65	166.35	90.45	138.15	97.1
546	gnf1m00728_a_at	gnf1m00728_a_at	61	CEPK546	Nuclear		5198.6	758.7	485.35	469.1	939.8	1469	647.15	2204.1	4785.25	1949.75	844	358.35	1445.5	957.2	4434.5	798.7	625.6	2945.9	5510.15	3211.15	4711.75	3411.65	2123.35	771.7	1143.2	964.4	877.55	1353.4	2595.25	1506.6	1994.7	2153.15	752.1	1085.15	961.1	497.15	1656.55	1354	505.1	743.6	4804.25	1598.8	3587.55
548	gnf1m12338_at	gnf1m12338_at	0				23.8	60.5	55.1	54.5	53.35	53.25	54.45	54.3	55.9	51.15	58.45	59.65	54.3	53.25	51.65	53.9	57.1	69.85	58.7	60.05	57.15	57.65	55	58.9	52.65	59.25	54.8	52.25	55.65	53.8	60.4	53.9	56.15	60.6	48.9	55.4	53.9	54.4	72.55	61.15	57.3	48.75	56.2
554	gnf1m03069_a_at	gnf1m03069_a_at	2	CEPK554	other	STK	2294.6	53.8	54.35	54.2	50.3	52.65	52.95	58.75	54.6	48.05	60.95	56.85	52.4	52.4	51.85	52.7	55.55	56.35	54.55	57.35	55.65	54.8	53.35	60.8	50.6	54.35	53.95	52.55	54.65	2342.45	58.55	53.25	54	55.65	47.85	52.75	54.6	51.4	63.05	51.05	54.5	51.25	56.75
557	gnf1m05923_at	gnf1m05923_at	55	CEPK557	Nuclear	STK	281.3	336.45	248.4	237.4	216.35	223.95	222.6	267.65	234.45	315.95	238.45	214.5	177.4	204	249.6	210.5	226.85	210.05	246.75	259.3	226.95	221.2	291.15	269.6	208.1	238.95	211.65	203.1	268.05	299.5	247.05	247.4	372.85	230.05	296.8	215.55	303.8	427.8	276.25	215.15	254.75	185.2	240.9
558	gnf1m23852_at	gnf1m23852_at	1	CEPK558	UBQ	Y	154.55	88.55	86.9	92.9	86.5	98.4	79.2	86.05	100.3	87.9	107.95	94	114.1	82	78.75	76.6	93.7	89.35	104.7	83.45	90.4	86.5	81.3	88.3	78.45	86.4	84.55	77.25	81.2	82.9	102.75	77.35	87.95	97.65	162.65	92.15	79.2	87.7	103.45	159.85	81.5	73.7	90.35
558	gnf1m23461_at		0				18.9	49.6	50.05	53.75	50.65	48.2	50	52.5	50.2	47.55	53.3	54.55	48.55	48.6	48.3	48.75	50.5	53.1	48.65	51.8	50.3	55.3	49.8	59.55	48.8	51.35	50	47.75	49.85	49.9	53	50.5	49.9	52.15	52.45	48.7	50.1	45.8	58.15	48.55	53	40.65	49.8
562	gnf1m21761_a_at	gnf1m21761_a_at	61	CEPP1	PM	dusp	33065.8	439.75	392.1	429.5	452.9	462.65	22107.6	3376.6	563.4	2183.4	732.6	428.6	22298	12574.9	1203.1	5668.25	4994.15	1098.4	436.2	459.65	802.85	834.25	747.3	803	18766.3	458.15	11736.8	33448.7	454.35	990.05	488.5	468.85	426.7	506.45	2148.1	21388.7	494.1	554.85	511.7	2567.65	473.85	16657.5	526.9
562	gnf1m02698_a_at		15				5956.35	77.3	78.75	77.6	75.7	76.15	4326	86.9	80.4	95.55	218.1	102.35	5790.3	3970.45	73.4	440.9	1627.1	120.45	99.75	89.1	82.8	94.9	84.3	113.95	5479.25	89.9	2889.1	5321.75	80.5	74.65	106.8	76.35	81.3	87.1	103.4	6029.2	77.45	74.05	101.45	107.9	82.1	4190.9	80.65
562	gnf1m27929_at		0				16.35	32	32.45	34.6	31.15	31.25	32.1	33.05	32.55	31	35.35	34.5	31.5	31.4	30.85	31.7	33.1	33.2	34.75	33.3	32.75	33	32	33.9	31.2	33.55	32.4	31.3	32.1	31	34.45	31.8	32.55	33.85	30.05	33.15	31.7	31.1	46.4	31.35	33.2	30.7	32.4
563	gnf1m04104_a_at	gnf1m04104_a_at	13	CEPP2	PM	dusp	416.6	129.3	121.35	131.55	108.6	127.45	210.5	128.05	127.4	110.45	135	142.55	256.55	355.95	127.3	322.9	347.65	134.55	131.55	145.8	139.5	123.35	132.4	143.3	380.5	145.9	202.5	409.55	133.55	119.7	138.3	108.45	145.95	140.95	122.55	515.45	152.35	111.55	98.85	108.1	176.5	143.35	120.75
563	gnf1m13669_a_at		4				115	143.65	145.8	153	143.7	169.4	147.65	149.2	151.65	145.35	212.2	213.55	143.45	161.4	136.35	141.2	177.55	198.8	146.75	168.1	149	163.8	156.1	195.15	160.55	155.1	148.75	144.2	168.6	142.7	159.55	147.95	147.8	145.1	126.45	150.65	241.2	140.4	185.2	142.8	153.85	157.9	152.75
563	gnf1m20496_at		2				210.8	119.7	140.35	160	122.25	121.45	130.35	100.8	128.45	107.7	119.15	142.75	130.45	175.3	104.75	133.25	156.45	158.95	99.65	137.7	127.95	136	129.65	122.75	137.2	154.45	136.05	160.15	116.3	112.4	153	119.5	128.3	158.6	106.15	152.6	123.15	117.9	306.3	120.2	140.35	150	125.05
563	gnf1m20889_at		0				102.3	88.95	90.05	91.7	89.95	87.5	93.25	94.65	93.1	89.75	167.35	178.55	92.2	89.65	86.95	85.95	114.7	94.25	90.45	99.5	92	103.65	86.1	102.55	99.55	102.2	107.8	88.35	100.25	88.2	99.25	88	100.3	100.55	83.3	90.05	90.9	79.95	104.15	86.75	87.7	85.75	98.55
563	gnf1m20471_at		0				20.5	33.15	37.3	33.2	32.35	30.9	33.05	34.1	40.05	36.65	33.9	35.6	32.45	32.55	31.8	32.05	34.1	34.3	33.9	34.7	34.1	34	35.55	49.45	32.1	35.1	33.55	34.35	33.45	32.3	36.6	32.6	33.25	34.85	28.95	32.55	32.75	32.1	44.3	33.15	35.05	29.9	33.6
564	gnf1m01649_a_at	gnf1m01649_a_at	3	CEPP3	PM	dusp	1097.3	83.65	84.45	83.1	124.55	82.05	83.75	82.8	84.75	91.65	94.55	93.6	131.05	82.15	79.6	106.75	88.6	89.05	88.35	88.1	85.7	88.7	83.55	88.7	80.9	287.75	84.95	104.1	84.25	81.6	90.7	1172.05	93.45	78.4	104.25	321	82	113.65	96.2	81.7	121.3	134.1	78.9
564	gnf1m24821_at		0				27.8	58.15	59	57.9	57.1	56.3	59.1	63.1	60.25	54.25	69.75	68.55	58.25	57.8	55.85	57.3	63.75	64.7	65.65	65.1	61.5	62.85	59	64.25	56.85	66.2	60.2	56.15	60.1	56.95	64.7	57.35	60.25	63.45	52.35	57.7	58.15	55.65	80.15	61.05	61.25	54.5	60.1
564	gnf1m24844_at		0				13.15	41.15	41.75	41.65	40.15	40.05	41.15	43.15	41.95	39.1	51.25	46	40.35	40.45	39.45	39.65	43.5	44.3	44.05	44	42.4	42.7	41.5	43.65	40.1	44.65	41.85	39.7	42	39.8	43.65	40.95	41.45	43.55	38.8	40.45	40.55	39.6	49.55	39.95	42.55	38.1	41.9
565	gnf1m02696_a_at	gnf1m02696_a_at	40	CEPP4	PM	dusp	369.9	172.2	218.3	179.25	124.3	255.55	444.6	314.75	190.45	179.55	150.6	152	312.7	215.55	179.65	243.3	200.8	215.9	195.25	213.9	199.4	238.75	167.6	210.8	232.9	172.9	285.35	247.95	208.6	185.95	178.15	285	174.3	171.05	223	204.8	223.25	212.45	438.9	234.8	327.2	330.3	201.25
566	gnf1m01648_a_at	gnf1m01648_a_at	4	CEPP5	multi	dusp	566.9	27.25	31.05	28.1	36.65	39.25	69.6	46.4	594.15	40.15	42.8	44.8	43.95	58.25	62.5	39.6	48.1	75.55	135.5	52.6	52.7	51.9	44.15	33.55	47.85	43.4	46.8	52.75	218.15	145.1	82.7	194.85	39.9	219.85	62.5	50.35	30.2	71.45	36	224.85	44.75	79.45	105
566	gnf1m20662_at		0				38.9	45.05	46.85	46.5	46.15	44	46.4	49.4	80.4	43.1	59.05	48.7	49.2	45.55	43.75	46.75	51.45	48.8	50.35	49.55	50.55	49.85	49.45	52.65	44.55	48.3	46.4	44.2	47.15	44.2	53.4	44.5	50.05	55.85	41.5	45.7	65.1	43.75	54.4	45.75	46.8	52.4	47.6
566	gnf1m20184_at		0				37.9	70.6	77.35	83.05	66.75	69	70.35	72.55	70.1	67.4	82.65	78.2	69.2	66.15	80.55	68.2	75.65	102.55	77.2	78.45	72.65	91.15	68.55	76.55	66.75	83.35	71.65	65.55	77.45	68.8	77.45	68.3	77.65	74.3	65.3	69.25	70.1	65.25	89.85	79.1	72.45	64.65	73.05
566	gnf1m20704_at		0				12.5	44	44.6	45.85	42.65	42.85	43.55	44.95	45.2	42.65	47.35	46.85	42.85	42.95	42.8	43.4	45.15	46	48.25	45.9	44.5	44.85	43.45	46.1	42.45	45.9	44.3	42.65	44.05	43.35	46.05	43.75	44	45.85	41.65	42.95	43.35	42.8	52.75	44.4	44.9	40.7	44.45
567	gnf1m28356_at	gnf1m28356_at	57	CEPP6	PM	dusp	372.05	200.9	217.6	215.6	205.7	213.45	225.15	296.3	239.85	235.5	557.45	296.35	249.15	212.95	219.25	215.45	313.3	326.75	351.85	307	275.95	316.3	277.75	290.5	205.6	318.15	260.7	203.85	247.7	208.5	284.55	221.65	272.3	273.3	185.4	251.5	236.9	219.95	429.1	205.85	268.45	191.25	242.45
567	gnf1m02695_a_at		37				54167.9	41751.1	43625.4	54258.9	15499.6	771.95	785.15	254.55	95.9	14462.2	12399.5	150.75	97.8	97.85	549.05	279.85	103.2	103.65	101.5	101.85	101.3	92.3	3293.3	105.6	120.05	4800.15	110.65	95.3	302.75	740.65	247.9	3687.45	42849	1058.1	230.8	120.2	97.75	643.85	444	113.4	185.9	91.05	272.75
567	gnf1m28404_at		0				61.75	67.75	66	68.45	65.35	65.7	68.15	68.35	71.2	74.85	90.7	79.65	95.5	68.35	65	65.9	75.85	90.15	71.85	75.7	72.5	73.5	68.65	73.9	68.95	84.65	70.95	62.75	78.45	66	74.8	75.55	68.45	79.35	61.3	67.55	76.25	65.65	105.05	64.75	72.1	61.55	73.2
568	gnf1m30469_s_at	gnf1m30469_s_at	60	CEPP7	PM	dusp	701.25	214.65	167.35	228.55	446.1	619.4	510	258.1	306.7	643.25	311.2	362.5	466.85	469.7	372.8	240.4	509.55	310.45	242.15	289.9	292.15	336.75	349.65	360.5	624.4	259.05	359.25	387.65	655.2	332.65	724.85	296.8	291.55	332.1	380.8	371.35	427.5	674.4	722.4	607.1	283.55	511.75	288.2
568	gnf1m25984_a_at		37				3206.65	129.75	143.95	124.3	451	1312.75	2718	330.65	160.1	897	187.85	605.05	1940.85	2381.4	190.7	328.8	1594.55	422.7	145.45	166.35	133.7	181.5	184.55	243.9	3325	204.1	1253.25	1618.9	1127.6	719.85	1794.7	621.95	167.05	195.95	837.95	2122.8	185.2	1741.4	196.5	281.5	172.75	2244.7	203.3
568	gnf1m16680_a_at		24				4712.3	46.95	50.9	46.25	367.95	2168.7	2245.9	72.35	46.65	1137.7	55.5	74.8	3189.1	2350.55	45.8	78.15	2003.6	197.55	50.35	49.2	50.55	85.2	43.6	44.35	4246.3	59.75	1529.35	2545.05	1060.6	469	2083	968	46.5	48.8	953.3	4525.85	45.15	2599.6	58.95	305	48.05	2923.6	58.1
568	gnf1m20087_at		0				40.3	59.55	64.7	62.6	61.25	65.75	91.6	64.8	63.85	66.35	79.1	97.25	79.55	63.6	62.05	62.25	92.45	73.75	65	77.15	74.8	70.35	67.55	71.6	78.7	66.4	67.05	64.35	71.85	64.75	82.25	62.5	64.05	83.25	57.05	72.8	63.4	66.2	72.6	58.25	65.8	91.85	64.75
568	gnf1m24748_at		0				39.1	39.95	40.55	40.05	40.65	39.45	46.3	40.3	43.3	51	37.35	40.75	51.25	40.65	43.7	43.3	42.6	50.55	40.8	43.55	49.65	45.2	44.25	42.05	55.25	42.1	44.5	43.15	41.4	41.65	41.85	40.75	40.35	41.5	40.6	44.9	37.1	39.5	53.8	38.75	43.45	41	49.5
568	gnf1m26484_at		0				22.1	50.55	51.3	51.15	49.05	49.1	50.6	54.85	52.5	50.4	64.65	63.1	50.15	49.55	48.2	48.85	56.4	55.1	56.9	55.75	52.6	54	51.3	55	48.4	57.2	52.7	48.45	52.1	48.5	58.35	50.1	53.15	56.2	45.7	49.95	50.05	48.5	67.8	48.65	53.6	46.1	51.95
569	gnf1m10139_a_at	gnf1m10139_a_at	45	CEPP8	PM	dusp	4583.8	124.95	132.2	146.9	411.2	1884.75	4454.1	1357.65	270.95	772.6	184.5	86.15	1832	4307.4	1989.7	2483.05	2418.95	1095.2	725.45	605.35	390.35	797.2	652.75	381.1	2776.1	313.95	4664.75	2952.7	116.75	212.6	80.95	564.65	219.6	114.2	2877.35	3557.05	349.75	1207.65	99.15	1879.85	128.15	3961.4	216.6
569	gnf1m24438_at		2				338.35	93.45	98.45	95.65	88.9	114.5	98	105.45	94.4	114.1	87.45	78.4	168.05	162.5	122.05	113.75	222.9	110.3	102.7	102.35	93.8	112.3	105.8	95.8	161.6	81.55	388.3	189.2	81.4	95.9	60.85	96.7	105.5	101.05	97.35	166.6	97.05	119.55	147.65	96.1	95.1	171.7	144.65
569	gnf1m25371_at		0				59.4	61.2	57.75	59.75	50	53.5	57.25	53.15	52.85	48.7	54.5	54.5	47.95	53.5	56.1	104.25	55.75	51.8	51.35	52.35	50.05	51.2	50.45	52.9	50.6	53.15	50.55	53.1	50	48.55	52.8	48.8	50.7	49	44.85	52.85	56.8	51.65	77.3	51.25	51.6	44.85	59.35
569	gnf1m14716_at		0				18.15	41.1	41.7	42.2	39.95	40.3	40.6	43.9	41.6	38.5	44.45	49.4	40.05	40.4	39.3	39.6	41.35	42.4	41.65	43.95	41.85	42.4	40.5	42.65	39.85	42.15	41.15	39.1	46.15	40.15	43.65	40.7	41.05	42.65	38.5	39.95	40.4	39.6	47.25	40.1	41.9	37.95	41.5
571	gnf1m22253_at	gnf1m22253_at	0				108.75	45.45	45.55	44.9	44.05	45.05	45.65	55.55	45.8	48.1	56.6	48.75	47.55	45.1	44.75	83.95	46.95	48.6	48.9	46.9	46.95	47.1	54.45	47.85	44.4	46.9	46.25	90.25	46.2	43.65	47.2	59.35	52.05	48.4	53.9	44.45	44.85	44.25	55	44.2	47	42.8	48.95
572	gnf1m11729_a_at	gnf1m11729_a_at	61	CEPP11	PM	dusp	1366.25	710.15	694.6	857.9	713	743.1	1534.3	640.25	1551.45	587.85	794.2	870.25	1045.75	916.3	610.9	1286.85	1426.85	740.2	584	499	777.65	630.4	655.65	549.1	1373.25	738.6	1696.2	1024.25	712.4	550.5	526.55	557.5	640.75	881.05	740.1	1107.15	541.25	718.35	329.95	745.25	671.65	1102.55	737.35
573	gnf1m00761_at	gnf1m00761_at	25	CEPP12	PM	dusp	722.4	220.2	352.65	203.7	220.5	102.45	415.25	175.2	108.85	824.65	184.95	109.45	431.05	155.35	241.75	448.9	186.65	107.1	112	145.5	135.35	115.75	250.5	170.35	226.3	113.15	529.4	336.4	102.25	161.75	142.85	445.8	228.35	154.9	118.4	151.55	544.8	166.7	123.8	184.05	157.2	608.75	140.45
573	gnf1m28387_a_at		0				71.35	105.05	62.9	77.9	75.95	75.5	83.2	84.8	85.85	71	106	90.85	110.4	82.85	72.6	75.45	93.3	83.4	86.9	76.5	77.5	84.5	79.35	78	85.15	87.05	115.3	92.9	70.65	69.7	87.6	90.05	89.8	80.65	63.35	91.65	74.25	75.15	133.55	74.75	79.6	79.8	81.65
573	gnf1m25153_at		0				36.35	151.6	158.75	156.5	153.45	153.55	174	161.05	158.6	150.55	177.9	166.75	164.35	160.15	151.25	155.7	162.9	160.75	146.75	162.65	158.7	160.15	163.15	163.75	170.6	164.3	160.2	152.85	157.85	152.55	166.05	155.65	157.2	161.95	147.45	156.85	155.05	155.4	181.65	145.3	160.1	153.85	158.5
573	gnf1m15026_at		0				10.15	35.05	35.5	35.55	34.4	36.4	35.5	36.25	35.65	34.05	38.85	37.75	34.6	39	34.25	34.5	36.45	35.8	36.1	36.65	35.45	35.5	35	37.35	37.4	36.3	35.65	34.45	35.7	34.55	36.6	35.15	35.35	36.95	34.95	34.8	35.1	34.3	38.25	34.65	43.05	33.35	35.75
574	gnf1m01647_a_at	gnf1m01647_a_at	61	CEPP13	PM	dusp	644.3	233.95	220.15	241.55	485.45	775.2	605.45	309.8	225.25	200.1	276.1	473.25	416.8	505.05	390.85	496.1	410.05	675.9	418.6	358.85	439.4	505.25	319.75	231.35	562.65	372.15	563.1	436.55	522.95	235.6	284.7	844.4	238.8	350.05	672.6	711.4	219.85	697.95	331.1	269.25	276.1	626.95	252.2
574	gnf1m13486_at		58				3759.2	186.9	176.1	109.8	767.25	2481.95	2669.2	970.4	781.25	917.9	489.3	1376.3	933.55	1643.55	703.5	1681.7	1148.15	723.35	478.25	580.5	467.45	443.55	746.7	1651.45	1576.85	1498.2	1620.75	1774.9	1349.9	562.7	849.95	3869	386.15	542.55	1868.35	1273	1865.65	2134.95	330.5	887	485.7	2642.45	637.35
574	gnf1m21505_at		11				127.95	181.9	189.15	188.4	178.3	179.25	187.1	199.3	184.2	153.65	188.2	198.95	208.4	187.45	181.35	181.2	190.95	195.65	194.1	195	191.25	192.35	188.05	212.95	184.2	198.55	191.45	182.55	189.25	179	204.6	185.75	207.4	225.85	175.8	184.9	190.8	168.45	259.75	200.8	201.3	176.55	189.85
574	gnf1m21274_at		0				80.35	47.65	47.65	49.05	45.95	45.9	47.1	49	46.2	55.8	52.85	48.85	46.5	46.25	46.4	49.95	48.95	49.4	48.35	49.75	46.65	50.25	65.9	76.2	45.6	53.05	46.3	45.75	47.15	44.75	51.55	47.15	51.95	50	42.85	47.05	52.9	45.5	123.2	45.8	48.35	44.15	49.6
574	gnf1m21728_at		0				54.25	56.85	57.65	62.8	55.05	55.75	56.5	62.05	57.55	54	62.7	65.05	55.6	57.7	54.35	55.65	60.1	65.2	76.8	62.9	60	60.55	56.15	59.6	54.85	68.85	63.9	54.6	57.45	55.9	60.05	56.3	57	61.4	52.55	56.05	57.35	54.15	75.3	61.95	58.05	51	57.35
574	gnf1m28077_at		0				22.65	25.3	26.45	26.2	26.6	25.85	26.15	27.75	26.45	25.7	28.05	27.45	25.95	25.7	25.7	25.6	26.6	26.75	28.4	27	26.4	29.1	24.9	27.3	25.45	26.65	32	25.45	26.35	26.15	26.7	37.65	25.45	27.2	26.35	28	25.9	25.7	47.35	25.4	26.65	24.7	26.35
577	gnf1m03209_a_at	gnf1m03209_a_at	15	CEPP16	other	dusp	14067.5	57.4	58.45	57.45	258.65	55.95	9180.75	60.55	50.25	54.1	75.5	64.15	465.25	6531.7	55	67.35	14117.7	62.55	61.2	63.35	59.65	61.3	58.4	63.55	8013.1	78.05	2637.15	4698.85	58.5	54.75	62.3	57.45	58.4	64.8	52.1	1522.5	64.75	440.05	72.7	118.8	59.7	6198.65	64.2
578	gnf1m08714_at	gnf1m08714_at	46	CEPP17	cyto	dusp	2061.55	903.9	2230.7	799.95	280.15	233.8	181.85	251.25	229.3	581.2	391.15	244.45	200.1	199.95	242.35	196.85	239.95	297.1	336.4	407.1	228.2	255.8	257.85	229.8	189.95	315.7	204.8	189.1	198.6	215.8	253.15	189.95	563.6	251.3	218.25	206.45	208.5	205.1	377.05	197	203.1	201.6	194.8
579	gnf1m02697_a_at	gnf1m02697_a_at	61	CEPP18	PM	dusp	13944.5	296.35	360.8	347.8	323.2	333.8	1230.9	1509.65	369.55	317.1	287.55	322.9	12055.9	784.45	379.45	2554.85	548.7	382.1	414.9	425.15	387.25	389.45	375.95	13298.4	510.85	388.75	568.45	648.9	349.85	5378.55	272.8	342.15	409.55	326.5	3685	758.75	14180.6	540.55	416.35	410.55	385	1038.05	356.3
579	gnf1m20890_at		0				68.05	64.95	65.2	64.1	62.7	61.8	71.1	76.9	67.75	60.95	122.3	81.7	74.15	63.8	60.85	62.3	79.55	81	81.4	77.6	70.15	72.25	67.25	75.7	59.9	84.25	69.5	61.4	71.85	92.75	77.05	63.55	71.35	75.45	62.35	65.05	66.2	62.05	99.05	60.9	70.25	57.1	69.1
580	gnf1m01090_a_at	gnf1m01090_a_at	0				59.9	35.05	41.9	35.35	32.95	33.15	34	34.8	34.2	62.9	38	36.25	33.35	34.35	35.45	32.8	43.15	36.7	37.6	35.35	34.75	34.85	34.25	35.4	35.95	35.85	33.95	33.1	34.7	32.8	35.4	33.7	34.3	92.6	32.95	33.25	37.2	37.3	38.3	32.8	34.6	34.7	34.05
581	gnf1m29499_a_at	gnf1m29499_a_at	0				30	47.35	45.2	46.25	46.5	49.25	54.35	47.8	51.95	42.85	49.55	49.1	45.9	46.6	46.2	53.3	47.7	48	48.6	54.45	54.85	48.65	47.05	56.1	46.4	39.25	47.25	46	46.7	46.6	48.15	46.9	48.55	43.8	45.7	48.65	63.5	50.4	47	47.05	47.9	69.25	47.45
582	gnf1m21821_at	gnf1m21821_at	9	CEPP21	PM	dusp	3526.65	263.85	147.95	154.9	141.9	120.05	159.5	116.4	203.4	151.8	159.4	146.15	118.3	130.85	85.65	130.65	157.3	177.45	138.9	129.35	148.6	183.65	106.85	158.2	154	131.6	190.1	144.25	127.3	1645.2	132.05	111.65	143.85	135.55	128.25	133.55	112.25	133.05	231.2	150.4	200.95	128.3	134.45
582	gnf1m21822_a_at		5				2087.55	97.15	95.4	95.85	97.05	89.15	96.5	117.95	117.9	88.7	222.45	122.4	99.9	98.45	95.5	91.75	153.9	129.4	142.05	118.65	106.55	118.15	105.1	107.8	86.15	123.4	104.2	93.8	104.35	702.5	141.9	93	108.5	108.3	76.15	96	100.5	95.25	145.4	81.55	109.1	88.2	122.55
584	gnf1m17573_a_at	gnf1m17573_a_at	0				102.65	93.25	88.25	86.7	102.3	90.6	90.45	98.05	102.05	88.9	182.45	118	88.55	83	83.95	91.3	115.7	95.35	132.1	99.85	107.85	98.8	96.2	110.4	82.3	105.35	95.65	84.95	102.65	87.2	124.15	87.15	97.7	101.1	79.8	89.35	108.75	84.55	109.45	90.65	97.6	85.2	98.8
584	gnf1m14037_at		0				27.7	45.7	44.5	44.7	47.1	43.4	51.4	46.25	46.1	53.5	61.3	46.8	53.5	44.75	46.6	43.5	45.9	43.55	44.6	44.4	46.1	44.95	45.8	45.55	48.8	48.4	67.5	43.9	44.55	45.5	50.65	44	54.75	48.2	43.65	45.8	43.2	42.6	51.75	41.75	43.6	41.7	45.3
585	gnf1m09513_a_at	gnf1m09513_a_at	2	CEPP24	PM	dusp	3593.35	31.9	32.2	31.85	89.5	75.85	30.55	32.75	32	35	29.95	73.5	31.25	31.25	30.4	30.55	30.4	31.05	27.8	31.25	28.75	31.5	32.65	33.5	30.85	92.75	31.45	31.1	43.8	31.75	60.7	3618.8	40.7	42.6	28.5	37.05	38.55	50.2	34.85	30.9	45.45	29.7	32.25
585	gnf1m28040_at		0				86.25	56.5	57	57.7	54.55	53.5	55.1	63.45	57.85	54.3	91.65	67.45	56.9	53.8	52.85	53.4	61.35	69.15	68.15	63.3	61.5	60.9	59.25	63.9	52.6	66.35	57.7	53.3	58.7	54.25	62.75	136.6	58.05	60.2	51.25	54.7	56.05	53	81.6	54.75	59.75	50.35	57.65
586	gnf1m00656_a_at	gnf1m00656_a_at	6	CEPP25	PM	dusp	4480.75	54.45	54.5	54.3	66.3	52.75	175.15	54.3	54.8	63.85	82.2	57.25	54.45	102.05	53.1	59.2	90	55.1	54.9	52	50.05	54.15	97.55	459.45	86.7	55.7	138.65	536.35	61.05	56.95	55.5	53.6	61.75	56.15	51.05	4530.8	562.95	52.7	61	399.75	55.25	1873.8	50.9
587	gnf1m01646_a_at	gnf1m01646_a_at	11	CEPP26	cyto	dusp	7403.4	2058.7	4785	7443.05	156	44.95	45.75	46.85	46.6	149	222	51.6	697.65	45.05	43.15	45.3	46.65	49.4	47.35	47.65	46.65	47.85	45.75	254.8	44.3	48.95	46.55	43.3	46.15	45.2	47.5	45.85	1948.05	78.6	39.65	45.35	514.1	778.65	52.3	44.4	47.5	43.45	46.45
587	gnf1m26574_at		0				48.55	61.8	63.6	68.9	61.2	63.4	63.2	66.3	72.55	64.3	77.65	73.9	70.6	63.2	66.5	66.7	69.9	69.05	78.3	72.8	71.1	68.85	66.6	73.15	61.5	74.1	63.55	61.9	64.65	60.9	69.65	63.5	70.6	66.55	56.75	63.2	94.35	60.6	105.3	59.8	73.65	58.35	64.75
588	gnf1m02694_a_at	gnf1m02694_a_at	24	CEPP27	cyto	dusp	4982.15	4113.15	5069.45	3302.3	938.2	119.6	112.75	235	124.55	843.85	752.6	137.1	110.6	103.3	136.9	111.2	128.15	123.7	131.35	131.85	131	122.6	283.65	156.3	100.05	151.5	117.25	112.05	135.05	439.25	135.6	169.7	2888.4	523.2	424.35	107.6	419.95	238.6	140.35	106.3	125.65	87.3	240.85
589	gnf1m01644_a_at	gnf1m01644_a_at	0				7.85	29.1	29.45	29.4	28.75	28.55	29.05	30.25	29.5	28.15	32.55	31.6	28.65	28.8	28.3	30.1	30.1	30.55	30.95	30.3	29.75	30.15	28.85	30.5	28.1	30.75	29.3	28.25	29.65	28.3	30.3	29.1	29.3	31.1	27.55	28.6	28.8	28	34.3	28.55	30	27.65	29.5
590	gnf1m03003_a_at	gnf1m03003_a_at	61	CEPP29	other	dusp	23668.6	348.35	330.85	353.75	469.15	476.4	373.3	593.75	1062	409.1	258.25	399.35	463.5	359.3	1354.25	414.1	431.7	420.85	333	426.45	538.85	430.6	1922.35	23104.8	311.45	514.65	353.5	376.8	517.35	495.55	452	814.3	312.8	522.4	411.3	445.7	23926.8	522.85	549.4	694.45	508.15	398.7	793.2
590	gnf1m23398_a_at		0				73.8	69.85	73.95	73.5	66.35	62.4	68.75	73.45	73.3	65	88.45	78.35	76.65	71	77.95	84.3	72.55	90.3	91.8	74.9	79.95	119.15	67.6	74.9	66.3	74.35	67.3	69.1	66.6	75.2	75.75	68.65	68.4	85.95	62.6	65.9	72.85	71.15	136.2	65.5	75.4	62.4	92.8
591	gnf1m03851_a_at	gnf1m03851_a_at	10	CEPP30	multi	dusp	4103.95	216.7	281.8	207	152.7	145.35	106.6	157.8	117.85	160.95	126.4	456.7	112.45	135.2	104.15	99.8	108.5	163.2	169	113.3	124.2	139.7	126.15	125.75	225.8	147	110.15	95.8	109.65	204.9	126.05	101.15	127	115.2	86.1	135.4	107.1	138.95	150.2	211.8	158.15	69.7	113.85
592	gnf1m21452_s_at	gnf1m21452_s_at	0				24.85	40.35	40.75	40.25	39.3	40.5	40.25	41.65	41	40.2	50.2	48.25	39.45	39.55	38.4	39.1	42.5	41.7	42.15	42.75	41.5	44.35	40.2	42.65	39	48.3	40.8	39.05	41.65	39.4	62.05	39.7	40.4	42.35	41.6	39.55	39.4	38.5	46	39.35	41.5	37.2	40.65
592	gnf1m21451_at		0				21.05	35.25	34.3	33.9	31.95	32.9	33.8	33.25	34.2	32.9	36.1	34.5	38.15	32.5	31.55	33	34.95	37	44.2	52	34.75	48.4	33.4	35.75	32.85	34.35	34.15	32.85	34.2	49.1	37.05	32.25	33.95	39.35	47.55	33.95	33.4	32.85	42.3	33.1	38.45	31.75	32.2
593	gnf1m03760_a_at	gnf1m03760_a_at	59	CEPP32	other	dusp	1543.1	334.6	317	251.15	892.75	1722.35	670.5	566.55	221.25	407.75	179.25	430.4	604.1	529.25	846.7	1289.9	498.5	1065.4	674.3	563.3	850.5	1032.3	481.45	271.6	635.95	478.3	495.95	798.2	745.4	869.8	227.5	1475.65	580.95	342.55	632.8	748.55	256.75	784.05	234.3	438.1	899	1238.3	855.4
594	gnf1m02690_a_at	gnf1m02690_a_at	61	CEPP33	other	dusp	8916.05	8779.35	6818.45	5212.5	4570.2	1948.8	1088	2498.2	1190.2	3081.9	6006.05	916.5	919.75	1992.7	2892.25	815.2	879.7	1854.7	1733.65	1072.65	1266.9	1677.95	1726.55	926.2	1252.9	696	1867.1	804.95	1087.9	1081.9	624.4	2547.85	9387.9	1342.2	2911.5	2998.1	1472.9	2055.45	471.85	2170	1143.3	1125	1419.8
595	gnf1m28594_a_at	gnf1m28594_a_at	3	CEPP34	multi	dusp	209.95	143.55	139.45	153.65	139.35	153.9	174.5	156.8	173.05	148.75	167.05	176.6	162.15	150.4	140.7	144.1	159.2	172.6	149.8	167.7	161	160.65	135.2	333.8	160.65	155.7	152.75	161	154.45	164.85	157.05	153.7	160.9	153.7	148.85	155.95	257.6	157.5	150.8	132.8	148.55	131.85	152.3
596	gnf1m02692_a_at	gnf1m02692_a_at	61	CEPP35	UBQ	dusp	1256.9	725.6	786.35	886.1	790.4	613.1	682.25	697.45	527.8	636.35	737.85	671.35	721.75	593.35	766.8	693.35	774.05	1041.05	1032.15	1062.15	1069.55	994.45	818.75	618.95	603.15	806.9	708.45	649.55	512.5	675.35	760.25	1717.95	890.15	694.65	820.65	682.85	538.35	816.2	741.1	461.05	1068.75	776.15	571.65
596	gnf1m23314_at		59				8175.5	1509.35	2452.1	2894.75	2154.6	2976.85	2373.95	2136.65	3765.05	6287.75	2010.2	430	2244.9	1559.4	3548.05	2643.05	830.65	2325.25	3755.45	4303.25	2146.35	2725.4	2735.4	169.75	2056.95	1578.45	1415.6	2425.15	1135.2	1950	1143.65	8278.2	2106.25	1343.4	2247.8	2938.05	832.9	2939.85	102.7	694.2	5302.25	1930.2	1406.1
597	gnf1m01650_a_at	gnf1m01650_a_at	26	CEPP36	PM	dusp	8738.1	131.7	173.1	172.7	145.75	449.55	7323.95	188	160.15	151.25	181.15	174.5	1183.6	5995.7	135.1	3076.35	6697.45	234.7	162.65	189.7	238.45	220.85	160.35	163.05	4056.1	228.45	4550.3	4637.35	204	197.8	189.15	154.85	160.6	163.1	168.6	6166.1	137.35	143.55	210.75	6899.7	157.75	8846	165
598	gnf1m23944_a_at	gnf1m23944_a_at	61	CEPP37	PM	dusp	291.8	308.7	316.7	334.6	305.65	310.2	436.9	323.5	333.95	304.6	299.25	330.4	347.75	310.6	287.75	306.85	363.25	336.6	295.2	321	317.95	297.15	314.4	324	327.5	312	378.55	372.6	335.75	322.45	505	298.35	311.5	275.15	275.05	313.15	268.65	303.2	504.45	529.95	327.7	301.45	313.6
598	gnf1m13774_a_at		0				57.1	55.5	56.05	54.35	53.5	51.55	106.9	58.5	57.45	52.45	64.45	61.1	55.65	104	55.45	56.05	88.4	63	64.3	59.8	58.45	59.3	55.8	62.2	61.9	60.05	57.9	61.6	57.25	53.75	61.6	55.1	56.3	61	52.6	59	68	49.8	67.95	62	58	53.15	57.65
598	gnf1m14058_at		0				41.8	65.75	66.35	65.7	63.25	63.4	65.65	70.05	67.55	62.6	93.3	72.65	65.3	64.35	65.4	61.45	71.8	73.9	76.95	74.65	73.45	82.45	66.2	75.15	62.7	75.95	67.05	63.7	68.5	63.5	72.6	65.15	68.5	70.6	59.75	64.8	65.4	62.15	87.85	63.1	67.8	60.75	68.8
599	gnf1m01645_a_at	gnf1m01645_a_at	1	CEPP38	UBQ	dusp	6038.1	83.7	85.85	83.45	81.95	82.3	82.6	106.75	85.05	78.05	132.3	109.5	87.9	89.35	97.9	82.6	110.35	100.15	97.75	111.85	93.1	101.35	95.75	110.6	89.4	130.85	94.25	81.9	97.45	88.5	112.6	86.45	94.95	95.25	87.1	98.65	97.5	83.55	143.5	76.45	89.55	78.95	97.35
600	gnf1m27541_at	gnf1m27541_at	61	CEPP39	PM	dusp	194.4	327.8	332.75	349.65	316	303.55	322.85	325.15	329.35	310.3	334.95	349.75	364.4	321.7	310.8	313.75	338.4	265	289.25	392.45	362.95	346.35	331.75	350.55	312.9	335.85	345.6	323.55	321.9	313.9	329.65	329.45	342.4	361.5	321.6	345.15	297.15	342	459.4	325.9	349.1	303.7	330.15
600	gnf1m02693_a_at		59				7008.95	366.9	486.7	510.8	337.25	480.8	348.35	2884.2	343.85	650.55	151.1	330.85	379.15	357.65	7160.05	866.4	387.75	1008.65	762.9	641.75	1291.9	1498.45	2791.3	1286.8	355.75	228.65	287.75	405.1	1126.05	369.2	160.3	1423.05	275.7	329.45	1745.8	516.6	878.3	2634.55	327.75	674.45	953.55	324.95	873.7
600	gnf1m26506_at		0				29.55	58.75	58.45	57.75	57.55	56.6	58.8	71.9	60.3	53.35	81.1	67.6	57.95	57.95	56.4	57.7	65.2	64.4	65.4	63.2	61.45	63.75	58.85	65.05	56.4	65.1	60.75	56.85	60.05	55.9	66.15	59.2	59.95	62.65	53.9	57.2	58.95	58	82.9	57.1	61.05	63.85	59.9
602	gnf1m17356_a_at	gnf1m17356_a_at	61	CEPP41	cyto	dusp	13406.4	3960.1	4453.8	3044.05	7558.85	9146.05	7054.95	7032.85	4530.85	7597.9	4539.85	4948.3	11184.8	7025.85	5258.8	5538.15	7004.35	5033.7	6224.45	5812.1	4870.1	5632.3	5347.85	11559.6	8990.2	11186.4	7294.75	11387.9	4538.2	3771.6	2794.1	7430.75	3573.8	2109.3	5476.6	6727.9	13803.4	7097.25	397	8096.65	7264.6	8503.85	6613.7
602	gnf1m02691_a_at		0				7.35	35.6	35.9	35.85	34.6	34.8	35.5	36.6	35.95	34.5	39.5	38.4	35.8	35.35	34.05	34.4	37.4	37.95	38.5	38.1	36.55	36.85	35.25	37.5	34.5	39.05	35.9	34.45	35.65	34.6	37.8	35.3	35.75	37.4	33.55	39	35.25	34.45	40.6	34.45	36.9	33.25	36
603	gnf1m03145_a_at	gnf1m03145_a_at	15	CEPP42	cyto	dusp	28744.2	28816.6	8851.45	9354.25	3009.9	83.5	78.8	89.75	115.3	3294.55	1267.5	85.1	76.65	78.15	109.5	84.75	88.15	93	161.3	96.25	85.3	87.9	198.25	86.4	74.25	126.05	85.25	75.55	167.25	244.6	114.2	207.95	12545.2	98.4	372.7	79.85	79.75	87.55	95.45	153.95	108.5	72.35	93
605	gnf1m00361_a_at	gnf1m00361_a_at	33	CEPP44	UBQ	dusp	9183.85	176.3	161.15	174.15	184.95	249.45	1734.05	204.05	205.8	231.6	208.3	221.05	1282.45	2850.15	161.1	9329.6	1604	177.85	174.25	179.95	178.8	179.75	195.05	169.4	2882.95	181.45	1188.9	4999.6	158	167.25	177.25	168.9	173.8	171.45	158.25	1775.5	145.75	147.7	695.65	4255.95	218.75	3795.65	187.4
606	gnf1m12042_a_at	gnf1m12042_a_at	46	CEPP45	UBQ	dusp	31205.4	176.15	197.85	168.45	159.25	484.55	2461.25	312.15	7103.4	377.5	135.7	244.15	680.95	5362.75	4997.65	200.8	2380.55	192.95	446.45	278.45	313.1	272.45	1325.35	31291.5	3516	86.1	1340.05	540.25	371.8	212.95	172.65	1280.2	194.15	407.5	7311.65	3325.6	25074.7	438.85	132.3	3828.9	570.45	488.55	407.4
607	gnf1m14431_a_at	gnf1m14431_a_at	1	CEPP46	UBQ	dusp	655.75	34.55	35	34.55	33.75	33.75	34.45	35.4	35	33.3	37.95	39.2	33.9	34	33.55	33.75	35.4	37.6	35.3	35.85	35.65	35.3	34.2	36.9	33.55	36.5	34.8	33.55	38.45	33.8	35.9	34.25	34.6	35.85	32.6	33.9	34.3	33.55	41.5	33.9	35.9	32.8	34.9
608	gnf1m27855_a_at	gnf1m27855_a_at	61	CEPP47	UBQ	dusp	1415.4	270.05	299.75	292.45	421.95	301.95	431.45	290.8	253.45	218.4	393.05	607.05	318.5	356.45	490.05	247.25	364.05	422.05	335	354.45	332.55	407.3	651.35	1633.8	326.05	849.4	327.1	305.95	364.25	362.85	363.6	548.25	283.9	419.15	497.85	362	1464.1	369.55	420.4	476.9	463.15	339.2	288.3
608	gnf1m27854_at		6				386.05	109.9	112	114.7	113.25	115.05	494.8	125.95	123.75	121.05	141.1	164.9	123.85	156.55	128.4	112.25	178.25	151.35	136.55	146.25	123.35	134.8	119.9	433.7	155.1	347.2	202.8	124	120.65	109.55	152.25	117.9	124.65	112.65	204.9	130.2	262.35	113.7	177.8	148.05	141.1	165.6	111
609	gnf1m17136_at	gnf1m17136_at	10	CEPP48	UBQ	dusp	554.05	64.45	50.55	51.25	176.65	97.8	215.8	182.05	56.1	104.5	71.85	59.3	91.4	72.2	604.6	68.35	67.85	59.75	60.15	57.9	58.15	61.6	382.6	58.5	58.45	55.15	64.75	129.2	65.65	396.8	57.05	164.15	76.95	126.8	102.15	61.8	55.65	130.1	60.6	190.95	91	346.7	388.15
610	gnf1m08953_a_at	gnf1m08953_a_at	61	CEPP49	Nuclear	dusp	1520.2	882.65	781.45	774.35	1018.65	1187	1116.7	1508.55	826.15	913.6	826.95	1016.05	1547.85	1524.25	1107.45	988.2	1149.6	1041.6	987.25	833.05	1036.85	1085.25	974.85	1098.7	1450.1	1110.7	1397.9	1738.35	1373	968.25	1231.35	923.8	1011.1	777.45	1084.25	1511.7	808.7	1038.6	1329.25	1604.75	1008.65	2294.55	1091.35
611	gnf1m29342_at	gnf1m29342_at	61	CEPP50	Nuclear	dusp	5259.2	1426.25	2591.55	1185.75	858.9	902.15	761.3	1059.55	887.15	824.05	970.3	519.45	5710.25	1079	1053.05	1704.9	923.45	1175.25	2301.7	1844	1465.45	1380.7	1018.55	690.9	1186.9	922.7	1324.35	563.6	861.65	970.9	540.6	1355.75	1841.2	1149.35	2217.25	2660.1	601.5	1007.8	548.3	451.05	2689.15	572.5	722.8
612	gnf1m28351_at	gnf1m28351_at	11	CEPP51	Nuclear	dusp	8803.95	8842.65	3873.55	4256.55	447.75	50.5	54.65	47.05	45.7	403.75	683.55	57.75	45	52.3	42.4	53.75	57.75	48.85	97.5	49.25	69.5	74.2	77.6	49.05	58.1	69	45.9	48.4	45.7	43.25	46.45	54.25	2189.65	45.9	40.5	44	68.4	67.25	55.7	47.45	46.4	62.6	38.7
613	gnf1m29450_a_at	gnf1m29450_a_at	10	CEPP52	Nuclear	dusp	1991.8	147.2	117.85	95.35	768.25	141.2	114.5	636.2	475.55	98.55	118.8	129.85	124.85	105.2	129.45	107	110.65	333.55	128.25	127	654.45	317.3	109.35	122.35	128.45	107.5	151.5	113.4	126.35	114.05	123	124.65	148.4	1149.75	2071.85	144.8	95.75	110.45	129.4	101.1	133.55	118.75	93.2
614	gnf1m03208_a_at	gnf1m03208_a_at	57	CEPP53	Nuclear	dusp	17867.2	2067.8	2381.4	1196.6	2524.3	2477.25	875.95	1032.05	1092.4	1261.15	412	1967.85	3931.9	2148	8297.8	600.4	972.15	208.95	1048.3	309.9	131.1	199.45	3250.05	3519.65	1676.85	5479.85	524.55	813.1	1630.15	1135.9	2074.15	17955	764.8	90.8	3848.35	2590.25	3534.85	1069.25	87.85	3796.9	3317.75	657.75	428.2
615	gnf1m13123_a_at	gnf1m13123_a_at	60	CEPP54	UBQ	dusp	208.7	231.75	308.55	397.05	219.35	226.35	224.8	220.9	249.05	225.6	245.9	278.85	284.2	212.15	237.05	213.9	231.8	230.35	218.95	230.75	221.1	228.25	239.75	233.9	215.05	233.6	224.8	227.3	225.4	243.45	252.45	209.8	290.75	234.3	188.35	232.9	221.85	217.5	316.45	253.25	238.9	203.9	210.9
616	gnf1m16602_at	gnf1m16602_at	61	CEPP55	Nuclear	dusp	3205.45	611.05	628.55	652.4	759.15	890	1895.5	1221.4	790.65	982.85	575.4	602.85	2463	2117.05	925.75	1038.75	1893.1	843.2	562.95	568.15	741.55	799.6	1117.65	397.85	2192.85	945.3	2116.8	1681.7	595.9	686.8	352.15	943.05	747.9	1258.9	2105.55	2512.6	422.75	668.2	699.25	1064.8	637.15	3557.6	777.8
616	gnf1m01531_a_at		33				3199.35	102.5	109.4	79.55	116.2	287	1849.75	592.35	517.15	197.55	173.35	138.6	2551.35	3007.95	286.75	803.8	2301.65	148.85	197.15	179.95	127.95	139.3	179.95	155.9	2602.2	359.9	2922	1667.35	95.05	228.75	179.8	622.4	132.15	508.75	1592.85	3273.8	121	168.05	157.45	513.7	254.15	2134.95	144.35
617	gnf1m05937_a_at	gnf1m05937_a_at	54	CEPP56	cyto	dusp	4356.85	1676	173.8	179.95	2049.25	871.1	197.1	3286.3	2153.7	344.65	250.1	298.65	1258.6	257.55	2321.95	312.85	174.95	576.7	725.55	409.2	394.9	477.6	2084.2	2418.45	350.85	439.7	165.8	457.95	915.4	1091.15	984.25	2516.85	471.3	2392.65	2481.75	360.95	4350.45	970.95	122.4	631.15	3548.55	669.95	1733.55
617	gnf1m12016_at		6				165.2	125	125.2	119.4	147.65	127.15	119.25	158.55	146.25	114.4	176.05	136.8	140.6	124.05	271	142.15	140.3	144.5	191.15	139.4	124.15	134.75	175.3	133	115.25	164.55	122.9	120.15	124.4	124.95	136.35	146.15	138	147.35	105.8	125.55	113.9	122.7	228.7	115.6	143.5	107	156.3
618	gnf1m13376_s_at	gnf1m13376_s_at	61	CEPP57	UBQ	dusp	56493.8	542.05	991.95	584.3	838.65	3942.5	2542.95	2029.4	497.9	1135.6	438.3	333.35	1941.45	2600.5	41770.8	10558.6	2348.45	6044.05	4727.2	2913.5	5721.7	7075.35	25232.4	377.05	2141.3	268.4	1988.8	2738.15	5781	3235.2	18009.3	2066.9	581.55	1090.65	2114.25	3464.35	341	2964.45	599.7	448.85	3880.8	5375.35	539.25
619	gnf1m04898_a_at	gnf1m04898_a_at	57	CEPP58	cyto	dusp	7901.55	3618.4	1132.1	1267.15	1793.3	7977.1	2665.95	871.2	865.4	1296.7	1049.95	1013.7	960.65	3979.9	1914.7	1132.05	1703.1	2668.4	939.8	1144.45	2129.4	2523.4	1273.8	76.95	3156.6	790.8	1775.55	691.75	2150.7	2096.25	1353.65	6292.65	2196.95	393.85	3358.45	2323.95	87.25	1309.85	75.55	353.25	1046.65	912.3	924.5
620	gnf1m07345_at	gnf1m07345_at	3	CEPP59	cyto	dusp	1336.5	78.1	72.65	65.3	51.15	48.05	71	56.65	46.25	53.85	58.4	56.35	57.2	95.6	113.2	51.65	101.4	58.8	56.3	57.7	55.85	58.7	69	1376.25	83.25	73.05	58.95	54.35	52	52.85	56.05	196.55	58.35	57.3	49.9	123.85	1382.75	56.1	62.95	57.8	57.65	53.75	55.8
621	gnf1m11085_a_at	gnf1m11085_a_at	1	CEPP60	cyto	dusp	1787.9	39.55	40	39.75	38.5	38.7	39.45	40.2	45.1	38.3	44.35	42.2	38.75	38.85	38.15	38.55	40.15	40.55	40.1	41	40.3	47.85	39.05	41.4	38.3	41	39.35	38.4	39.75	38.6	41.15	39.2	39.7	41.2	37.6	38.85	39.3	38.35	47.3	38.8	40.65	36.9	39.9
622	gnf1m22675_at	gnf1m22675_at	1	CEPP61	multi	dusp	308.1	86.7	43.35	41.65	36.35	35.35	36.05	36.9	36.7	34.5	40.9	40.75	35.4	35.7	34.55	35.2	36.95	39.25	38.1	38.4	36.6	36.7	35.9	39.2	35.15	37.45	36.3	34.55	36.5	35.2	39.65	37	84.15	37.55	33.75	35.75	341.85	35.6	42.3	34.45	37.2	36.4	36.4
623	gnf1m09382_a_at	gnf1m09382_a_at	61	CEPP62	other	dusp	6806.55	3091.9	3882.7	5162.6	1924.1	611.9	1079.5	682.3	449.35	1422.7	1205.4	845.1	973.7	794.5	795.25	719.65	567.95	528.35	585.3	252.75	442.65	558.35	867.65	667.7	703.35	1297.8	840.8	838.65	405.75	515.5	756.7	3059.05	3151.9	1187.1	1285.95	1156.45	1271.95	849.05	320.65	281.85	464.1	1332.9	559.65
623	gnf1m26367_a_at		1				193.15	53.05	49.85	48.15	76.1	52.9	67.45	53.75	69.1	128.15	113.8	109.55	105	61.55	50.75	49.8	60.25	57.1	58.35	56.65	60.55	65.75	59.15	59.3	92.55	64.55	128.9	169.8	67	53.85	54.35	78.25	75.05	74.25	52.95	84.55	54.05	49.15	73.8	51.35	49.95	89.55	89.25
624	gnf1m26812_at	gnf1m26812_at	61	CEPP63	UBQ	dusp	790.9	636.55	627.55	632.45	451.55	428.4	834.95	551.8	444.35	508.4	464.3	436.2	453.15	662.7	499.85	685.6	660.8	612.2	297.35	615.5	468.25	653.85	596.8	562.85	643.85	406.05	772	520.05	343.4	583.95	406.35	694.7	515.45	566.8	338.55	595.3	578.15	451.15	1042.6	785.45	415.9	604.05	583.45
624	gnf1m17752_at		59				127.35	253.7	229.95	251.55	241.5	246.1	249.45	255.3	306.35	243.35	243	272.35	245.7	237.85	244.35	194.3	259.25	291.7	216.3	258.4	299.6	267.75	270.4	282.15	246.05	264.4	239.55	249.4	269.1	244.7	276.45	223.95	221.9	263.85	214.8	274.35	255.55	243.95	274.35	224.95	260.3	258.7	252.05
624	gnf1m22679_at		0				29.55	44.05	43.25	46.3	41.25	41	42.35	48.75	44.65	40.6	54.4	49.45	41.45	42	40.25	41.35	44.9	57.2	46.9	50.6	47	49.15	42.8	49.85	40.55	48.05	43.8	40.5	42.9	40.45	50.9	41.95	44.65	46.55	38.75	41.4	43.15	40.65	68.3	67.85	43.2	39.8	43.95
625	gnf1m06140_a_at	gnf1m06140_a_at	61	CEPP64	UBQ	dusp	6969.6	1498.55	1020.45	948.15	2098.95	1576.75	1272.5	1531.85	883.35	1449.5	952.7	1977.65	1353.3	1284.65	7549.1	1893.1	1306.5	1037.5	1003.9	861.4	1177.85	1110.1	4444.25	801.3	1391.75	1833.3	1205.5	1674.05	1902.45	1108.05	1044.45	1295	1527.8	1759.45	863.75	1530.8	835.85	1372.3	579.5	1688.4	1291.05	1982.45	1671.95
626	gnf1m06612_at	gnf1m06612_at	0				76.55	58.8	63.8	59.85	57.5	56.35	59.75	61.55	61.6	58.35	67.2	71.6	70.35	61.95	59.1	91.45	65	65.45	62.9	64.9	61.75	62.2	72.05	66.75	57.05	64.4	66.1	59.55	62	63.15	62.5	57.6	59.55	62.75	61.9	58.5	57.95	57.1	131.15	57.85	77.95	56.1	84.35
627	gnf1m26522_a_at	gnf1m26522_a_at	61	CEPP66	UBQ	dusp	4248.4	1699.8	1545.8	1953.55	1497.75	930.35	823.4	1504.85	1606	1492.75	983.25	768.15	865.4	596.6	2764	624.7	400.05	483.9	1522.75	974.4	1097.25	732.3	1746.1	532.25	773.15	1167.25	621.55	734.7	555.25	1511.8	491.95	1083.15	1331.6	802.05	547.85	770.05	896.15	1097.1	223.1	693.75	940.65	585.1	1231.3
628	gnf1m27133_at	gnf1m27133_at	3	CEPP67	cyto	dusp	146.95	145.15	153	150.45	145.55	148.55	143.75	167.2	151.3	143.55	173.55	258.3	124.7	149.45	144.3	142.1	153	156.45	153.2	161.35	151.3	153.35	148.05	155.65	144.9	161.65	149.85	144.95	150.7	167.75	157.65	151.55	154.1	217.35	137.3	133.3	146.15	142.05	194.7	143.35	170.15	134.55	150.9
628	gnf1m27321_at		3				104.85	127.45	128.75	127.85	131.15	125.6	143.25	152.95	127.5	119.9	156.35	145.55	127.1	132.45	120.25	123.85	169.15	154.3	136.05	139.35	121.4	135.8	137	146.1	137.7	139.5	138.1	136.2	134.75	121.7	139.4	128.7	136.1	145.85	146.1	165.3	191.8	124.45	164.65	121.5	129.4	133.2	130.2
629	gnf1m03846_a_at	gnf1m03846_a_at	61	CEPP68	UBQ	dusp	7071.7	1188.55	452.85	513.6	2112.65	1490.85	500.7	901.05	5878.5	1114.55	362.4	1152.3	830.85	348.35	2287.1	1108.5	334.7	220.85	465.3	331.1	448.35	351.25	1108.45	375.1	504.4	1398.1	611.7	704.4	650.1	7292.55	931.5	1424.6	567.55	567.7	753.45	434.25	308.25	595.5	355.25	1199.2	585.65	633.1	1060.6
630	gnf1m28666_at	gnf1m28666_at	61	CEPP69	multi	dusp	6660.75	7316.95	5919.65	4849.55	3932.6	4115.65	4866.85	4503.25	3614.75	6907.2	5117.85	1971.8	4773.75	4294.7	5446.7	4171.65	3224.25	2458.35	1991	1935.95	2403.15	2347.3	4060.55	3368.75	3708.5	3238.75	4381.95	4531.5	3079.1	2821.05	680.1	4604.1	5158.9	2402.55	4232.3	4417.35	4660.45	4645.85	656.2	3281.6	4398.4	5148.7	4794.25
631	gnf1m05981_a_at	gnf1m05981_a_at	54	CEPP70	cyto		5736.3	1325.85	494.95	557.9	774	494.1	1468.75	1046.8	1858.3	361.55	92.7	85.65	1530.2	1769.05	727.35	2128.25	583.95	1084.75	382.35	456.45	839.45	907.45	349.3	5528.4	1512.15	155.75	1305.75	1521.1	798.6	436.35	368.65	735.4	996.35	177.1	1020.75	1124.35	5813.7	760.55	106.5	628.35	1741.45	2046.05	1187.55
632	gnf1m03685_a_at	gnf1m03685_a_at	26	CEPP71	other		2985.4	82.8	96.15	91.65	1102.4	105.35	1033.95	89.95	686.55	88.9	112.25	112.7	912.75	1383.7	88.55	3068.2	839.75	114.6	684.6	240.25	231.5	123.95	136.4	219.35	1041.65	109.95	623.85	1093.4	123.6	149.95	105.8	99.05	103.95	151.4	634.45	1004.05	1607.45	114.95	184.75	784.9	144.3	1318.85	92.05
633	gnf1m08573_at	gnf1m08573_at	61	CEPP72	cyto	dusp	13673.3	2027.05	2096.55	2237.15	2353.4	2691.45	4894.8	2039.2	1385.3	2429.35	1018.3	878.5	3545.85	4164.55	2896.8	13917.4	3156.55	879.4	665.85	391.7	599.25	563.75	2210	1114.65	4162.2	1516.05	3074.05	4615.05	2029.6	3551.95	712.15	3624.75	1823.2	830.75	2103.1	3081.75	960.4	2278.1	244.05	2960.9	1956.95	4953.1	1933.8
633	gnf1m28305_at		0				128.05	41.15	42.4	42.35	40.15	41.2	41.75	44.55	42.2	42.35	64.15	71.65	41.6	41.5	40.25	40.9	48	44.6	49.55	44.15	51.65	43.95	42.1	48	39.5	51.55	43.45	39.6	44.5	40.45	45.1	42.55	58.75	42.7	38.95	41.75	41.6	40.15	49.65	43.7	44.2	39.6	42.6
634	gnf1m03548_at	gnf1m03548_at	61	CEPP73	multi	dusp	3542.65	2161.65	1832.5	2273.65	1828.05	1527	1231.05	2177.05	567.35	1495.6	1026.65	720.35	1282	1072.2	3805.3	630.15	768.05	283.3	460.6	443.65	423.95	354	1392.5	262.65	1171.9	1000.15	1198.1	1337.9	872.15	1005.2	883.6	865.6	1346.1	1231.55	661.4	1295.8	290.15	756.2	368.65	469.1	478.95	1031.6	1503.05
634	gnf1m03549_a_at		56				3662.4	2676.25	2762.25	2983.3	2347.85	1333	1644.15	2251.6	569.35	1204.25	408.85	620.15	1641.3	1593.35	3766.35	643.75	685	176.55	317.95	257.6	172.4	174.95	1574.95	158.8	1357.2	891.7	1329.35	1569.4	882.5	925	1144.05	1026.5	2289.35	631.55	734.5	1357.7	103.95	963.15	224.85	556.75	355.95	957.2	1658.4
635	gnf1m18188_at	gnf1m18188_at	3	CEPP74	multi		170.65	129.05	126	126.05	125.85	123.8	135.35	157.15	152.25	117.85	138.95	172.6	126.25	135.65	122.2	123.5	179.6	162.95	117.05	154.85	141.95	156.8	141.4	144.3	136.7	161.4	132.65	119.8	134.25	111.35	151.7	133.4	144	276.65	124.4	127.8	175.6	123.35	234.8	153	137.95	106	136.85
635	gnf1m04375_a_at		1				216.45	106.85	105.5	108.05	105.65	121.35	105.5	111.1	81.4	90.05	91.75	111.95	115.8	107	103.35	106.35	109.55	116.85	134.05	162.1	123.55	124.9	105.5	104.75	108.45	100.45	105.7	100.1	112.9	98.5	110.85	131.35	118.65	291.5	99.3	106.55	94.05	159.55	118.25	75.05	122	95.15	106.2
636	gnf1m24904_a_at	gnf1m24904_a_at	61	CEPP75	multi	dusp	6798.85	418.1	525.3	512.5	491.25	483.85	412.9	472.6	2407.35	446.15	502.6	478.65	457.8	462.4	499.75	738.55	464.5	604.9	1011	901.6	768.05	559.75	446.1	471.85	471.8	523.85	430.4	423.9	541.55	530.25	455.75	454.45	543.4	418	451.25	483.35	1113.55	555.85	396.25	403.35	561	425.7	391.7
638	gnf1m28762_a_at	gnf1m28762_a_at	59	CEPP77	UBQ	STP	2324.4	1095.45	1092.9	769.65	1245.15	1810.9	1320.3	1298.25	2492.15	1082.8	802.05	565.5	1408.45	1240.85	949.25	1098.7	777.2	752.4	1351.05	1030.3	963.95	1013.3	956.25	369.25	1353.1	886.9	1566.7	1481	1200.55	1103.85	730.3	1031.95	816.05	723.2	855.7	1141.75	427.05	1193.4	179.8	1087.4	734.95	1591.55	1154.05
639	gnf1m05688_a_at	gnf1m05688_a_at	61	CEPP78	multi	STP	37806.6	34555.7	37773.2	32790.9	21401.8	16462.3	13780.6	10165	18564.2	15917.8	8121.85	10459.6	11617.2	17431.3	20504	11348.9	18049.6	22178	21963.2	17996.2	20002.5	22952.6	11540.5	2842.95	14040.5	12886.4	12095.2	9182.15	13521.6	12796.1	7864.1	14297.5	25307.2	9869.2	15939.1	11792	3711.45	20461.5	1421.75	9366.55	8606.1	11806.9	11205.9
641	gnf1m30838_a_at	gnf1m30838_a_at	47	CEPP80	UBQ	STP	1192.4	172.55	207	177.25	201.2	352.2	272.95	1340.05	209.65	186.25	280.1	251.25	255.8	204.95	313.65	241.1	220.25	193.6	211.45	166.25	211.65	147.65	206.5	231.7	255.45	232	227.55	362.05	186.4	306.15	244.6	252.1	165.8	240.55	860.7	209.2	203.75	254.6	266.05	194.35	198	309.85	624.85
643	gnf1m03204_s_at	gnf1m03204_s_at	61	CEPP82	Multi	STP	22877.4	11483.8	10479.6	10785.9	6278.15	6429.9	6519.75	6167.95	12464.1	8851.7	4607.05	1386.05	16910.8	8913.4	7649.85	5222.45	5728.95	7907.35	7514.5	6089.65	7176.85	11026.5	5878.35	1825.25	8057.3	4523.4	7536.8	5386.3	5113.1	4559.5	2184.25	6807.7	9510.6	3395.7	4281.1	23607.6	1476.45	8736.45	730.2	3203.2	2518.4	4194.65	5225.8
644	gnf1m28624_a_at	gnf1m28624_a_at	60	CEPP83	UBQ	STP	24812.2	7320.1	6410.1	6741.6	8075.35	8445.25	17332.8	13701.5	8490.9	14185.2	4036.9	2268.1	19396.3	19040.5	9169.85	14085.3	12652	6555.35	7899.7	7067.35	7387	8036.65	7283.25	143.65	21483.8	5313.95	16004.1	21282.5	6048.4	14083.1	3663.65	15135.8	6577.45	5318	11438	15413.6	278.6	11636.7	1390.4	7967.35	7120.8	15589.9	12015.5
645	gnf1m16406_a_at	gnf1m16406_a_at	61	CEPP84	UBQ	STP	3537.55	3243.4	3017.15	2911.65	2574.35	2775.95	2987	2444.8	2683.7	2288.9	2798.75	2419.15	5116.1	3417.25	2674.05	3132.3	2900.35	3221.3	3955.45	3362.1	3812.2	3440.9	2522.4	1632.3	3037.65	2837.4	3300.15	3021.1	3226.95	2806.85	2898.45	2755.75	3591	2735.5	3108.6	3372.4	1578.55	2850.4	3334.65	2763.95	2794.15	4713	2351.25
646	gnf1m03767_a_at	gnf1m03767_a_at	60	CEPP85	UBQ	STP	7615.15	6636.2	7550.05	5484.45	2453.2	2249.65	628.5	1795.75	2012.05	4254.15	1482.3	45.45	1633.65	802.85	2021.65	1194.9	354	4959.25	4048.85	3845.25	3415.75	5669.65	1376.1	2101.7	880.65	701.05	718.7	829.55	1136.25	3896.15	574.95	1852.15	5482.3	961.75	2649.9	1194.6	1375.05	3965.25	264.6	2113.45	2468.05	956.55	2052.25
647	gnf1m08293_a_at	gnf1m08293_a_at	0				104	48.45	47.5	48.05	53.3	47.15	48.25	50.15	49.35	45.9	59.45	56.9	47.8	47.9	47.25	47.2	50.2	50.75	59.2	50.85	49.6	50.1	48.6	51.3	46.85	59.9	48.9	46.7	49	47.9	51.05	47.95	48.8	50.85	45.1	46.55	48.25	46.7	79.1	47.05	49.75	45.75	49.2
648	gnf1m09673_s_at	gnf1m09673_s_at	61	CEPP87	cyto	STP	539.8	434.6	444.1	444.6	429.55	473.4	467.6	447.2	438.85	431.25	430.1	507.15	438.9	506.05	429.05	423.8	606.55	464.65	429.4	452.15	456.05	455.85	459.85	449.45	688.6	462.85	495.65	488.5	463.05	428.65	453.4	589.8	447.4	447.25	415.3	466.65	403.3	451.9	909.75	401.7	461.5	506.4	485.75
649	gnf1m07818_s_at	gnf1m07818_s_at	3	CEPP88	other	STP	2884.8	83.7	77	76.9	71.8	86.55	145.25	80.45	78.25	72.65	92.6	86.25	166.45	124.55	60.55	276.15	95.95	88	83.35	82.85	78.9	85.35	71.35	76.75	191.95	88	100.8	84.75	78.6	74.05	83.85	71.3	78.55	80.95	129.2	315.15	66.5	74.75	68.9	80.25	79.15	73.3	78.85
649	gnf1m17177_at		0				21.35	36.5	35.65	35	34	34.25	35	36.25	35.35	33.15	37.75	37.4	34.1	34.55	33.5	34.15	37.7	37.45	36.4	36.4	35.6	36.05	34.6	37.15	34.05	36.8	35.5	34	35.25	34.3	36.85	34.65	35	36.6	32.9	34.6	37.1	33.75	53.85	34.15	36.05	32.5	35.6
651	gnf1m10599_a_at	gnf1m10599_a_at	60	CEPP90	Nuclear	STP	13175.2	4365.6	5551.5	5546.15	2634.55	2782.55	1820.65	1642.55	3096.45	4159.6	2421.9	1292.9	2139.15	1907.35	2610.65	1872.9	1639.25	4575	7499.95	6899.15	5724.45	6668.8	1857.4	1156.6	1766.95	1630.7	2104.95	2141.15	1809.55	2531.6	1365.95	2602.1	4818.35	1459.9	3220.95	2423.5	914.4	3287.8	188.9	2745.55	1960.15	2518.65	2445.6
652	gnf1m17321_at	gnf1m17321_at	61	CEPP91	cyto	STP	11201.2	1703.8	3605.8	2990.9	5284.9	4874.65	4316.05	3180.45	4416.6	3319.45	1103.9	2858.35	7651.8	4391.55	2617.2	4039.65	3192.3	1125.65	2361.55	1764.95	1504.55	1163.5	2121.35	8710.35	5341.65	4113.8	3927.4	4339.05	4354.65	3671.1	3176.85	3217.55	1608.55	2088.8	4766.95	4768.5	11483.2	3227.3	459.15	2322.05	1057.45	4630.4	2612
654	gnf1m11194_a_at	gnf1m11194_a_at	60	CEPP93	UBQ	STP	5962.9	1487.85	1556.35	1348.6	3754.5	3139.15	2312.75	2016.95	1714.65	2070.8	480.1	1989.65	2420.25	2432.7	3444.95	4158.05	1708.85	719.35	1291.2	724.1	943.45	876.5	1849.4	5866.05	3055.15	2676.8	2052.85	2555.85	1712.15	2954.8	2389.8	1746	1055.2	1024.95	2928.35	2319.3	6055.45	2191.7	92.55	1799.8	1285.55	3260.8	1875.35
654	gnf1m16540_a_at		59				3893.95	288.35	209.7	218.75	712.55	1354.2	1617.4	777.9	326.4	235.2	601.1	410.55	697.65	1178.9	309.5	1459.65	513.35	330.05	378.65	379.85	440.5	487.6	384.7	184.35	1710.4	665.65	1027.55	4078.3	450.15	502.8	429.95	494.3	336.3	317.45	318.65	595.55	191.65	577.85	296	833.95	413.05	1408.3	525.1
654	gnf1m26292_a_at		11				571.95	62.1	65.95	64.65	63.85	83.45	304.5	67.8	73.95	53.45	70.3	72.3	405.15	320.2	68.25	286.85	304.4	68.6	63.25	66.5	67.7	70.35	65.35	70.25	384.75	68.2	178.55	311.75	66.15	70.75	69.4	64.7	65.45	69.1	59.55	223.45	65.1	66.25	78.6	66.15	67.2	625.2	66.3
654	gnf1m13837_at		0				72.5	45.1	42.95	45.6	46.7	44.45	43.45	46.65	49.2	41.55	56.45	63.8	42.8	43.4	40.1	43.6	45.95	55.8	46.5	96.35	76.1	49.95	44.55	47.5	43.95	49.05	53.2	44.05	48.75	43.95	100.9	44.25	43.75	48.1	41.25	42.9	44.65	42	57.1	50.3	46.25	48.3	44.75
655	gnf1m03522_a_at	gnf1m03522_a_at	61	CEPP94	Nuclear	STP	13253.9	1217.35	536.35	554.45	497.15	473.6	476.3	448.15	459.65	571.5	596.7	543.6	786.85	510.2	596.2	413.9	554.75	989.95	750.9	783	833.15	729.85	545.05	496.05	489.4	501.2	497.95	467.05	566.6	518.25	419.9	505.95	668.7	534.85	529.5	606.5	484.5	520.85	510.7	470.05	728.25	444.35	486.35
655	gnf1m27452_at		0				85.35	40.5	37.45	34.9	33.7	33.6	34.75	34.05	37.8	33.55	37.95	37.45	35.35	39.6	33.25	35.5	37.8	35.6	33.9	37.25	35.6	35.05	41.5	49.2	33.4	36.4	35	39.65	35.45	37.7	36.9	34.4	35.3	97.95	33.3	38.25	54.75	32.5	51.65	35.9	35.5	40	45.6
658	gnf1m24311_at	gnf1m24311_at	61	CEPP97	multi		12252.2	437.5	252.4	363.3	7373.6	12496.5	1659.4	2131.6	702	1039.85	380.5	8344	1739.35	1394.1	1748.7	526.15	1807.7	1371.55	937.45	596.45	1033.7	1409.45	1501.05	412.8	1593.75	2039.1	1434.3	1595.3	844.95	3694.75	4299.15	2253.65	541.95	950.65	5279.05	1652.5	377.05	3856.55	702.25	1705.3	1314.4	2133.25	1096.4
659	gnf1m11855_a_at	gnf1m11855_a_at	61	CEPP98	multi		10970.2	5483.7	4342.25	3487.45	3574.75	4861.95	1602.85	2467.25	360	2379.25	1024.1	952.4	849.95	713.55	2623.45	1519.9	1078.4	2301.6	882.25	897.3	1449.75	3139.3	2355.55	1616.85	920.2	1982.9	898.35	1339.4	911	2770.35	1302.35	2971.1	3013.25	1102.65	2025.95	1527.7	1443.6	3452.9	261.95	947.35	1104.75	2225.75	2037.6
660	gnf1m00110_at	gnf1m00110_at	47	CEPP99	multi		147.45	197.45	206.8	203.8	199.7	205.6	271.85	206.7	205.35	199.4	216.3	216.6	200.65	254.4	199.95	238.75	329.55	206	206.9	242.25	205.65	209.05	203.5	209	286.45	304.9	236.4	233.2	204.45	201.95	212.65	201.95	199.6	218.4	191.15	203.5	202.3	197.9	205.15	182.1	208.65	204.45	205.25
661	gnf1m27785_at	gnf1m27785_at	61	CEPP100	PM		573.15	522.9	506.3	599.15	554.25	519.6	627.55	546.85	929.95	526.95	360.65	617.55	681.4	552.9	510.5	565.9	584.15	498.8	545.3	600.45	554.8	583.35	539.55	517.25	529.75	458.95	572.45	596.15	467.9	572.7	749.7	600.2	628.75	933.8	549.1	611.2	525.6	489	622.05	574.4	478.95	775.15	519.85
662	gnf1m00245_a_at	gnf1m00245_a_at	61	CEPP101	other		366.7	529.3	554.05	554.15	520.2	530.9	563.55	592	548.45	547.55	648.6	623.8	568.55	534.95	516.9	500.4	645.55	856.95	652.75	760.1	699.5	793.95	595.6	546.15	531.4	601.45	558	533.8	557.1	504.1	563.55	539.95	582.7	597.2	512.45	587.15	522.6	501.5	705.55	490.25	565.25	528.05	499.1
663	gnf1m29508_s_at	gnf1m29508_s_at	22	CEPP102	cyto		26712	76.4	79.85	73.35	72.65	71.45	26782.1	383.9	76.35	140.8	107.5	76.5	15093.4	21000.5	85.65	12378.1	9853	91.45	102.55	82.85	81.35	79.15	156.1	74.2	20702.4	96.25	20077	22940	1393.2	70.05	107.95	72.35	150.75	592.3	4128.25	20844.7	83.5	75.55	113.2	2593.15	79.8	19046.8	73.65
663	gnf1m19307_at		0				67.05	66.65	67.7	67.7	65.3	65.15	75.05	69.55	67.45	65.7	74.7	74.4	77.5	67.15	63.05	66.8	72.3	70.3	72.4	72	74	69.4	67.05	72.6	65.45	71.3	95.2	67.4	67.35	65.75	71.75	64.6	67.5	71.5	60.6	77.7	66.45	60.9	84.35	72.35	69.15	94.1	66.65
663	gnf1m26620_at		0				66.85	117.75	165.8	125.15	98.95	110.15	145.6	117.3	137.7	118.35	130.25	125.15	114.4	122.7	115.75	131.7	140.75	134.55	121	130.2	126.7	127.3	116.75	125.25	113.7	121.3	118.7	108.35	126.75	115.85	120.15	112.8	118.5	128.45	108.3	115	108.3	117.35	158.2	115.15	143.35	114.45	119.4
664	gnf1m24019_at	gnf1m24019_at	61	CEPP103	UBQ		7276.75	6798.6	3180.75	3243.15	6716.5	3317.65	4920.25	2457.25	320.15	1729.15	1414.5	2071.65	1755.4	4308.4	4215.5	5525.25	2239.95	927.6	1178.55	638.85	775.15	904.6	1789.85	902.55	5730.4	2094.85	3386.8	2752.4	3327.35	1564.1	2801.3	4705.55	2777	1770.9	4209.8	3798.45	620.85	4034.05	692.45	1026.2	1346.3	2184.45	2470.45
664	gnf1m27356_at		2				261.75	91.2	88.8	105.2	109.4	111.8	105.8	135.15	115.8	97.75	176.45	135.1	100	96.95	114.9	79.1	101.85	147.3	99.1	104.2	107.4	115.9	102.15	95.4	108.95	138.8	100.45	84.25	94.05	87.15	105.95	104	133.6	157.05	77.95	101.85	87.95	94.75	114.75	90.3	91.2	87.85	101.7
665	gnf1m29172_a_at	gnf1m29172_a_at	15	CEPP104	cyto	dusp	472.2	113.45	132.65	119.45	162.4	163.75	100.75	149.15	179.1	213.1	260.85	238.85	144.4	132.55	121.9	142.15	146.8	162.65	141.5	138.1	146	146.1	255.45	159.9	113.45	286.25	136.75	86.55	221.8	230	299.6	164.65	141.15	154.6	132.65	182.15	128.85	146.5	176.75	123.6	184.25	129.55	249.7
666	gnf1m25057_a_at	gnf1m25057_a_at	58	CEPP105	Multi		1972.25	294.3	425.6	731.05	443.95	681.55	407.65	611.9	686.95	378.55	277.1	404.75	597.65	328	1506.95	598.95	276.95	1200.8	785.5	1162.05	2126.55	1689.1	503	422.05	506.9	683.3	403.95	840.7	1060.05	583.95	1379.8	647.85	549.6	271.05	548.75	517.95	306.3	610.1	167.7	639.4	238.2	748.45	314.95
666	gnf1m07783_s_at		56				1656.6	167.2	429.45	1039.4	316.75	443.2	284.2	356.35	1221.05	262.8	226.7	225.8	386.75	227.9	974.3	471.35	186	730.85	780.65	947.1	1769.6	1292.65	412.8	926.8	237.4	232.8	354.95	663.3	398	481	807.85	460.05	351.05	219.9	554.45	353.65	818.8	427.6	133.45	370.7	244.05	789.3	226.45
666	gnf1m07782_a_at		17				474.7	117.05	165.3	254.2	176.55	121.6	119.05	182.5	255.65	169.75	92.7	122.7	144.9	148.15	315.35	149.65	113.5	223.1	128.2	170.85	374	287.15	235.95	234.9	117	150.5	135.6	115.5	184.6	141.3	182.05	147.25	145.55	415.5	204.75	148.4	242.05	193.75	260.55	196.05	198.3	231.65	121.45
666	gnf1m26111_at		0				7.55	30.25	30.6	30.45	29.6	29.5	30.2	31	30.75	29.1	33.7	32.65	29.75	29.75	29.3	29.35	31.05	31.15	30.9	31.3	30.75	31	31.55	32	29.35	31.75	30.6	29.45	30.4	29.5	31.9	30	30.65	31.8	28.3	31	29.95	29.2	35.7	29.45	31	28.15	30.6
667	gnf1m30510_at	gnf1m30510_at	61	CEPP106	Nuclear		26129.8	388.45	371.9	359.05	483.5	413.15	862.2	350.6	519.9	397.95	369.8	381.5	831.2	602.7	472.3	1232.75	532.8	696	397.15	506.3	368.65	432.9	606.3	456.25	612.85	418.55	723.6	883.35	818.4	359.6	375.6	469.3	484.15	396.1	2877.4	1722.4	607.3	402.45	399.45	496.05	581	1006.55	350.5
667	gnf1m30509_a_at		49				2453.8	193.5	182.15	174.8	197.5	191.95	209.25	272.5	246.35	174.65	652.5	265.15	277.1	220.25	198.3	247.5	325.95	350.1	397.85	282.2	238.1	269	276.25	290.6	196.3	339.2	250.55	247.25	248.95	168.4	311.8	253	258.6	231.05	312.85	294.2	226.55	200.1	443.2	185.3	234	233.2	217.2
668	gnf1m26731_at	gnf1m26731_at	61	CEPP107	UBQ		170.15	337.3	336.2	334.7	339.2	313.5	326	382.55	333.15	297.35	314.3	389.95	313.1	332.65	317.05	318.9	350.8	347	333.1	374.35	371.45	350.65	384.85	357.65	321.95	360.9	350	323.75	358.3	316.85	376.85	326.45	335.85	453.6	283.45	315.35	288.4	319.9	298.05	308.5	344.55	297.55	405.4
669	gnf1m02799_a_at	gnf1m02799_a_at	58	CEPP108	other		7729.35	1285.15	1082.4	1292.25	2485.7	1914.8	3261.2	882.4	6677.5	1127.7	284	2952.4	4481.3	4275.6	6242.75	2640.85	2536.8	388.3	781.45	224.95	599.05	364.35	2453.4	245.4	3813.85	6690.45	3187.5	3616.6	3425.65	866.7	1405.75	2620.4	896.15	525.75	5494.6	3544.25	1724.85	1831.5	116.4	4735.35	2416.15	5056.05	1376.7
670	gnf1m06091_a_at	gnf1m06091_a_at	10	CEPP109	other		9887.85	48.3	50.35	49.9	72.7	59.05	61.8	207.55	445	46.4	52.85	53.45	49.95	49.5	269.55	46.35	53.7	52.35	399.85	339.5	51.25	51.95	88.4	50.9	48.7	56.85	51.45	48.5	49.8	51.35	55.8	65.15	57.45	65.9	110.65	46.7	45.95	1261.2	59.05	47.95	83.5	48.35	84.3
671	gnf1m03956_a_at	gnf1m03956_a_at	54	CEPP110	other		42235.4	4717.35	13963.5	9612.1	10129.8	2695.3	1145.15	3148.8	17906.8	9256.75	3145.15	7630.55	2177.25	2194.05	3428.2	2846.85	1127.6	164.55	171.75	186.85	161.25	187.95	5663.35	123.6	1860.25	7026.25	2270.5	1408.75	42313.8	19223.2	4181	13986.8	7123.4	5686.7	15283.2	2465.9	78.35	6403.4	2473.05	1941.25	1340.25	906.25	4998
674	gnf1m03007_a_at	gnf1m03007_a_at	1	CEPP113	cyto		144.65	86.6	89.45	89.75	83.45	97.55	116.75	91.75	100.85	85.8	103.25	91	101.7	93.95	80.1	101.65	106.8	114.5	116.1	101.75	110.15	98.95	86.05	88.85	99.15	93.85	88.55	162.2	86.65	82.35	81.45	88.55	88.3	89.55	107.05	112.25	84.55	83.9	98.8	87.75	87.4	223.5	86.75
674	gnf1m25867_at		0				44.1	42.65	39	39.45	37.25	37.5	38.35	40.25	41.9	57.05	79.4	42.7	48.1	38.55	43.3	37.65	40.1	42.05	46.5	42.6	41.45	40.75	38.55	44.4	38.4	40.45	38.9	37.6	39.7	38.15	48.65	38.15	39.4	40.5	35.3	38.25	38.45	42.6	45.6	41.95	40.65	36.8	39.5
675	gnf1m29607_a_at	gnf1m29607_a_at	59	CEPP114	UBQ	STP	27599.8	4286	848.8	1106.55	1977.6	1266.35	26798.8	3319.95	216.7	2869.65	1017.25	415.65	11838.8	18762.8	3134.5	9902	22735.9	203.3	110.95	129.25	259.8	201.6	3088.2	388.6	27710.8	1266.5	23412	7604.45	1010.95	1591.55	334.75	3732.65	1995.45	903.65	1574.05	6216.2	234.25	1729.3	291.65	2931.2	565.45	4708.6	3561.4
675	gnf1m21315_at		56				4326.8	263.45	162.55	276.55	1492.1	370.65	3552.35	1288.15	229.7	1074.65	1075.55	492.7	2083.2	1145.95	1417.3	1102.05	1350.2	241.95	138.6	150	191.15	221.25	995.05	230.7	2505.4	268.65	4465.4	981.25	291.35	323	282.4	1818.05	2002.95	214.55	226.35	1194.15	154	978.45	210.65	494.75	344.35	1751.7	1117.1
675	gnf1m27086_at		6				162.3	141.75	134.15	121.35	130.1	126.6	191.15	144.1	127.75	197.4	235.2	149.55	230.85	199.25	190.1	128.9	157.65	145.9	164.05	148.5	128.35	141.3	159.05	145.7	152.85	145.55	236.5	113.45	125.9	129.4	155.5	142.8	142.95	144.65	97.2	182.05	121.55	147.3	259.5	123.95	134.9	143.8	138.05
675	gnf1m14734_at		0				41.6	36.25	34.55	38.2	33.45	33.65	34.1	35.7	38.3	33.2	40.7	73.9	33.75	33.85	32.85	34.45	43.25	44.15	35.6	37.4	52.35	41.1	33.85	44.6	33.25	35.55	36	35.8	38.7	33.6	42.55	34.7	34.8	35.65	32.3	33.9	34.15	33.15	61.05	33.5	39.95	37.75	37.4
676	gnf1m29100_a_at	gnf1m29100_a_at	16	CEPP115	UBQ	STP	405.85	360.45	197.8	263.45	166.2	160.95	368.55	167.8	265.5	250.7	195.45	187.35	484.15	318.75	136.4	165.6	187.2	165.4	170.45	114.15	150.5	174.6	142.05	180.45	326.35	142.7	304.05	174.3	136.15	136.4	167.05	167.7	207.6	135.9	190.2	239.7	169.6	158.6	132.1	146.6	148.35	166.6	195.3
676	gnf1m26464_at		0				23.3	42.1	42.55	42.1	40.95	40.7	41.9	44.95	43	39.45	60.2	51.55	41.5	41.25	40.2	40.25	45.05	44.6	44.7	45.95	43.75	43.85	43.3	46.65	39.9	49.7	42.95	40.2	43.35	40.5	45.9	41.65	43.5	46.8	36.9	41.2	41.65	40.45	55.25	40.7	44.1	37.15	43.25
677	gnf1m23698_s_at	gnf1m23698_s_at	1	CEPP116	Nuclear	STP	372.15	431.9	128.45	125.05	75.9	63.35	62.6	69.5	68.15	101.5	97.6	79.3	64.5	65.9	62.85	64.4	74.45	68.8	71.55	75.65	81	71.15	77.45	80.85	62.3	79.7	71.45	61	80.85	62.55	70.4	63.65	146.15	74.95	60.9	75.05	66.35	63.5	91.15	66.35	75.7	59.75	66.2
677	gnf1m19688_at		0				17.25	44.15	44.65	43.8	42.9	42.8	44.2	46.8	46.65	42.75	53.7	49.1	43.1	43.35	42.35	42.55	47.25	47.1	46.6	47	45.45	46.4	45.45	52.95	42.55	48.1	45.2	42.65	45.1	42.7	48.2	43.65	45	46.75	39.95	43.45	43.65	42.35	57.2	42.7	45.9	39.95	45.25
678	gnf1m29433_a_at	gnf1m29433_a_at	4	CEPP117	cyto	STP	1531.1	44.4	158.1	68.4	43.85	43.8	45.2	45.9	46	42.7	47.75	48.2	44.8	44.6	38.95	1569.75	47.4	46.7	47.7	46.3	45.5	46.8	44.55	38.65	42.7	64.4	45.55	43.4	45.1	78.9	46.45	44	61.2	47.7	55.25	178.6	42.7	41.55	89.3	47.15	45.9	48.4	46
679	gnf1m11613_a_at	gnf1m11613_a_at	1	CEPP118	cyto	STP	784.4	87.6	90.7	93.05	82.2	86	85.55	111.35	92.1	76.9	119	102.45	94.05	87.15	83	91.3	99.85	99.1	97.8	102.55	93.85	95.3	88.25	100.85	91.05	118.65	92.65	88.6	101.9	79.5	100.75	97.3	111.55	91.95	84.9	86.75	89.4	80.2	157.35	80.85	116.7	74.7	93.9
679	gnf1m25975_at		0				43.3	82.7	82.7	83.1	79.05	78.6	80.85	87	92.65	77.3	110.5	94.95	80.8	82.6	78.85	80.25	86	86.55	106.35	85.95	86.15	88.45	80.7	85.9	78.4	88	85.35	77.25	87.7	75.25	89.85	80.95	87.1	86.75	80.1	80.55	79.65	78.55	95.35	77.15	86.5	72.7	83.2
680	gnf1m26409_at	gnf1m26409_at	0				52.3	69.4	63.95	62.25	61.1	61.25	63.15	69	69.7	57.2	90.85	72.3	64	62.6	62.15	64.45	71.6	72.85	109.5	83.4	70.95	82.35	68.95	72.85	60.75	69	66.1	61.85	66.4	61.35	72.6	61.65	65.7	69.2	61.5	64	67.25	60.75	87.5	60.85	66.9	62.25	65.9
681	gnf1m24261_a_at	gnf1m24261_a_at	4	CEPP120	UBQ		657.6	69.15	76.45	77.8	66.85	65.8	68.2	72.3	71.1	91.4	94.3	76.1	67.15	66.5	64.15	64.2	71.6	185.3	185.7	178.2	225.65	236.85	66.9	712.5	65.6	69	67	54.9	71.5	82.5	75.4	67.5	85.6	92.6	55.45	63.5	696.75	66.55	80.75	66.65	70.2	63.4	76.2
682	gnf1m02108_a_at	gnf1m02108_a_at	3	CEPP121	UBQ		257.2	47.15	46.7	43.7	44.1	43.15	45.75	47.7	163.1	122.8	74.15	49.7	44.8	46.85	63.45	42.15	48.3	270.55	124	95.65	249.4	298.3	46.8	48.5	43.95	57.8	46.6	41.95	46.6	74.5	58.85	43.9	51.9	50.35	41.4	49.75	63.6	52.6	57.6	44.95	45.65	41.1	42.35
682	gnf1m26502_at		0				33.8	76.05	75.95	72.7	73.65	77.5	74.5	79.8	75.1	90.35	87.7	90.65	72.45	73	78	71.75	80.6	103.6	77.65	81.75	77.45	94.85	77.85	79.15	72.1	79.1	73.7	72.65	78.2	76.65	82	74.2	79.25	78.85	70.45	73.55	74.65	74	101.25	72.25	83.35	69.85	75.8
683	gnf1m09809_a_at	gnf1m09809_a_at	10	CEPP122	UBQ		1029.95	372.35	231.4	203.35	95.45	56.4	68.85	74.6	68.8	1086.35	697	73.85	66.9	65.95	342.8	69.6	65.65	155.2	73.35	65.35	85.25	169.3	184.55	229.55	68.75	70.9	71.4	64.05	59.9	97.5	71.1	152.6	161	68.8	66.2	69.2	510.6	110.65	82.15	88.2	73.45	66.75	67.05
684	gnf1m04037_s_at	gnf1m04037_s_at	60	CEPP123	UBQ		10885	2586.15	2305.1	1948.1	3605.45	3840.35	3344.85	4554.45	844.4	3213.85	1918.1	1513.1	2778.75	2901.2	4918.75	5303.6	1505.7	4283.85	7854.95	4298.2	4327.95	4931	2916	173.05	2980.2	2084.75	3410.8	5733.85	3500.65	3869.4	4510.2	2289.4	2067.05	1283.65	2761.65	1823.1	210.5	4785.85	685.35	2129.6	1720.4	3848.65	3054.3
684	gnf1m12694_a_at		1				141.05	95.1	95.3	91.6	91.05	93.15	96.55	112.2	100.05	87.3	220.3	119.3	99.05	93.85	89.95	109.7	123.35	150.5	128.3	148.2	108.6	133.65	109.5	113.55	89.2	118.35	101.55	89.55	103.3	89.3	117.85	92.35	105.05	106.4	79.25	93.95	97.55	91.2	156.75	90.15	102.55	80.25	100
684	gnf1m17906_a_at		0				43.3	61.6	58.5	57.2	58.05	56.55	71.6	59	55.95	47.15	70.3	60.8	58.85	62.5	55	90.45	75.8	63.1	57.4	59.45	52.95	58.2	57.2	62.7	70.25	62.25	61.75	59	57.55	58	64.6	56.1	61.45	60.8	51.2	57.35	61.75	58.1	67	49.35	57.45	53.85	53.85
686	gnf1m10804_a_at	gnf1m10804_a_at	1	CEPP125	cyto		739.95	61.45	61.7	60.95	59.1	59.1	61.2	67.45	62.75	56.3	87.1	72.35	60.35	59.8	58.75	58.65	69.1	69.25	70.2	69.2	64.95	66.2	62.75	68.9	57.75	71.05	62.9	58.7	63.55	58	70.45	60.4	63.55	67.5	54.7	59.9	61.15	58.55	99.2	57.95	64	55.85	63.6
688	gnf1m04679_a_at	gnf1m04679_a_at	0				103.25	43.2	43.25	43.6	41.95	42	43.15	45.15	44	40.35	54.5	48.75	42.3	42.45	41.25	42.05	46.65	46.2	46.25	45.65	44.3	45.6	43.55	47.5	41.35	48	43.85	41.6	43.8	41.95	48.65	42.75	44.2	45.9	40.05	42.5	42.95	41.2	53.05	42.05	45.25	39.85	43.75
689	gnf1m11510_a_at	gnf1m11510_a_at	61	CEPP128	PM		5229.4	285.6	2050	2355.55	409.2	368.45	396.9	2322.15	286.75	413.4	299.55	318.9	377.8	359.15	2488	1873.45	442.6	341.2	455.55	342.8	317.85	329.2	1979.9	335.9	345.1	335.15	291.45	314.9	2212.3	2055.75	409.7	5474.5	876	395.25	473.15	915.6	245.1	512.35	427.9	399.3	2237.25	245.75	1403.05
690	gnf1m16774_a_at	gnf1m16774_a_at	33	CEPP129	UBQ		1464.5	130.9	129.75	145.45	170.25	295.9	248.65	254	721.6	144.6	218.65	152.45	323.65	474.6	115.55	1238.05	453.3	409.05	286.7	217.25	240.75	285.1	183	149.15	542.7	394.5	350.25	276.1	255.85	139.9	110.65	165.8	177.45	205.15	182.55	1007.3	166.3	268.65	192.5	175.9	159.4	266.45	1575.15
691	gnf1m10382_a_at	gnf1m10382_a_at	3	CEPP130	cyto		6734.85	42.05	42.25	41.65	41	40.85	41.8	43.05	48.5	40.35	54.4	46.05	41.15	44.85	40.35	40.75	49.45	49.35	119.3	99.95	55.9	44.4	41.5	461.05	40.65	44.1	43.15	40.8	42.4	40.75	42.85	40.9	43.3	43.75	114	45.5	4854.5	40.35	47.95	40	42.6	52.85	42.25
691	gnf1m14215_at		0				43.25	35.6	35.85	35.75	34.35	33.75	35.45	36.25	50.8	36.6	41.25	38.3	34.85	36.95	34.6	37.1	36	36.3	37.15	40.7	35.9	39.95	35.85	39.25	34.6	36.9	35.8	34.55	36.6	35.25	36.85	35	34.3	44.55	34.35	34.95	43	34.4	38.85	35.1	44.8	34.05	35.65
692	gnf1m17293_at	gnf1m17293_at	3	CEPP131	other	STP	1953.4	89.65	64.65	70.2	53.95	69.85	51.55	56	1998.2	57.2	60.85	254.55	55	52.85	83.5	46.65	58.1	74.85	69.5	62.05	59.65	66.8	60.95	60.2	51.25	83.7	55.45	49.15	199.9	61.25	100.05	51.05	75.45	54.35	44.8	63.8	53.9	75.35	57.95	51.65	53.85	48.8	259.75
694	gnf1m28984_at	gnf1m28984_at	38	CEPP133	UBQ	dusp	2619.1	175.45	152.05	114.4	213	571.25	1019.9	200.05	72.85	196.25	102.7	61.35	518.8	1647.8	710.6	547.65	1629.65	168.75	74.45	84.6	83.85	121.7	288.35	1689.15	2656.1	653.25	796.2	759	87.65	188.9	83.45	353.6	85.25	37	546	816.45	2027.4	778.55	73.2	173.65	64.3	727.65	219.25
696	gnf1m11097_a_at	gnf1m11097_a_at	2	CEPP135	UBQ	dusp	4618.2	61.1	61.25	59.9	60.1	59.3	61.3	66.8	60.95	70.8	87.85	87	59.65	59.5	55.15	58.3	65.05	66.05	66.7	64.85	64.25	65.45	87.7	70	59.7	66.75	63.25	57.95	89.95	61.5	66.6	52.6	54.9	71.15	55.1	48.7	60.3	57.65	124.55	60.25	64.3	60.7	63.2
697	gnf1m21042_at	gnf1m21042_at	1	CEPP136	cyto	dusp	212.55	109.55	110.55	113.3	118.65	99.9	123.9	116.4	105.55	133.9	182.95	119.8	130.25	104.75	103.4	94.65	124.6	123.7	127.4	116.4	117.55	158.05	122.15	129.65	103.7	140.85	110.75	105.6	107.95	107.7	123.2	108.8	125.1	118.3	97.25	107.4	108.45	99	175.5	103.1	131.2	102.55	110.85
698	gnf1m21007_a_at	gnf1m21007_a_at	0				68.05	110.2	109.1	114	112.25	110.4	111.8	123.7	115.5	107.5	139	150.25	109.9	109.75	104.3	110.95	128.35	121.55	110.75	123	129.55	128.7	112.65	111.35	117.45	125.6	114.45	111.75	115.95	112.3	119.7	110.75	113.85	136.1	101.05	111.25	108.4	96.25	124	112.75	116.15	98.65	119.85
699	gnf1m28720_a_at	gnf1m28720_a_at	61	CEPP138	cyto	STP	8902.45	1646.4	882.45	897.75	1396.65	1218.8	5177.75	2393.3	1267.8	858	1013.7	1196.7	6338.75	5074.45	1365.45	1332.75	3117.65	1338.7	1281.8	1154.75	1231.7	1034.05	1261	870.05	5491.5	1843.45	5182.95	5925.85	1360.15	1186.35	1482.2	3696.9	1129.95	1026.9	1977.9	3277.75	652.9	1235.75	767.65	1279.3	1293.75	4792.55	1492.15
699	gnf1m21998_at		0				127.7	69.65	64.65	63.55	67.15	66.2	70.15	73.45	70.35	65.2	92.4	89.3	92.5	72.05	63.15	66.95	80.9	77.2	99.9	90.05	83.9	105	85.1	68.15	67.1	100.4	78.65	71.8	72.75	68.65	77.6	84.45	70.3	187.25	59.55	87.5	64.2	59.85	80.1	66.85	72.65	105.8	124.95
700	gnf1m19888_at	gnf1m19888_at	6	CEPP139	Nuclear	STP	1940.25	108	109.2	112.1	107.4	113.6	401.6	106.5	107.5	104.8	129.6	125.1	107.55	312.8	103.9	108.8	181.15	136.9	118.5	127.05	111.4	134.45	108.75	115.5	344.6	122.55	573.1	147.4	104.7	104.85	117	100.75	109.1	118.4	97.35	2026	111.55	112.2	125.8	131.1	115.6	132.2	107.25
700	gnf1m13058_at		2				2599.1	70.1	70.55	72.65	69.8	75.2	109.9	76.05	72.55	67.95	100.75	84.05	72.4	95.65	67.95	69.5	79.25	80.25	76.1	76.65	75.4	75.45	73.8	78.05	74.85	81.35	1959.6	70.95	74.9	69.4	83.15	68.2	73.95	77	63.1	2662.2	72	69.15	122.95	67	72.3	94.35	73.25
700	gnf1m22429_at		2				1268.75	68.5	72.7	70.8	67.65	80.6	80.3	77.05	72.75	67.2	128.35	83.05	70.35	119.1	68.25	69.85	92.65	79.95	83.3	78.7	74.2	76.4	72.3	79.3	102	80.5	890.95	96.4	73.6	65.95	93.45	68.75	74.2	77.85	57.75	1326.5	70.05	75.05	100.25	66.9	74	59.3	74.05
700	gnf1m18770_at		0				45.15	53.8	53.6	53.2	51	51.05	52.6	56.25	54.75	48.65	65.7	60.7	52.2	53.55	50.1	53.6	57.65	58.95	56.75	58.25	56.6	56.35	53.15	59.5	49.95	59.1	55.35	50.45	53.8	50.5	58.8	52	55.2	57.5	47.55	52.1	53.6	52.05	70.95	50.45	55.2	47.15	56.25
700	gnf1m19355_at		0				16.6	42.95	43.6	48.35	41.65	41.85	43.05	45.85	44.05	40.75	54.2	50.75	42.65	42.2	41.45	42.3	46.95	46.2	47.15	46.6	44.6	46	43.05	46.55	41.55	48.05	44.2	41.65	43.95	41.55	47.3	42.85	43.65	46.6	39.3	42.65	42.5	41.1	55.45	42.1	44.3	39	44.2
701	gnf1m18589_a_at	gnf1m18589_a_at	56	CEPP140	cyto	STP	3336.25	1814.35	1007.6	952.7	943.75	817.7	2674.35	314.7	290.35	490.45	230.2	392.25	1576.65	2603.15	359.75	530.5	1286	169.05	202.9	182.9	112.1	233.85	379.2	620.75	2775.9	3448.35	1717.1	2342.8	341.1	259.8	3187.85	370.75	731.1	202.4	1033.55	1737.55	506.95	669.05	253.75	1486.2	289.25	1613.9	1446.65
701	gnf1m08309_a_at		1				200.05	63.2	43.65	44.85	44.95	49.15	65.3	46.3	45.75	40.4	52.3	68.9	48.35	155.65	39	46.3	66.7	48.6	47.7	48.6	44.7	44.35	43.5	48.25	148.35	239.05	72.75	118.1	47.3	45.5	82.75	44.45	51.1	48.6	57.6	62.75	45.7	56.15	58.45	41.5	49.75	54.95	47.45
702	gnf1m04334_a_at	gnf1m04334_a_at	44	CEPP141	other	dusp	8955	320.3	219.3	148.75	5865.7	1627.75	156.5	3928.25	2587.2	723.4	51.2	4057.9	219	73.5	5435.8	164.3	72.05	104.5	1348.25	1121.05	1056.3	236.35	4032.75	2431.45	307.75	49.2	149.65	377.8	3312.15	816.9	2569.9	326.75	193.4	1374.55	866	148.35	3283.6	1940.05	60.25	217.2	768.9	596.1	8988.3
703	gnf1m03359_a_at	gnf1m03359_a_at	11	CEPP142	PM	dusp	5942.95	144.45	146.2	158.45	146.8	141.3	132.25	289.2	149.7	157.75	239.4	550.4	137.7	132.8	126.6	141.1	165.75	158.55	197.9	166.4	204.05	151.75	364.6	150.8	142.7	1416.65	144.1	119.7	141.45	143.65	157.25	121.35	147.25	166.65	132.85	140.45	140.45	139.2	202.75	132.55	149.85	138.2	151.7
703	gnf1m27876_at		1				127.85	88.25	89.75	88.6	84.45	84.8	88.65	106.25	92.65	84.9	181.85	117.35	95.9	87	84.95	83.75	115.15	119.15	125.45	111.4	98.7	111.9	99.85	109.65	81.25	119.85	95.35	84.45	94.35	82.55	125.9	84.95	101.15	153	73	90.15	90.45	84.8	189.75	81.35	95.4	79.3	92.25
704	gnf1m16350_a_at	gnf1m16350_a_at	56	CEPP143	cyto		1581.2	1225.95	979.05	880.75	501.25	760.6	515.9	463.75	1722.1	940.1	647.65	191.6	493.1	454.65	655.6	190.75	238.4	500.25	978.8	983.6	872	913.3	528.9	401.75	440.55	493.75	322.05	504.05	359.95	804.6	220.15	609.7	598.3	408.6	738.4	368.5	316.5	635.15	168.45	669.5	284.55	332.9	451.95
705	gnf1m08365_a_at	gnf1m08365_a_at	27	CEPP144	other		6284.55	189.85	204.85	166.85	186.4	257.7	350.5	123.45	6348.5	94.85	121.75	121.45	1208.45	343.25	193.4	453.4	270.35	98.4	89.5	122.25	111.25	92.45	155.35	108.8	392	111.85	229.55	473.25	205.95	210.95	171.65	239.2	172.5	143.8	160.3	266.3	162.85	153.1	132.55	271.95	279.45	906.35	198.95
706	gnf1m26373_at	gnf1m26373_at	4	CEPP145	cyto		857	158.55	199.25	213.2	102.05	105.75	98.15	113.25	934.3	107.5	101.3	107.85	114.6	102.55	110.2	108.15	99.15	130.25	110.65	109.7	144.8	116.4	145.3	104.15	102.3	111.8	108.55	97.4	178.1	106.3	114.15	120.5	131.15	113.65	77.3	108.15	89.7	106.55	154.05	103.55	155.95	187.6	91.8
707	gnf1m12599_s_at	gnf1m12599_s_at	61	CEPP146	multi		12305.9	2875.45	3128.65	2961.05	4618.5	6153.85	8421.8	4011	4191.35	2227.45	2416.9	1545.3	4962	5388.85	12965.4	8195.35	3402.55	1853.7	3387.85	2222.6	2389.5	2654.25	5056.25	659.55	6077.55	3067.05	4336.25	7653.7	3710.75	4120.25	2800.2	5738.4	2051.55	2547.95	6410	4563.65	1041.65	5316.65	936.55	3599.4	3886.15	7263.1	5925.6
708	gnf1m03269_a_at	gnf1m03269_a_at	55	CEPP147	cyto		1047.2	220.55	226.2	251.75	374.7	285	227.3	193.8	229.35	233.8	174.3	382.9	244.6	227.5	219.35	251.4	220.05	389.85	312.85	361.1	249.5	645.8	245.65	242.15	171.55	302.4	253.7	220.5	210.15	226	246.05	1215.05	445.15	306.65	167.85	238.45	202.6	527.9	339.4	238.25	253.35	224.45	257.6
709	gnf1m00773_a_at	gnf1m00773_a_at	37	CEPP148	other		17489.6	11282.5	8779.55	13921.4	17532.5	2095.25	42.85	238.2	852.95	17278.8	729.2	5714.8	55.1	53.6	1272	84.8	57.95	164.4	803.1	1057.6	519.95	155.85	1142.25	56.9	55.3	112.45	50.35	50.15	1591.6	6424.55	4805.55	306.85	8263.85	400.5	1258.95	56.8	64.3	2971.8	65.55	121.9	558.55	50.2	259.85
709	gnf1m23785_at		0				71.35	57.05	57.55	55.4	53.55	53.75	53.9	59.4	55.75	50.6	74.95	64.2	57.6	53.1	52.85	53.15	59.1	61.35	60.2	60.25	59.3	57.9	55.6	70.65	50.95	76.3	55.95	53.3	55	53	65.2	55.65	57.45	60.15	54.45	57	54.75	51.55	121.95	52.5	57.05	51.55	60.8
710	gnf1m09812_a_at	gnf1m09812_a_at	59	CEPP149	Nuclear	dusp	9592.9	1137.85	955.65	584.2	2668.65	2520.6	940.05	1371.8	4814.35	1464.55	430.55	4091.6	3409.1	1831.75	1662.25	1264.9	1543.4	1411.65	2511.95	1264.45	1251.05	1878.4	1307.4	116.5	1901.75	1695.5	1418.65	1932.7	2687.95	3776.25	5223.5	1158.25	1028.45	1484.55	1909.1	1957.2	127.35	2400.85	308.2	1632.8	1194.65	2265.1	1109.1
710	gnf1m17704_at		1				141.55	97.75	97.2	97.85	118.35	114.25	94	95.55	97.6	93.85	101.8	119.15	98.35	100.2	93.25	93.6	123.8	100.3	107.3	106.75	92.15	106.05	99.4	97.85	95.35	111.9	98.1	94.95	102.8	98.1	104.85	91.95	98.1	101.7	85.05	103.05	116.9	92	129.6	94.7	101.9	139	98.65
711	gnf1m25135_at	gnf1m25135_at	28	CEPP150	UBQ		383.25	167.45	168.7	169.7	165.45	232.7	344.6	188.35	172	154.25	237.1	217.65	321.65	466.4	188.05	231.05	226.8	209.4	238.4	213.25	187.05	190.8	195	182.65	537.15	229.2	386.45	420.7	519.05	169.25	219.1	192.8	186.2	191.3	272.45	259.45	165.25	175.05	223.3	174.2	174.6	508.1	192
712	gnf1m02226_a_at	gnf1m02226_a_at	0				20.2	33.9	34.5	34.8	32.95	32.5	33.45	35.05	34.8	33.3	50.15	38.75	29.95	33.3	32.55	33.25	34.9	36.45	34.75	36.45	34.15	35.75	33.5	37.15	33	35.25	34.4	31.95	34.2	42.05	35.8	33.1	33.7	35.7	31.25	33.35	33.4	32.85	38.35	32.9	44.9	31.35	34.15
712	gnf1m25812_at		0				14.6	41.1	41.75	41.6	40.55	40.55	42.35	43.85	42.2	40.7	48.95	45.55	40.55	40.9	39.45	39.95	44.35	43.85	42.95	44.45	42.6	43.1	41.85	44.3	40.15	44.5	42.2	41.9	42.05	39.95	45.1	41.3	42.05	44.75	42.2	41.2	40.8	40.15	54.05	47.05	43.05	50.2	42.3
713	gnf1m03585_a_at	gnf1m03585_a_at	61	CEPP152	UBQ		1280.5	714.2	590.75	545.45	397.1	376.55	353.2	417.25	1191.7	671	990.1	639.35	334	358.75	410.55	351.2	456.6	706.3	1036.9	1492.8	1395.55	1539	450.1	341.6	427.85	467.15	429.9	347.1	389.5	451.6	463.8	327.4	601.1	409.15	292.95	399.15	429.7	477.9	422.3	359.15	407.15	258.5	444.05
714	gnf1m04568_a_at	gnf1m04568_a_at	9	CEPP153	UBQ		345.6	374.25	308.1	216.5	327.9	114.15	83.25	156.5	83.65	175.8	75.6	41.6	59.55	68.75	69.35	187.45	45.4	82.25	68.15	56.9	48.05	51.4	48.1	60.25	101.95	53.75	46.95	104.3	128.8	194.1	105.5	199.55	133.95	53.7	212.4	43.6	213.6	187.2	41	189.25	91.15	163.2	91.4
716	gnf1m16723_a_at	gnf1m16723_a_at	61	CEPP155	cyto	STP	393.35	432	496.95	481.45	438	451.55	487.45	493.55	480.45	455.2	370.25	426.35	536.65	430.35	478.85	397.15	528.95	433.95	398.75	419.35	422.7	457.2	465.35	381.95	485.85	406.2	415.4	424.55	441.55	469.55	455.05	381.55	442.65	449.9	449.5	550.75	338.1	486.45	594.65	451.45	424.1	612.3	404.25
717	gnf1m30280_a_at	gnf1m30280_a_at	61	CEPP156	cyto	STP	16942	4130.3	4337.25	3332.2	2741.6	8028.5	3351.05	3980.05	1718.45	3209.9	1407.65	2404	8204.6	4336.9	2419.85	3669.8	4625.95	634.25	2424	1349.05	749.8	937.5	3339.9	17258.1	6364.25	13424.5	3701.9	6289.85	3536.5	3782.2	1421.6	2970.45	3684.8	842.4	4389.4	4941.1	16549.5	2174.95	316.1	3320.5	1404.2	4036.55	3107.6
718	gnf1m09461_a_at	gnf1m09461_a_at	61	CEPP157	cyto		4780.6	620	668.2	672.5	2682.25	2749.25	1741.2	2102.95	1926.25	1242.25	923.7	2572.9	1675.85	2680.65	2101.65	2236.05	1846.1	521.7	1134.2	808.8	844.1	674.4	1450.05	841.1	2124.35	2889.45	1558.2	1462.65	5302.3	4802	4270.55	1478.7	1039.7	1575.2	2850.9	2120.8	974.7	2737.8	644.8	1282.35	932.5	1341.4	1773.7
718	gnf1m25782_at		3				257.1	169.65	155.15	136.25	186.05	171.35	150.7	162.35	127.75	181.85	168.8	166.2	156	140.4	146.05	149.45	146.15	185.15	204.95	175.4	168	165.2	148.8	145.35	144.15	160.7	136.2	142.65	165.65	173.65	146.95	144.95	191.4	160.05	140	138.4	139.7	166.55	379.95	143.2	152.35	122.85	132.55
718	gnf1m23667_at		0				7.35	33.7	34.45	34	32.6	33.25	34.05	35.2	34.6	32.55	38	37.15	34.2	33.5	32.5	33.5	38	37.55	38.9	37.05	34.85	37.75	34.1	35.95	33.65	35.9	34.55	33.35	34.5	32.5	36.15	33.45	34.5	35.85	32.2	33.7	33.6	32.75	39.55	33.2	34.95	33.2	34.55
719	gnf1m10440_a_at	gnf1m10440_a_at	0				85.6	86.5	94.15	94.2	92.35	93.45	99.85	99.6	104.65	87.55	140.8	107.6	92.85	92.9	110.65	93.9	116.8	104.8	99.5	105.2	104.4	100.9	130.6	102.6	93	101.65	98	93.75	99.45	92.8	135.7	94.5	97.95	95.35	81.45	94.4	85.1	84.4	138.95	95	167.05	83.4	99.35
720	gnf1m31168_a_at	gnf1m31168_a_at	58	CEPP159	cyto		6272	5521.35	5220.4	6343.6	1498.35	820.05	861.85	1094.15	1029.85	4197.6	1361.9	396.95	842.45	894.55	1356.75	1608.65	1154.85	400	379.35	607.6	289.85	243.5	1149.55	85	819.4	1018.5	674.55	750.35	1421.5	1307.8	812.1	949.4	3496.8	524.45	2253.45	660.85	71.6	878.05	888.8	1851.45	640.55	826.3	839.6
720	gnf1m18551_at		3				15057.5	47.05	47.65	46.55	45.85	46.8	129.6	56	50	46.45	53	57.7	55.4	110.5	44.5	519.1	353.25	51.35	51.8	53.9	50.25	51	48.8	51	173.6	55.05	58.05	124.2	49.8	47.5	52.2	46.9	48.95	57.25	15102	47.1	47.45	46.45	63.7	47.85	49.9	63.4	48.7
721	gnf1m15535_a_at	gnf1m15535_a_at	61	CEPP160	cyto	dusp	16163.2	917.9	565.8	535.35	622.4	529.25	488.2	442.6	465.75	599.8	583.95	673.35	483.35	441.45	544.75	497.9	469.7	465.05	535.9	563.3	596.3	455.45	491.65	10837.8	467.1	515.45	457.2	437.35	491.5	547.3	494.7	562	700.4	547.95	342.05	464.6	16492.5	851.25	507.5	437.95	547.1	391.45	493.7
722	gnf1m06136_at	gnf1m06136_at	61	CEPP161	Nuclear	STP	2179.55	1231.85	1920.9	1929.9	970.95	553.7	554.45	1008.6	298.25	275.3	443.25	240.45	344.1	328.15	764.4	299.85	232.7	705.55	999.4	955.05	1070.5	1272.1	269.8	1560.6	502.75	515.3	291.7	525.9	360.4	404.1	235.5	568.75	947.8	295.1	536.85	343.2	1874.35	857.7	244.2	1063.45	391.3	354.25	844.1
722	gnf1m31056_a_at		61				1481.75	1459.1	1399.05	1571.85	1418.55	1537.4	1423.6	1367.85	1450.4	1413.3	1625	1392.9	1556.3	1662.95	1414.2	1380.6	1648.95	2061.2	1621.8	1838.8	2195.85	2169.55	1838.55	1619.6	1458.8	1500.4	1591.25	1384.8	1817.8	1561.95	1548.4	1651	1928.3	2683.4	1494.4	1620.95	1454.2	1480.5	1977.35	1625.1	2192.85	1539.6	1400.15
722	gnf1m06137_a_at		20				1149.2	252	201.6	322.95	178.9	128.7	131.85	201.35	152.75	115.6	295.85	167.75	144.85	132.85	136	121.7	178.65	231.4	403.6	212.3	258.05	510.7	151.95	1257.25	115.6	186.75	138.3	128.55	144.95	133.8	180.15	138.8	178.3	154.85	112.65	135.35	730.15	193.1	223.7	193.3	144.1	108.05	173.6
724	gnf1m18546_at	gnf1m18546_at	0				47.7	82.15	82.7	82.95	80.65	80.75	82.45	84.25	83.45	89.1	88.9	87	82.7	81.95	80.25	79.85	84.25	84	85.15	84.75	84.95	83.75	81.55	85.95	84.7	78.15	83.05	79.95	84.4	80.4	85.3	82.1	83.55	85.95	78.85	76.05	81.5	75.5	92	81.25	84.2	77.4	83.25
729	gnf1m04096_a_at	gnf1m04096_a_at	61	CEPK563	PM		6425.5	3604	4493	5112	4422.9	4356.8	1835.5	2924.3	4921.35	3527.15	1086.05	1186.9	2039.4	1316.55	5167.95	1855.1	839	1954.55	2125.7	1954.15	2079.75	2639.8	3447.2	1001.4	1777.8	2589.85	1144.7	2771.75	6637.35	3746.7	1861.2	3737.3	3658.5	2964.25	3284.9	1441.85	2052	3845.1	557.45	1783.1	2346	1323.75	4936.65
729	gnf1m26599_at		36				488.45	176.65	227.7	182.05	182.65	177.65	173.3	261.95	207.15	155.25	626.85	490.75	210.05	191.75	181.2	172.75	308.7	294.8	316	252.3	210.75	242.55	228.2	226.25	164.05	341.35	242.3	184.8	271.35	175.55	337.5	180.45	233.85	227.5	141.65	188.9	193.4	191.1	352.3	154.4	202.4	138.4	205
729	gnf1m12523_s_at		34				373.05	227	490.65	411.75	242.65	243.9	131.55	206.25	169.5	125	451.45	212.15	161.55	157.95	196.15	141.45	229.4	253.9	275.6	220.1	204.55	269.55	226.45	173.45	120	342.4	168.25	169	323.5	146.35	225.25	328.35	216.05	205.35	171.2	156.55	151.9	236.45	270.25	123.95	204.25	117.6	186.15
730	gnf1m07339_at	gnf1m07339_at	5	CEPK564	PM		3584.45	34.9	35.5	34.9	33.5	34.05	34.7	35.35	3616.7	40.25	37.6	36.8	33.75	34.2	33.2	34.3	36.95	36.7	41.85	37.6	35.85	37.65	34.45	36.9	33.95	35.95	34.9	33.8	74.8	600	36.75	416.45	34.6	36.1	38.35	34.2	52.55	44.05	42.4	33.7	230	32.25	34.75
730	gnf1m07340_a_at		3				350.9	120.4	121.55	117	101.1	115.2	116.35	116.8	225.05	115.85	148.9	126.65	121.75	117.1	115	114.4	124.25	121.85	183.5	148.7	110.65	121.9	113.25	122.15	111.9	126.4	120.95	117.25	124.55	138.7	145	191.35	129.65	129.3	113.5	111.75	115.95	107.75	186.1	118.8	451.9	112.9	121.85
731	gnf1m23372_a_at	gnf1m23372_a_at	0				19.9	54.35	45.5	44.15	35.75	35.7	36.25	37.1	36.65	35.5	38.8	38.55	35.7	35.65	35.25	34.6	36.85	45.3	38.05	37.3	39.55	53.65	35.85	37.9	35.35	37.5	36.45	35.3	36.65	37.15	37.7	36.1	37.55	37.6	34.65	35.9	35.95	36.5	40.65	35.7	38.7	34.45	36.75
733	gnf1m31130_at	gnf1m31130_at	61	CEPK567	cyto	STK	2986.85	2095.3	2529.35	2608.85	2394.5	2412.3	2357	2051.25	1780	1524.1	3169.7	2995.3	2118.4	2270.05	2186.35	2024.45	3430.4	4132.8	3115.7	3567.95	3913.45	3205.85	3212.3	2192.55	2265.9	2832.6	2268.35	2315.05	2950.8	2503.6	2094	2960.5	2581.9	1819.85	2482.35	2353.25	2413.85	2644.2	1761.15	1805.15	2598.4	3106.75	2361.85
733	gnf1m22088_at		59				2451	843.85	858.95	926.5	1421.65	1302.55	506.45	859.4	420.95	610.95	452.35	534	353.5	380.2	586.75	2626.2	355.7	321.95	367	348.55	398.95	345.4	388.1	218.15	430.7	425.3	325.05	730.3	556.25	2131.4	321.75	976.9	410.3	181.3	305	369.5	175.2	1282.85	355.45	581.55	307.5	507.9	670.25
733	gnf1m31129_s_at		15				2165.2	298.75	471.1	542.35	282.8	202.3	109.05	180.35	870.8	154.5	186.1	171.8	135.6	126.6	121.6	251.25	98.4	132.95	223.3	150.7	169	125.1	120.85	630.25	119.05	146.6	134.45	125.45	144.45	393	130	178.85	147.45	149.4	106.9	107.85	2263.6	286.95	146.85	155.7	145.95	115.6	225.35
735	gnf1m15983_at	gnf1m15983_at	1	CEPK569	cyto		115.2	128.6	133.3	129.6	130.7	130.6	140.4	139.05	136.5	127.75	233.05	154.2	132.55	131.85	129.5	126.9	144.4	152.2	143.75	143.85	139.05	141.4	134.9	142.7	128.85	149.1	137.95	151.35	136.45	129.7	146.85	129.4	140.6	143.4	123.4	134.95	131.7	128.05	181.65	125.25	137.4	117.85	136.6
736	gnf1m02670_a_at	gnf1m02670_a_at	0				121.05	137.7	86.25	79.2	70.35	69	73.15	78.25	75.6	71.05	85.8	88.45	74.2	82.2	68.45	145.2	87.7	94.65	86.9	85.25	78.4	92.7	79.15	77.5	76.9	74.2	75	74.65	73.6	68.85	83.45	73.25	85.25	83.1	188.4	74.8	73.1	71.9	104.75	74.45	77.15	111.1	76.95
738	gnf1m15620_a_at	gnf1m15620_a_at	2	CEPK572	cyto		476.6	85.5	76.15	76	75.1	74.95	74.75	77.65	77.05	76	86.75	149.05	74.95	74.45	73.1	70.6	83.65	83.5	77	78.5	77.4	87.95	75.45	79	74.4	344.4	86.85	74.05	75.5	75.3	78.75	72	75.5	78.7	69.45	75.2	74.9	68	101.7	76.75	78.65	72.05	76.8
738	gnf1m22966_at		0				46.1	83.15	72.25	68.65	65.7	66.3	69.1	71.45	71.85	64.5	84.6	88.95	67.35	92.5	59.2	67.85	75.1	84.6	71.15	72.85	88.5	76.7	67.65	72.5	70.35	87.25	69.65	66.1	71.45	65.6	74.65	67.2	69.35	74.9	67.35	69.8	68.1	66.55	85	66.8	71	63.45	68.75
739	gnf1m30625_at	gnf1m30625_at	1	CEPK573	cyto	Y	2346.45	37.25	39.65	37.95	38.4	36.05	36.9	38.8	37.5	37.3	41.55	40.2	36.95	37.35	35.85	36.4	38.9	40.9	38.65	38.65	38.45	38.15	37.15	39.15	36.85	39	37.5	37.2	38.15	35.9	44.9	36.7	37.1	38.6	41.2	38.75	37.8	36.35	54.75	36.25	51.9	41.55	37.15
739	gnf1m30621_at		1				312.45	36.05	36.6	36.1	34.8	34.8	36.75	37.05	36.6	37.35	40.95	40.25	35.55	41.35	34.5	35.6	39.55	37.05	36.7	37.8	36.7	37.3	35.9	45.55	35.25	37.9	43.15	35.1	36.65	38.95	36.85	35.45	35.35	38.15	33.85	43.7	35.6	34.4	48.85	44.85	36.7	33.7	36.5
741	gnf1m01076_a_at	gnf1m01076_a_at	53	CEPK575	PM	Y	388.1	262.5	216.3	292.05	237.65	267.2	504.7	206	257.2	473.65	197.75	325.85	200.25	330.9	282.8	329.5	285.15	299.85	265.6	326.55	362.25	405.75	315.15	229.3	312.25	197.4	523.4	287.65	267.2	263.45	162.3	224.15	241.5	135.3	239	318.05	176.05	232.75	175.6	215.9	242.6	328.55	212.75
749	gnf1m10538_a_at	gnf1m10538_a_at	58	CEPK583	cyto		2298.5	197.55	256.65	279.2	339.3	312.7	342.65	1107.5	311.45	415.65	365.25	340.4	289.9	300.4	607.05	283.2	292.95	345.2	387.15	385.2	263.7	359.05	392.95	1678.25	327.5	339.4	280.1	282.3	262.4	401.55	286.9	304.05	314.4	1308.25	647.9	340.95	2403.4	448.15	378.6	153.25	506.4	310.45	395.75
749	gnf1m21907_at		0				34.1	55.4	51.6	46.25	45.25	45.65	45.95	74.2	47	44.75	50.6	50.55	42.95	43.45	44.35	44.45	48.15	48.05	47.75	50.2	59	50.4	45.2	48.8	44.2	46.5	46.65	43.85	45.25	47.95	49.1	53.1	51.95	56.85	43.45	45.4	43.8	44.6	73.4	45.05	47.25	40.1	49.5
751	gnf1m05880_a_at	gnf1m05880_a_at	7	CEPK585	Nuclear		4314.85	68.2	72	73.2	75.45	70	57.1	70.2	62.6	385.2	72.65	176.55	65.55	57.05	66.5	64.7	69.6	70.1	67.65	70.6	82.05	90.2	203.55	199.85	66.25	1323.4	67	66	54.9	66.8	67.75	67.75	69.55	75.95	65.55	67.1	117.8	73.2	75.8	81.5	69.7	65.95	68.8
752	gnf1m03965_s_at	gnf1m03965_s_at	6	CEPK586	other	STK	26470.7	24.45	24.7	24.5	23.85	23.85	24.4	25.05	26	23.6	155.05	721.05	24	24	23.55	23.8	25.1	272.95	24.95	25.3	633.55	149.35	24.45	26493.5	23.7	34.05	26.3	23.75	27.15	28.45	26.65	24.2	24.5	25.95	22.9	24.05	17250.6	23.75	27.9	23.9	25	22.75	25.65
753	gnf1m07935_at	gnf1m07935_at	0				43.9	67.85	69.85	69.45	66.05	66.25	67.8	74.55	69.8	63.85	102.75	80.5	68.65	67.05	66.05	65.95	80.45	75.85	83.3	84.6	75.45	77.05	76.9	76	64.15	80.5	70.25	64.55	70.75	64.6	86.65	67	73.75	78.7	61	67.75	69.7	65.75	86.95	64.85	72.05	60.65	71.05
755	gnf1m07851_at	gnf1m07851_at	0				22.75	32.55	41.65	36.5	32.05	31.9	32.4	33.7	32.8	30.7	34.75	36.75	31.9	32	31.7	31.8	33.5	40.9	33.9	33.65	50.05	36.3	32.1	33.75	31.7	35.1	35.05	31.5	32.45	35.15	34.8	31.1	32.4	35.4	29.75	30.45	32.15	32.3	49.3	29.95	33.25	35.1	33.1
756	gnf1m10944_a_at	gnf1m10944_a_at	23	CEPK590	other		739.7	226.3	186.95	177.7	256.9	345.25	234.55	193.55	188.35	175.25	217	197.05	181.05	194.1	198	173.15	201.65	190.05	188.9	156.15	186.15	186.6	206.9	177.05	180.55	182.85	193.4	246.95	188.3	182.55	196.25	340.35	239.35	172.8	582.75	188.7	204.65	317.15	184.7	293.3	185.95	895.85	165.55
756	gnf1m18185_at		0				24.05	58.95	60.3	61.4	57.4	57.9	59.9	61.65	60.4	56.95	72.4	72.35	58.95	58.2	60.95	58.05	66.35	63.1	61.5	62.45	61.4	61.7	59.55	65.95	58.55	63.1	61.3	58.05	65.45	58	65.95	59.15	63.15	62.8	55.75	61.9	58.9	57.15	71.15	57.15	61.55	55.3	61.1
757	gnf1m10181_a_at	gnf1m10181_a_at	52	CEPK591	cyto		3404.8	341.2	387.95	479.2	345.85	3529.7	275.3	284.5	227.9	159.25	192.95	124.9	333.35	256.7	336	256.2	275.3	344.3	262.65	277.65	244.95	309.2	313	154.7	246.65	142.4	168.4	282.7	301.15	1001.1	632.25	237.9	352.5	190.35	519.8	248.95	150.25	2118.75	313.35	445.45	310.55	437.9	637.1
757	gnf1m14080_at		0				12.75	33.55	34.1	33.95	32.7	33.9	43.05	34.3	34.3	32.05	38.7	37.65	37.5	33.5	32.65	32.8	40	35.65	34.95	34.6	33.65	33.85	35.65	35.15	38.3	41.15	33.95	32.65	33.75	32.65	40.55	33.25	33.9	34.25	31.15	33.35	32.95	32.5	43.9	32.75	34.25	38.15	34.2
758	gnf1m16766_a_at	gnf1m16766_a_at	59	CEPK592	UBQ		6236.95	1757.7	3311.8	3965.75	2583.15	1351.5	2696.3	2177.4	614	1750.8	1270.65	726.3	468.15	1616.15	1836.7	882.65	1350.2	1766.75	1488.1	1425.3	1633.7	2106.7	2216.45	128	1647.25	1634.1	2099.8	982.1	2144.35	6208.35	2574.55	3506.5	2528.75	1237.5	3997.25	1628.75	176.15	2429.75	988.9	1050.05	3360.9	964.75	1685.85
758	gnf1m15218_at		0				6.5	29.15	29.5	29.3	28.5	28.45	29.05	30.1	29.55	27.6	33.25	32.45	28.5	28.65	27.85	28.25	29.95	30.35	30.05	30.65	29.75	30.15	28.9	30.5	28.2	31.5	29.55	28.1	29.55	28.25	31	28.8	29.35	30.9	27.2	28.6	28.7	28.25	33.35	28.4	29.95	26.85	29.5
759	gnf1m04291_a_at	gnf1m04291_a_at	60	CEPK593	multi		3581.15	565.25	555.2	442	485.15	443.7	513.65	597.95	872.4	424.25	211.45	882.35	754.6	726.1	351.6	658.15	406.4	309.85	512.8	396.6	478.25	351.25	299.7	134.55	511.7	3715.7	591.55	250.55	769.75	708.4	201.6	277.45	346.6	390.25	510	636.8	220.2	613.6	365.35	414.9	401.1	712.35	468.8
760	gnf1m02669_a_at	gnf1m02669_a_at	57	CEPK594	Nuclear		445	575.25	574.85	458.4	416.9	270.15	339.85	278.7	367.9	240.3	312.5	304.45	271.65	255.75	335.1	392.2	298.2	298.05	308.15	297.5	287.4	269.65	254.15	269.1	266.35	279.2	243.3	268.5	281.2	218.15	180.7	290.3	284.55	255.7	265.1	243.45	290.25	315.5	130.25	214.7	155.65	286.95	282.9
761	gnf1m10756_at	gnf1m10756_at	61	CEPK595	Nuclear		1086.7	825.1	812.75	777.1	792	1535.35	763.45	738.85	831.5	721	721.4	790.55	738.5	799.25	1148.8	887.5	762.8	725.7	761.1	734.05	736.45	737.9	839.15	651.4	747.1	492.25	773.25	874.5	744.1	803.2	448.65	742.7	738.55	764.9	747	691.95	674.75	795.5	653.85	779.45	787.35	908.95	870.35
762	gnf1m04763_a_at	gnf1m04763_a_at	60	CEPK596	Nuclear		2362.05	651.8	507.55	548.4	508.95	2554.55	328.75	334.35	1102.7	263.65	341.35	291.2	320.65	258.5	621.35	296	226.5	359.15	1152.65	592.15	525.3	515.2	214	642	290.4	294.65	238.35	248.8	306.7	295.8	315.7	284.8	274.45	302.5	270.1	246.7	707.15	441.85	247.25	300	338.15	267.5	254.15
763	gnf1m09976_a_at	gnf1m09976_a_at	61	CEPK597	Nuclear		5401.4	1931.4	1559.1	1538.95	2813.55	2760.55	1522	2279.85	2533.45	3554.75	1987.5	1263.2	1847.85	1420.9	3271.75	1594.2	976.55	1031.2	1331.9	1203.4	1587.25	1185.6	2506.2	5506.95	1596.15	1850.85	1152.25	1467.55	2232.6	3390.8	1664.15	2340.4	1888.45	1750.4	1995.25	1447.75	5992.1	1873.7	1181.8	2090.1	1596.8	1644.6	2994.65
764	gnf1m18836_a_at	gnf1m18836_a_at	60	CEPK598	multi		2007.55	1308.25	1885.45	2105.2	742.9	477.8	615.6	586.25	434.85	428	761.5	458.75	393.6	344.2	666.1	601.35	382.1	689.45	544.15	512	793.4	786.4	363.2	244.1	460.5	450.65	394.75	388	496.4	491.2	387.25	448.55	1086.05	580.5	428.75	407.5	241.3	593.35	97.65	546	288	417.1	864.4
764	gnf1m00835_a_at		4				454.55	354.9	353.4	527.1	179.4	76.55	89.95	98.75	82.9	73.6	115.55	83.55	76.65	73.85	97.5	90.95	74.55	108.3	118.7	85.25	128.5	180.7	79.6	72.8	73.8	81.65	79.65	75.35	83.7	76.55	84.4	87.55	190.95	83.65	96.65	78.5	77.2	120.55	92.2	85.45	74.7	77.75	137.4
765	gnf1m20016_at	gnf1m20016_at	2	CEPK599	Nuclear		150.5	109.35	108.45	104.7	124.25	115.35	114.1	136.35	121.75	96.4	238.2	141.35	107.5	106.05	104.1	103.3	142.55	138.05	144.4	122.85	120.55	121.45	109.85	129.5	103.8	137.15	114.65	105.4	114.1	97.2	143.1	102.85	121.75	121.3	88.05	106.55	107.35	120	155.25	99.9	113	87.7	112
765	gnf1m20054_at		1				142.4	86.85	89.65	87.95	87.2	87.1	90.1	119.4	92.95	79.05	123.6	108.95	88.9	84.05	84.1	85.65	107	101.8	100	102.75	94.9	98.35	93.9	102.6	83.35	129.15	90.3	84.85	91.1	82.65	133	85.95	93.65	105.2	78.15	87.55	86.4	83.75	140.95	82	114.2	74.8	93.6
766	gnf1m02865_a_at	gnf1m02865_a_at	61	CEPK600	Nuclear		22533.8	5474.4	5475.15	5716.1	3110.95	3836.2	2836.3	2511.3	9970.95	4634.1	1968.55	455	4234	2989.1	4100.5	1602.95	2217.8	17115.8	13523.2	11877.5	13260	22738.9	2766.05	8564.1	2109.9	1620.05	2731	2702.55	1358.3	2545.7	1048.8	3185.8	5354.7	1769.2	3779.9	4495.55	9635.15	7782.65	205.05	3724.4	2225.75	4505.35	2727.1
767	gnf1m17584_a_at	gnf1m17584_a_at	57	CEPK601	UBQ		5718.25	1641	961	648.55	1428.45	773.5	662.85	477.25	2765.05	621.6	318.1	514.55	497.1	328.5	722.7	514.4	213.4	1123.65	566.9	165.95	513.95	1115.4	420.75	574.8	590.5	643.5	186.5	804.75	841.05	1262.4	535.05	764.1	868.1	407.6	2376.65	748.5	2005.05	1626.6	534.1	578.7	615.95	615.5	1143.55
767	gnf1m15262_at		0				64.8	61.6	77	79.1	64.6	60	65.3	66.1	64.25	89	76.35	83.65	64.5	67.55	63.15	74.8	71.75	88.95	67.45	72.45	119.1	93.85	78.1	116.75	57.6	81.45	66.45	61.55	74.45	71.2	74.55	58.6	86.15	74.1	61.3	72.3	75.2	74.8	85.35	74.1	72.2	54.3	73.4
767	gnf1m26433_at		0				50	51.5	52.15	51.35	51.6	51.15	52.3	55.1	52.95	51.4	65.4	64.05	51.1	51	49.7	50.3	56.15	55.9	54.25	55.15	56.1	54.4	53.5	56.2	49.2	57.2	53.25	49.65	53.4	51.25	57	51.8	52.75	55.3	48.45	51.95	51.75	49.4	67.75	48.7	53.65	44.95	54.8
768	gnf1m03943_a_at	gnf1m03943_a_at	28	CEPK602	Nuclear		1498.45	385.2	270.1	250.7	299.85	184.1	207.1	175.8	178.3	251.2	243.85	180.4	172.65	190.35	354.15	188.6	175.3	290.9	258.25	306.9	235.5	310.1	174.3	183.05	167.95	204.55	204.8	166.5	171.35	160.65	185.45	264.55	280.9	176.9	123.85	171.25	169.3	208.25	213.9	182.45	174.55	357	225.3
769	gnf1m30409_a_at	gnf1m30409_a_at	60	CEPK603	Nuclear		8975.5	198.9	264.15	260.85	249.85	270.7	302.75	256.35	250.2	217.55	241.95	312.4	241.5	308.95	255.9	289.35	270.55	256.35	254.95	258.8	255.1	258.8	251.1	4543.8	401.2	201.85	411.2	253.4	230.2	246.35	311.8	272.4	267.7	268.85	2189.3	251.35	9174.4	247.35	301.5	270.7	255	340.25	244.85
769	gnf1m22492_at		0				2.35	16.2	16.45	16.35	15.95	15.85	16.1	16.5	16.3	15.85	17.05	16.85	15.85	15.9	15.75	15.8	16.3	16.4	16.5	16.6	16.35	16.3	16	16.65	15.8	16.7	16.15	15.75	16.3	15.95	16.5	16.05	16.1	16.6	15.5	15.95	16.05	15.75	17.75	16	16.5	15.4	16.25
770	gnf1m24853_a_at	gnf1m24853_a_at	61	CEPK604	Nuclear		4106.45	1384	1113.5	1033.6	1464.25	2223.9	1536.8	1456.25	1227.95	1913.75	1113.5	604.35	1540.8	1409	1682.35	1079.05	1067.3	4522.75	1847.15	1591.9	2026.05	4635.2	1415.15	528.75	1445.3	1209.55	1550.75	1997.85	995.9	1365.7	1006.5	1681.1	1241.95	1265.4	1767.7	1716.45	559.35	2037.35	1511.2	1380.85	1765.35	2125.8	1472.2
770	gnf1m04310_a_at		37				1617.05	342.15	176.95	181.9	190.15	434.5	206.05	153.75	271.6	384.6	225.05	127.6	342.25	210.8	188	119	163.75	1645.95	646.25	403.05	720	1523.25	301.55	230.25	121.25	117.4	253.65	357.8	152.5	144.5	77.65	362.55	268.05	135.3	319.5	336.45	457.95	593.1	28.9	103.15	372.45	616.55	267.2
770	gnf1m11181_s_at		2				364.6	74.35	70.85	69.25	68.6	80.2	74	69.7	76.15	72.55	106.15	76.8	73.85	72.6	68.3	53.25	69.1	110.4	181.35	97.6	82.45	101.9	73.75	72.55	69.35	75.75	70.7	65.15	73.8	67.25	75.65	74.4	73.6	76.05	66.95	79.9	71.5	103.45	76.8	50.9	154.25	138.15	71.1
772	gnf1m03894_a_at	gnf1m03894_a_at	61	CEPK606	other		6986.7	1717.95	1445.9	1423.8	2616.8	3239.35	3468.55	1880.1	3624.9	1415.4	880.95	2543.05	3109.4	3418.25	2771.2	3187.95	2487.65	1729.7	1802.7	1721.7	1784.6	1948.55	2037.65	6552.85	2803.4	1890.2	2780.05	3561.35	6928.15	1324.95	1761.8	2053.45	1548.4	1346.05	1561.45	6434.75	7867.65	2136.6	1539.2	1187.9	2070.8	3649.9	1857.5
772	gnf1m16900_a_at		61				5157.8	313.1	322.05	392.6	305.75	338.5	378	521.2	444.95	1041.05	353.1	401.55	287.4	328.75	5396.15	442.55	433	320.3	276.6	380.1	315.6	288	650.8	384.85	285.7	423.4	443.35	292.5	427.45	399.25	695	339.5	438.3	349.85	277.5	351.35	308.1	238.35	794.3	344.7	986.7	268.4	991.45
773	gnf1m05587_a_at	gnf1m05587_a_at	37	CEPK607	cyto		15055	64	66.75	76.5	2060.7	3890.35	109.1	7363.4	88.75	501.85	143	859.55	490.7	182.7	7060.65	13133.8	99.8	99.15	4505.25	1300.85	77.5	86.9	7228.5	66.15	174.4	12939.7	260.1	372.2	88.8	465.6	6363	1656.8	82.9	181.25	2622	100.05	60.5	3166.7	120.6	168.3	3375.2	450	2740.95
774	gnf1m28959_a_at	gnf1m28959_a_at	61	CEPK608	Nuclear		11018.1	2968.55	3295.8	3175.65	1807.6	1607.95	1804.8	1421.35	6617.8	1096.1	936.5	367.05	1307.65	1484.7	1383.9	973.15	945.65	1402.7	2447.45	1723.1	1793.45	2099.4	924.2	10167.8	1719.8	663.95	1030.55	1994	1065.55	1193.1	719.5	1384.55	1474.95	1719.4	2177.25	1541.1	11385.2	1867.85	614.3	1223.35	1547.1	1878.55	2195.55
774	gnf1m26993_a_at		61				843.1	497.5	492.9	472.95	453.65	482.15	1108.05	576.85	440.25	419.95	350.55	400.5	608.55	726.8	419.7	459.25	504.65	624.25	423.3	487.8	529.85	621.9	481.4	282	1080.6	565.5	754.6	828.65	375	392.25	341.4	507.3	486.4	485.85	576.5	772.05	264.95	481.3	376.05	425.3	508.3	926.55	511.1
775	gnf1m21606_at	gnf1m21606_at	59	CEPK609	cyto		363.3	310.9	294.7	323.5	279.2	368.05	340.15	363	287.85	248.25	338.25	336.5	286.45	306.55	163	227.65	523.1	325.05	308.45	339.2	328.8	265.35	287.15	244	276.35	281.6	357.8	318.8	292.1	216.55	293.85	283.35	413.2	267.15	225	301	159.8	278.75	222.4	367.6	360.1	263.1	291
776	gnf1m29940_a_at	gnf1m29940_a_at	61	CEPK610	Nuclear		687.4	840.65	570.15	728.05	610.6	627.6	954	634.3	678.05	471.9	487.8	682.8	519.95	555.15	717.85	736.65	696.4	650.05	648.15	618.4	673.75	648.8	578.95	682.15	673.85	451.6	687.2	1048.1	506.35	489.35	696.85	619.45	649.4	588.35	484.1	752.6	675.1	541.8	846.8	456.25	531.05	705.35	642.8
777	gnf1m30550_a_at	gnf1m30550_a_at	61	CEPK611	UBQ		11277.1	6709.8	6544.35	7396.7	4266.35	2805.35	4540.4	2378.1	1546.65	2423.15	2901.65	275.45	8094.3	2095.9	4702.75	1503.25	1497.8	2121.6	2425.25	1827.45	2158.35	2449.25	3911.7	2043.95	2504.6	1969	1626	3421.15	1121.75	2141.3	1075.3	5105.25	5594.5	2162.1	1888.8	2521.2	1857	2681.25	1065.2	1531.65	1942.6	3201.4	3674.6
777	gnf1m20298_at		61				534	530.2	705.15	839.25	651.45	586	715.2	657.25	652.65	689.4	819.05	921.3	679.2	826.6	551.3	521.85	830.75	863.85	688.95	969.95	929.45	771.6	660.75	944.35	740	672.15	721.25	562.15	618.1	653.9	486	496.7	722.5	535.3	636.05	607.75	685.45	642.95	747.05	799.5	802.05	619.15	435.95
778	gnf1m02265_a_at	gnf1m02265_a_at	61	CEPK612	UBQ		2990.3	3320.3	1675.95	1275.5	1398.45	1799	820.8	755.9	501.55	936.25	1421.8	496.9	1443.15	939.2	1037	867.2	804.85	1559	1509	830	1180.55	1648	716	902.6	834.5	826.8	1228.25	868.1	729.7	951.6	680.4	1529.9	1578.35	906.55	1491.95	1741.75	658.85	1235.45	835.9	1272.1	835.7	1220.05	1273.7
779	gnf1m03264_a_at	gnf1m03264_a_at	56	CEPK613	other		19771	110.2	181.95	219.95	1642.45	4173.95	310.9	1970.85	268.95	2496.55	662.95	19881.2	215.5	469.75	298.3	536.8	480.2	202.5	262	298.5	259.3	328.2	3057.55	242.75	453.75	10347.8	328	296.05	1739.9	485.05	339.25	572.35	578.4	2596.95	355.1	167.75	163.45	693	230.55	227	1543.35	229.6	1042.2
780	gnf1m06601_a_at	gnf1m06601_a_at	60	CEPK614	other		8274.35	857.9	844.65	922.2	661.75	621.25	902.1	1259.2	367.75	1408.4	613.85	428.4	1261.55	982.05	1062.6	1481.4	960.8	1241.8	715.55	682.4	1231.5	1678.45	815.45	8472.35	1035.9	269.05	1082.2	643.85	2664.3	1352.8	198	803.8	810.45	277.15	1129.2	1327.15	6424.85	854.85	367.5	616.2	340.9	613.8	907.2
781	gnf1m06026_a_at	gnf1m06026_a_at	61	CEPK615	other		8323.15	697.45	643.15	794.35	1801.05	1284.7	1939	1046.45	706.85	1309	1026.75	4791.45	3918.75	1368.65	675.85	978.45	1266.3	772.1	759.55	744.35	943	620.75	1376.05	667.05	1437.85	6530.1	1449.5	1360.75	4754.5	1460	3428.35	879.2	797.7	937.15	1526.15	1688.65	566.85	1078.3	1244	1140.25	818.65	2354.45	2681.6
782	gnf1m00534_a_at	gnf1m00534_a_at	61	CEPK616	other		7443.25	1587.45	7692.55	7143.6	2309.2	1794.3	1197.05	1789.2	1024.8	1314.05	972.5	1733.9	641.1	1080.05	4025.25	879.5	948.75	1957.05	1728	1606.85	2554.75	2444.6	1236.25	4091.35	1028.9	3336.05	926.95	1159.9	1093.9	1198.75	2309.3	869.6	2751.9	1839.6	1172.3	834.35	4484.65	1345.65	249.3	1150.1	1329.45	1111.35	968
782	gnf1m25403_at		4				189.15	148.05	153.55	241.75	137.2	142.5	181.7	143.8	136.5	141.2	129.05	116.85	144.5	142.3	153.55	141.75	158.1	158.65	176.6	204.35	157.3	187.1	160.3	154.8	144.85	126.95	168.3	158	114.1	123.2	133.2	136.1	192.7	145.65	117.55	157.25	138.25	136.95	221.35	140.05	144.95	135.35	139.4
782	gnf1m30366_a_at		0				66.55	60.25	63.05	67.25	59.55	60.3	61.2	70.35	64.6	57.2	85.4	73.55	65.45	60.1	59.55	60.55	81.8	75.15	77.35	72.2	66.65	74.1	66.2	70.55	59	76.2	64.45	58.1	64.35	57.6	76.9	62.25	67.85	69.2	57.2	62.1	62.1	58.25	113.55	58.85	65.55	61.3	64.3
783	gnf1m10953_a_at	gnf1m10953_a_at	58	CEPK617	other		5528.8	932.4	821.2	644.4	1836.6	2308.75	545.95	1228.55	704.5	1356.55	357.8	1923.7	736	630.9	1830.05	419.3	397.15	713	1446.55	771.1	608.05	885.1	1311.1	198.65	465	1689.9	572.35	484.05	1385.15	896.95	92	919.4	717.1	1268.65	830.85	565.45	427.6	1680.15	2364.55	1555.8	806.75	848.1	5097.65
784	gnf1m30386_a_at	gnf1m30386_a_at	58	CEPK618	other	Y	161457	108.55	97.8	116.7	6510.3	3302.8	1543	161554	338.7	5469.7	1241.6	830.3	319	751.4	1892.05	693.9	403.35	338.65	505.5	202.25	322.6	566.65	5772.3	269.4	528.9	1445.85	680.45	489.2	5807.7	50197.4	1755.5	24472.8	3093.7	11853.4	3470.5	725.3	291.9	71495.1	244.05	528.3	8141.2	346.8	25297.5
784	gnf1m17624_at		0				100.65	88.95	92.85	85.7	87.6	85	88.2	96.2	94.15	88	124.4	116.45	93.45	89.45	86.9	85.05	99.85	114.65	97.95	118.6	105.95	105.3	98.3	111.15	86.8	120.1	94.05	85.65	125.7	87.05	129.7	82	97.55	84.35	78.6	88.45	96.3	94	129.4	83.3	96.65	79	92.95
786	gnf1m15496_s_at	gnf1m15496_s_at	1	CEPK620	cyto		1791.2	109.3	103.5	103.45	102	99.35	103.65	114.25	120.75	96.25	182.65	160.1	106.95	109.4	98.6	94.5	127.8	124.9	130.15	141.25	129.8	109	109.75	117.95	103.6	160.8	120.8	110.2	110.9	97.65	113.75	99.75	131.65	142.1	84.75	112.95	89.65	99.05	186.4	98.35	106.9	104.35	105.85
786	gnf1m15210_at		0				90.45	40.05	40.8	42.95	38.9	38.9	39.85	40.35	41.15	46.75	42.85	41.8	39.25	41.55	37.9	38.9	41.4	41.95	45.55	41.9	40.6	40.6	40	42.85	38.75	43.05	40.45	38.95	40.85	39.5	52.15	39.55	40.25	41.95	37.8	38.1	42.1	37.45	70.05	38.85	61.4	37.6	39.6
786	gnf1m15495_at		0				19.35	29.6	30	35.55	28.05	29.05	28.15	29.9	29.85	28.95	30.8	30.6	28.95	28.85	30.1	29.15	29.7	29.9	37.8	30.1	30.65	32.5	30.25	34.5	28.7	30.15	29.45	28.75	29.3	29.45	30.15	28.7	29.4	30.2	30.55	28.55	33.45	28.8	31.7	29.35	30.25	25.5	30.65
787	gnf1m29602_at	gnf1m29602_at	10	CEPK621	cyto		999.8	79.95	69.6	72.45	72.1	91.1	223.25	86.55	1048.55	64.65	115.7	92.3	241.25	360.35	72.4	129.35	184.3	87.2	106.2	96.8	86.3	86.25	118.4	107.3	278.8	126.6	151.9	174.15	92.55	95.25	68.6	68.3	69	88.2	106.35	217.7	303.25	80.6	167.2	82.1	84.3	401.15	100.15
788	gnf1m08401_a_at	gnf1m08401_a_at	9	CEPP167	other		3393.6	30.9	31.35	33.65	30.15	30.15	597.3	28.7	31.25	29.75	32.95	32.65	30.35	3421.9	32.5	31.7	993.45	31.7	31.4	32	35.25	37.65	30.6	973.4	1535.2	31.7	2642.65	72.2	31.1	30.7	30.5	29.45	31.1	32.5	37.85	71.8	913.45	30	192.5	30.35	31.6	399.45	31.3
789	gnf1m18553_at	gnf1m18553_at	0				59.9	70.35	54.9	52.9	50.35	53.95	53.35	48.8	58.8	53.05	54.55	50.35	52.4	51.3	51.2	50.3	52	51.55	52.05	52.45	53.5	54.6	53.1	46.35	55.05	50	48.55	55.75	51.85	51.5	55.15	51.05	50.4	51.9	52.05	55.75	51.5	49.85	106.25	50.75	51	68.35	46.95
793	gnf1m07360_a_at	gnf1m07360_a_at	10	CEPP171	cyto		3673.35	71.15	76.6	75.6	852	206.5	59.4	112.65	85.45	73.85	86.4	198.3	78.25	77.85	212.45	95.25	70.75	76.65	103.3	83.25	80.25	73.35	164.15	62.75	70.95	361.4	66.25	78.5	174.95	79.7	192.3	3732.75	91.05	92.2	121.2	84.5	75.6	273.65	92.7	90.05	329.9	89.5	116.3
798	gnf1m16208_a_at	gnf1m16208_a_at	55	CEPP174	cyto		19106.5	98.9	182.6	171.7	12364	7553.55	238.25	15858.5	962.75	1052.85	520.95	6469.1	457.3	457.25	3258.65	7034.95	302.95	326.85	680.7	181.7	261.9	257.75	4092.65	111.15	240.35	9162.35	326.1	439.7	14335.7	1286.55	1056.65	19205.3	1403.3	1351.9	1271.5	758.75	131.4	6381.3	338.35	2147.25	2989.8	799.2	4797
798	gnf1m05220_at		33				16011.8	101.3	119.05	120.7	3026.65	2432.2	118.85	5785.15	184.45	208.7	132.95	3643.4	130.75	129.2	188.8	1530.6	126.6	203.2	117.8	134.05	190.3	122.8	341	114.95	106.45	4221.3	163.15	184.5	9878.65	251.6	344.2	16113	347.6	204.25	330.15	256.35	106.7	2427.7	156.3	254.7	1314.35	164.1	498.55
799	gnf1m25895_at	gnf1m25895_at	5	CEPP175	UBQ		859.45	113.9	113.25	108.25	108.8	110.05	111.5	120	118.2	110.35	215.5	139	110.55	107.5	104.85	108.1	136.55	141.3	144.5	126.6	116.45	120.25	120.7	145.75	99.9	127.7	115.6	110.35	115	107.65	120.75	110.15	118.5	120.6	949.5	110.6	192.5	109.4	175.8	119.25	117.6	90.05	116.6
800	gnf1m15891_a_at	gnf1m15891_a_at	9	CEPP176	UBQ		904.35	62.5	100	118.9	106	58.75	58.75	49.25	59.05	78.2	40.9	61.55	59.6	51.15	58.6	97.15	56.95	105.65	56.85	61.15	61.45	78.95	53.5	64.85	58.4	63.1	61.4	58.8	43.7	58.05	63	375.25	69.45	138.05	249.05	60.35	59.85	448.75	53.4	59.4	48.7	56.9	82.4
800	gnf1m21332_at		3				246.7	114	106.65	121.75	102.35	110.5	124.75	114.55	112.2	142.25	116.25	124.95	131.1	119	114.45	117.05	127.1	164.6	109.85	188.2	154.3	141.1	125.25	113.3	125.7	126.8	154.5	127.5	118.3	125.65	118.65	115.5	147.95	136.6	119.75	127.9	107.25	127.35	345.4	98.7	134.45	120.95	115.2
801	gnf1m27473_a_at	gnf1m27473_a_at	60	CEPP177	UBQ		6002	848.9	1014.65	586.85	1431.3	1104.55	705.25	722.65	1548.65	1112.7	929.4	563.8	978.05	746.15	821.25	1907.85	333.55	1155.2	1297.4	1013.4	1097.7	1264.25	692.45	5866.65	743.2	1079.2	447.9	831.65	731.4	856.7	289.75	730.9	1071.9	515.7	1401.95	996.75	6140.9	1768.75	238.7	1013.8	786.3	819.65	1010.7
801	gnf1m17330_at		0				13.1	33.25	33.95	33.95	32.4	32.35	33.35	35.05	33.9	32	37.65	38.2	33.05	32.95	32.25	32.35	36	35.8	35.1	35.3	35.2	35.05	33.65	35.05	32.6	34.95	34.15	32.4	33.7	32.25	34.85	33.25	34.1	35.45	30.9	32.9	33.1	32.1	44	32.85	34.75	31.6	33.95
801	gnf1m02234_s_at		0				10.8	32.65	33	32.8	32	31.9	32.65	33.85	33.05	31.25	36.55	35.1	32	33.4	31.5	31.65	34.9	36.75	33.5	33.9	37.3	41.35	32.45	34.3	33	34.2	32.95	31.7	33	32.2	34.05	32.45	32.9	36.6	30.55	32.25	32.3	31.65	38.25	32	33.5	30.65	33.05
802	gnf1m26675_a_at	gnf1m26675_a_at	3	CEPP178	UBQ		1597.05	58.1	58.55	58.45	57.4	57.3	58.95	73.55	60.35	76	94.5	69.05	57.85	61.05	54.9	55.05	65.35	71.05	63.95	64	61.05	64.85	59.05	65.75	57.2	68.45	60.65	57.7	68.85	56.9	65.3	57.35	59.8	63.25	1651.95	58.1	59.8	56.3	80.1	58.1	60.75	55.05	61
802	gnf1m25817_at		0				75.9	28.1	28.65	29.2	28.95	28.35	28.7	29.45	27.5	30.75	31.3	38	30.85	28.55	27.9	29.1	29.3	29.2	28.85	30.25	28.9	29.35	28.7	36.5	28.25	31.75	29	28.2	34.25	28.05	30.2	27.9	28.95	29.75	33.85	28.5	28.75	27.9	43.85	28.3	29.5	30.2	29.25
802	gnf1m26811_at		0				39.05	47.55	48.85	48.4	47.3	47.5	48.85	53.65	50	45.6	59.65	54.75	48.25	48.05	46.45	47	55.15	53.45	52.2	53	50.75	51.6	49.05	58.6	45.8	56.55	50.95	45.65	50.45	47.4	54.1	47.45	51.25	57.05	42.6	47.35	50.4	47	81.65	43.95	51	43.9	50.15
804	gnf1m15712_a_at	gnf1m15712_a_at	52	CEPK626	cyto		4570.95	200.3	243.55	204.9	496.1	4708.55	251.9	1759	148	229	251.25	259.65	152.8	214.55	137.6	364.05	206.4	1754.2	1420.9	470.1	1663.2	2144.5	247.35	153.05	235.6	268.85	312.1	261.15	212.05	1132.5	287.1	220.05	328.9	179.05	468.95	242.85	151.3	4043.05	255.55	225.45	230.8	166.45	258.2
[truncated: 19 more columns]

## Sheet: representative probe
PREGID	GNF1mprobes	representative probe	detected above 200	locations in fig5	class in figure5
1	gnf1m12313_s_at	gnf1m12313_s_at	55		STK
2	gnf1m12760_a_at	gnf1m12760_a_at	12	UBQ	STK
3	gnf1m02766_a_at	gnf1m02766_a_at	59	UBQ	STK
4	gnf1m29372_a_at	gnf1m29372_a_at	3	Nuclear	STK
5	gnf1m03845_a_at	gnf1m03845_a_at	61	Nuclear	STK
6	gnf1m12660_a_at	gnf1m12660_a_at	19	UBQ	STK
7	gnf1m01705_a_at	gnf1m01705_a_at	48		STK
8	gnf1m21840_a_at	gnf1m21840_a_at	61		STK
9	gnf1m02733_a_at	gnf1m02733_a_at	53	UBQ	STK
10	gnf1m12982_at	gnf1m12982_at	0
12	gnf1m23560_a_at	gnf1m23560_a_at	2		STK
13	gnf1m27908_at	gnf1m27908_at	18		STK
14	gnf1m02002_a_at	gnf1m02002_a_at	61	cyto	STK
15	gnf1m02641_a_at	gnf1m02641_a_at	5		STK
16	gnf1m24769_a_at	gnf1m24769_a_at	61		STK
17	gnf1m01585_a_at	gnf1m01585_a_at	56		STK
18	gnf1m26894_a_at	gnf1m26894_a_at	42		STK
19	gnf1m00727_at	gnf1m00727_at	61		STK
20	gnf1m02642_a_at	gnf1m02642_a_at	59		STK
21	gnf1m12968_at	gnf1m12968_at	0
22	gnf1m01586_a_at	gnf1m01586_a_at	60		STK
23	gnf1m27167_at	gnf1m27167_at	51		STK
24	gnf1m07412_a_at	gnf1m07412_a_at	0
25	gnf1m30635_a_at	gnf1m30635_a_at	60	cyto	STK
26	gnf1m31119_a_at	gnf1m31119_a_at	21	cyto	STK
27	gnf1m27870_a_at	gnf1m27870_a_at	34	cyto	STK
28	gnf1m12536_a_at	gnf1m12536_a_at	4		STK
30	gnf1m01584_at	gnf1m01584_at	61	cyto	STK
31	gnf1m12563_a_at	gnf1m12563_a_at	61		STK
32	gnf1m29665_s_at	gnf1m29665_s_at	10		STK
33	gnf1m23804_at	gnf1m23804_at	34	cyto	STK
34	gnf1m22094_a_at	gnf1m22094_a_at	53		STK
35	gnf1m06152_a_at	gnf1m06152_a_at	61	Nuclear	STK
36	gnf1m07427_a_at	gnf1m07427_a_at	57		STK
39	gnf1m29457_a_at	gnf1m29457_a_at	50	cyto	STK
40	gnf1m29147_at	gnf1m29147_at	61	cyto	STK
41	gnf1m05709_a_at	gnf1m05709_a_at	0
42	gnf1m18877_a_at	gnf1m18877_a_at	61	cyto	STK
43	gnf1m01689_a_at	gnf1m01689_a_at	57	cyto	STK
47	gnf1m11526_a_at	gnf1m11526_a_at	3	Nuclear	STK
49	gnf1m03859_a_at	gnf1m03859_a_at	19	cyto	STK
50	gnf1m21028_a_at	gnf1m21028_a_at	61	cyto	STK
51	gnf1m01460_a_at	gnf1m01460_a_at	60	cyto	STK
52	gnf1m30399_a_at	gnf1m30399_a_at	61	cyto	STK
54	gnf1m04022_a_at	gnf1m04022_a_at	0
55	gnf1m12051_at	gnf1m12051_at	1	UBQ	STK
57	gnf1m21878_a_at	gnf1m21878_a_at	61		STK
58	gnf1m00563_a_at	gnf1m00563_a_at	44		STK
59	gnf1m16487_a_at	gnf1m16487_a_at	31		STK
60	gnf1m13587_a_at	gnf1m13587_a_at	12	Nuclear	STK
61	gnf1m26892_at	gnf1m26892_at	10		STK
62	gnf1m28819_at	gnf1m28819_at	61	cyto	STK
63	gnf1m13915_at	gnf1m13915_at	25		STK
64	gnf1m03716_a_at	gnf1m03716_a_at	1		STK
65	gnf1m27431_at	gnf1m27431_at	57		STK
66	gnf1m10726_a_at	gnf1m10726_a_at	20	cyto	STK
67	gnf1m30728_a_at	gnf1m30728_a_at	61	cyto	STK
68	gnf1m20722_at	gnf1m20722_at	50		STK
69	gnf1m09274_at	gnf1m09274_at	35	Nuclear	STK
70	gnf1m08512_at	gnf1m08512_at	8		STK
72	gnf1m01009_a_at	gnf1m01009_a_at	0
73	gnf1m16683_a_at	gnf1m16683_a_at	11		STK
74	gnf1m05496_a_at	gnf1m05496_a_at	60	UBQ	STK
75	gnf1m10479_a_at	gnf1m10479_a_at	34		STK
76	gnf1m03876_a_at	gnf1m03876_a_at	31		STK
77	gnf1m02077_a_at	gnf1m02077_a_at	61	PM	STK
78	gnf1m12754_at	gnf1m12754_at	31	cyto	STK
79	gnf1m00034_a_at	gnf1m00034_a_at	61	cyto	STK
80	gnf1m29140_a_at	gnf1m29140_a_at	51	cyto	STK
81	gnf1m00891_a_at	gnf1m00891_a_at	29	cyto	STK
83	gnf1m28416_at	gnf1m28416_at	60		STK
84	gnf1m02630_a_at	gnf1m02630_a_at	8	cyto	STK
85	gnf1m08461_a_at	gnf1m08461_a_at	8	cyto	STK
86	gnf1m11245_a_at	gnf1m11245_a_at	16	cyto	STK
87	gnf1m02067_s_at	gnf1m02067_s_at	20	Nuclear	STK
88	gnf1m10963_s_at	gnf1m10963_s_at	7	Nuclear	STK
89	gnf1m22370_at	gnf1m22370_at	0
90	gnf1m03082_at	gnf1m03082_at	13	cyto	STK
91	gnf1m06383_a_at	gnf1m06383_a_at	9		STK
92	gnf1m12928_s_at	gnf1m12928_s_at	3	cyto	STK
93	gnf1m09730_a_at	gnf1m09730_a_at	45	cyto	STK
94	gnf1m17242_a_at	gnf1m17242_a_at	1	cyto	STK
95	gnf1m03373_a_at	gnf1m03373_a_at	56		STK
96	gnf1m05933_a_at	gnf1m05933_a_at	12	cyto	STK
97	gnf1m30185_at	gnf1m30185_at	20	cyto	STK
98	gnf1m16643_at	gnf1m16643_at	20	UBQ	STK
99	gnf1m02538_a_at	gnf1m02538_a_at	58	UBQ	STK
100	gnf1m31122_a_at	gnf1m31122_a_at	58	cyto	STK
102	gnf1m11344_at	gnf1m11344_at	61	cyto	STK
103	gnf1m30250_a_at	gnf1m30250_a_at	51		STK
104	gnf1m01068_a_at	gnf1m01068_a_at	61	cyto	STK
105	gnf1m30943_a_at	gnf1m30943_a_at	12	cyto	STK
106	gnf1m04131_a_at	gnf1m04131_a_at	58	UBQ	STK
108	gnf1m29674_a_at	gnf1m29674_a_at	29	cyto	STK
110	gnf1m07619_a_at	gnf1m07619_a_at	1	cyto	STK
111	gnf1m05703_a_at	gnf1m05703_a_at	1		STK
112	gnf1m05904_a_at	gnf1m05904_a_at	5	UBQ	STK
113	gnf1m11470_s_at	gnf1m11470_s_at	1	cyto	STK
114	gnf1m01894_a_at	gnf1m01894_a_at	1		STK
115	gnf1m06054_a_at	gnf1m06054_a_at	60	Nuclear	STK
116	gnf1m26030_at	gnf1m26030_at	61	cyto	STK
117	gnf1m01578_at	gnf1m01578_at	0
118	gnf1m06523_a_at	gnf1m06523_a_at	61	cyto	STK
119	gnf1m19220_a_at	gnf1m19220_a_at	1		STK
120	gnf1m07907_at	gnf1m07907_at	0
127	gnf1m19243_a_at	gnf1m19243_a_at	59	cyto	STK
129	gnf1m07952_a_at	gnf1m07952_a_at	0
131	gnf1m07936_at	gnf1m07936_at	9		STK
133	gnf1m14829_at	gnf1m14829_at	0
134	gnf1m21435_at	gnf1m21435_at	1	cyto	STK
139	gnf1m18893_at	gnf1m18893_at	59	cyto	STK
140	gnf1m11909_a_at	gnf1m11909_a_at	54	Nuclear	STK
142	gnf1m02508_a_at	gnf1m02508_a_at	61	UBQ	STK
143	gnf1m08488_a_at	gnf1m08488_a_at	50	UBQ	STK
144	gnf1m29791_a_at	gnf1m29791_a_at	55	Nuclear	STK
145	gnf1m10747_at	gnf1m10747_at	61	UBQ	STK
146	gnf1m10674_a_at	gnf1m10674_a_at	61	UBQ	STK
147	gnf1m12397_at	gnf1m12397_at	61	Nuclear	STK
148	gnf1m31125_a_at	gnf1m31125_a_at	61	UBQ	STK
149	gnf1m08162_a_at	gnf1m08162_a_at	29		STK
150	gnf1m16974_at	gnf1m16974_at	57		STK
151	gnf1m01587_a_at	gnf1m01587_a_at	0
152	gnf1m02561_a_at	gnf1m02561_a_at	10	Nuclear	STK
153	gnf1m11872_a_at	gnf1m11872_a_at	61	Nuclear	STK
154	gnf1m13908_a_at	gnf1m13908_a_at	61	cyto	STK
155	gnf1m23020_at	gnf1m23020_at	1	UBQ	STK
156	gnf1m28175_at	gnf1m28175_at	14	cyto	STK
158	gnf1m16465_a_at	gnf1m16465_a_at	61		STK
159	gnf1m00419_at	gnf1m00419_at	21		STK
161	gnf1m07769_a_at	gnf1m07769_a_at	61	UBQ	STK
162	gnf1m03016_a_at	gnf1m03016_a_at	61	UBQ	STK
163	gnf1m00240_s_at	gnf1m00240_s_at	61	cyto	STK
164	gnf1m16222_a_at	gnf1m16222_a_at	61	cyto	STK
165	gnf1m13143_a_at	gnf1m13143_a_at	4	cyto	STK
166	gnf1m11018_a_at	gnf1m11018_a_at	60	cyto	STK
167	gnf1m00964_a_at	gnf1m00964_a_at	3	cyto	STK
170	gnf1m03255_a_at	gnf1m03255_a_at	33	cyto	STK
171	gnf1m02216_a_at	gnf1m02216_a_at	48		STK
172	gnf1m11355_at	gnf1m11355_at	49	cyto	STK
174	gnf1m21860_a_at	gnf1m21860_a_at	2		STK
175	gnf1m09972_a_at	gnf1m09972_a_at	61		STK
177	gnf1m30061_x_at	gnf1m30061_x_at	61		STK
178	gnf1m15638_a_at	gnf1m15638_a_at	61		STK
179	gnf1m22193_at	gnf1m22193_at	33		STK
180	gnf1m12044_at	gnf1m12044_at	10	UBQ	STK
181	gnf1m06582_a_at	gnf1m06582_a_at	59		STK
185	gnf1m12647_a_at	gnf1m12647_a_at	2	cyto	STK
186	gnf1m08286_a_at	gnf1m08286_a_at	11	UBQ	STK
187	gnf1m11575_at	gnf1m11575_at	0
188	gnf1m01898_a_at	gnf1m01898_a_at	28		STK
189	gnf1m11228_a_at	gnf1m11228_a_at	5		STK
190	gnf1m03042_a_at	gnf1m03042_a_at	61	Nuclear	STK
191	gnf1m03041_a_at	gnf1m03041_a_at	14	cyto	STK
193	gnf1m17113_a_at	gnf1m17113_a_at	53		STK
194	gnf1m12054_a_at	gnf1m12054_a_at	17	Nuclear	STK
195	gnf1m20967_a_at	gnf1m20967_a_at	23	Nuclear	STK
196	gnf1m24305_at	gnf1m24305_at	61	UBQ	STK
197	gnf1m02982_at	gnf1m02982_at	14	UBQ	STK
198	gnf1m26710_a_at	gnf1m26710_a_at	61	UBQ	STK
199	gnf1m03043_a_at	gnf1m03043_a_at	60	UBQ	STK
200	gnf1m08643_a_at	gnf1m08643_a_at	21	UBQ	STK
201	gnf1m26175_at	gnf1m26175_at	0
202	gnf1m05949_a_at	gnf1m05949_a_at	61	Nuclear	STK
203	gnf1m27667_at	gnf1m27667_at	0
204	gnf1m12892_at	gnf1m12892_at	1	cyto	STK
205	gnf1m02611_a_at	gnf1m02611_a_at	59	cyto	STK
206	gnf1m08626_s_at	gnf1m08626_s_at	61		STK
207	gnf1m01554_a_at	gnf1m01554_a_at	1	cyto	STK
208	gnf1m11538_at	gnf1m11538_at	0
209	gnf1m10578_a_at	gnf1m10578_a_at	43	Nuclear	STK
211	gnf1m02625_a_at	gnf1m02625_a_at	49	UBQ	STK
213	gnf1m11525_a_at	gnf1m11525_a_at	15	Nuclear	STK
214	gnf1m26225_a_at	gnf1m26225_a_at	61		STK
216	gnf1m03523_a_at	gnf1m03523_a_at	13	UBQ	STK
217	gnf1m29645_a_at	gnf1m29645_a_at	15	UBQ	STK
219	gnf1m30485_a_at	gnf1m30485_a_at	61	UBQ	STK
220	gnf1m10469_a_at	gnf1m10469_a_at	61	Nuclear	STK
222	gnf1m00344_s_at	gnf1m00344_s_at	8	cyto	STK
223	gnf1m27620_at	gnf1m27620_at	1	Nuclear	STK
224	gnf1m26118_a_at	gnf1m26118_a_at	3	Nuclear	STK
225	gnf1m00095_a_at	gnf1m00095_a_at	6	cyto	STK
226	gnf1m28397_a_at	gnf1m28397_a_at	61	Nuclear	STK
228	gnf1m00356_a_at	gnf1m00356_a_at	61	Nuclear	STK
229	gnf1m15858_at	gnf1m15858_at	61	UBQ	STK
230	gnf1m03430_a_at	gnf1m03430_a_at	6	cyto	STK
231	gnf1m31083_at	gnf1m31083_at	61	cyto	STK
232	gnf1m01427_a_at	gnf1m01427_a_at	18	UBQ	STK
233	gnf1m11860_a_at	gnf1m11860_a_at	57		STK
234	gnf1m07939_at	gnf1m07939_at	0
235	gnf1m02832_a_at	gnf1m02832_a_at	61		STK
236	gnf1m21627_at	gnf1m21627_at	61	cyto	STK
237	gnf1m25955_at	gnf1m25955_at	0
238	gnf1m02651_a_at	gnf1m02651_a_at	13	Nuclear	STK
239	gnf1m19422_a_at	gnf1m19422_a_at	2		STK
240	gnf1m03299_a_at	gnf1m03299_a_at	1		STK
241	gnf1m07242_a_at	gnf1m07242_a_at	38		STK
242	gnf1m25127_at	gnf1m25127_at	1	UBQ	STK
243	gnf1m21986_a_at	gnf1m21986_a_at	0
244	gnf1m29352_a_at	gnf1m29352_a_at	59		STK
245	gnf1m20784_at	gnf1m20784_at	0
246	gnf1m25332_at	gnf1m25332_at	0
247	gnf1m10733_s_at	gnf1m10733_s_at	61	cyto	STK
248	gnf1m08032_a_at	gnf1m08032_a_at	5	UBQ	STK
249	gnf1m31038_a_at	gnf1m31038_a_at	10	Nuclear	STK
250	gnf1m02986_a_at	gnf1m02986_a_at	59	Nuclear	STK
251	gnf1m12007_a_at	gnf1m12007_a_at	54	cyto	STK
252	gnf1m13015_at	gnf1m13015_at	0
253	gnf1m06446_a_at	gnf1m06446_a_at	57	cyto	STK
254	gnf1m05932_a_at	gnf1m05932_a_at	55		STK
255	gnf1m02981_a_at	gnf1m02981_a_at	59	Nuclear	STK
256	gnf1m01620_at	gnf1m01620_at	55	cyto	STK
257	gnf1m11168_a_at	gnf1m11168_a_at	61	cyto	STK
258	gnf1m30143_a_at	gnf1m30143_a_at	1	UBQ	STK
259	gnf1m07449_a_at	gnf1m07449_a_at	53	UBQ	STK
260	gnf1m30981_a_at	gnf1m30981_a_at	3	UBQ	STK
261	gnf1m01621_a_at	gnf1m01621_a_at	48	UBQ	STK
262	gnf1m19165_at	gnf1m19165_at	8	cyto	STK
263	gnf1m07604_a_at	gnf1m07604_a_at	61		STK
264	gnf1m11940_a_at	gnf1m11940_a_at	0
265	gnf1m23421_a_at	gnf1m23421_a_at	7	UBQ	STK
266	gnf1m07222_a_at	gnf1m07222_a_at	0
267	gnf1m01496_a_at	gnf1m01496_a_at	53	cyto	STK
268	gnf1m03444_a_at	gnf1m03444_a_at	61		STK
270	gnf1m29941_a_at	gnf1m29941_a_at	45	UBQ	STK
271	gnf1m25262_s_at	gnf1m25262_s_at	61		STK
272	gnf1m23994_at	gnf1m23994_at	44		STK
273	gnf1m01542_a_at	gnf1m01542_a_at	24	UBQ	STK
274	gnf1m13824_a_at	gnf1m13824_a_at	61	cyto	STK
275	gnf1m24530_at	gnf1m24530_at	61		STK
276	gnf1m04420_a_at	gnf1m04420_a_at	59	cyto	STK
277	gnf1m17521_a_at	gnf1m17521_a_at	60	cyto	STK
278	gnf1m04138_a_at	gnf1m04138_a_at	61		STK
279	gnf1m28790_at	gnf1m28790_at	61	cyto	STK
280	gnf1m22951_at	gnf1m22951_at	0
281	gnf1m28660_a_at	gnf1m28660_a_at	55	cyto	STK
282	gnf1m11377_a_at	gnf1m11377_a_at	61	UBQ	STK
283	gnf1m09581_a_at	gnf1m09581_a_at	61	UBQ	STK
284	gnf1m12370_a_at	gnf1m12370_a_at	61	cyto	STK
285	gnf1m10892_a_at	gnf1m10892_a_at	4	UBQ	STK
286	gnf1m11606_a_at	gnf1m11606_a_at	60	Nuclear	STK
287	gnf1m03040_a_at	gnf1m03040_a_at	61		STK
288	gnf1m01808_a_at	gnf1m01808_a_at	17	cyto	STK
289	gnf1m27576_a_at	gnf1m27576_a_at	61		STK
290	gnf1m28933_at	gnf1m28933_at	0
291	gnf1m01433_a_at	gnf1m01433_a_at	0
292	gnf1m01692_a_at	gnf1m01692_a_at	1		STK
294	gnf1m17332_at	gnf1m17332_at	10		STK
295	gnf1m16261_at	gnf1m16261_at	21	PM	STK
296	gnf1m01430_a_at	gnf1m01430_a_at	8	PM	STK
297	gnf1m16646_a_at	gnf1m16646_a_at	60	PM	STK
298	gnf1m10450_a_at	gnf1m10450_a_at	10	PM	STK
300	gnf1m04666_a_at	gnf1m04666_a_at	60	cyto	STK
301	gnf1m30114_a_at	gnf1m30114_a_at	54	cyto	STK
302	gnf1m05667_a_at	gnf1m05667_a_at	3	cyto	STK
303	gnf1m26961_at	gnf1m26961_at	0
304	gnf1m11154_a_at	gnf1m11154_a_at	33	UBQ	STK
305	gnf1m08155_a_at	gnf1m08155_a_at	61	cyto	STK
306	gnf1m11548_a_at	gnf1m11548_a_at	34		STK
307	gnf1m21245_at	gnf1m21245_at	40	UBQ	STK
308	gnf1m30649_at	gnf1m30649_at	1	cyto	STK
309	gnf1m11499_at	gnf1m11499_at	1		STK
310	gnf1m12869_a_at	gnf1m12869_a_at	0
311	gnf1m28859_a_at	gnf1m28859_a_at	61	cyto	STK
312	gnf1m21560_at	gnf1m21560_at	51		STK
313	gnf1m11233_at	gnf1m11233_at	61		STK
314	gnf1m06593_a_at	gnf1m06593_a_at	61	cyto	STK
315	gnf1m10084_a_at	gnf1m10084_a_at	4	UBQ	Y
316	gnf1m00010_at	gnf1m00010_at	8		Y
317	gnf1m30613_a_at	gnf1m30613_a_at	52		Y
318	gnf1m00767_a_at	gnf1m00767_a_at	14		Y
320	gnf1m12222_a_at	gnf1m12222_a_at	8		Y
321	gnf1m02864_a_at	gnf1m02864_a_at	6	PM	Y
322	gnf1m03236_a_at	gnf1m03236_a_at	35	PM	Y
323	gnf1m16667_a_at	gnf1m16667_a_at	0
324	gnf1m15623_a_at	gnf1m15623_a_at	0
325	gnf1m02486_a_at	gnf1m02486_a_at	7	cyto	Y
326	gnf1m02487_s_at	gnf1m02487_s_at	32	cyto	Y
327	gnf1m04287_a_at	gnf1m04287_a_at	26		Y
328	gnf1m12925_a_at	gnf1m12925_a_at	0
330	gnf1m15829_a_at	gnf1m15829_a_at	61		Y
331	gnf1m30132_at	gnf1m30132_at	0
332	gnf1m20836_at	gnf1m20836_at	61	cyto	Y
334	gnf1m03161_a_at	gnf1m03161_a_at	56	UBQ	Y
335	gnf1m27701_a_at	gnf1m27701_a_at	3	PM	Y
336	gnf1m27538_at	gnf1m27538_at	10	PM	Y
337	gnf1m01130_a_at	gnf1m01130_a_at	0
338	gnf1m02441_a_at	gnf1m02441_a_at	61	PM	Y
339	gnf1m00341_a_at	gnf1m00341_a_at	2	PM	Y
340	gnf1m17115_at	gnf1m17115_at	61	PM	Y
341	gnf1m27100_a_at	gnf1m27100_a_at	61	PM	Y
342	gnf1m02249_s_at	gnf1m02249_s_at	60	PM	Y
343	gnf1m02261_a_at	gnf1m02261_a_at	56	PM	Y
344	gnf1m04003_a_at	gnf1m04003_a_at	56	PM	Y
345	gnf1m00983_a_at	gnf1m00983_a_at	48	PM	Y
346	gnf1m02615_a_at	gnf1m02615_a_at	60	PM	Y
347	gnf1m01562_a_at	gnf1m01562_a_at	58	PM	Y
348	gnf1m10710_a_at	gnf1m10710_a_at	60	cyto	Y
349	gnf1m11292_a_at	gnf1m11292_a_at	61	cyto	Y
350	gnf1m16863_a_at	gnf1m16863_a_at	60		Y
351	gnf1m12658_a_at	gnf1m12658_a_at	61	Nuclear	Y
352	gnf1m00660_a_at	gnf1m00660_a_at	1	cyto	Y
353	gnf1m13210_a_at	gnf1m13210_a_at	9		Y
354	gnf1m17542_a_at	gnf1m17542_a_at	9	PM	Y
355	gnf1m09406_a_at	gnf1m09406_a_at	30		Y
356	gnf1m13471_at	gnf1m13471_at	61	Nuclear	Y
357	gnf1m13207_a_at	gnf1m13207_a_at	5		Y
358	gnf1m01801_a_at	gnf1m01801_a_at	0
359	gnf1m01146_a_at	gnf1m01146_a_at	55		Y
360	gnf1m01950_a_at	gnf1m01950_a_at	61		Y
361	gnf1m01755_a_at	gnf1m01755_a_at	0
362	gnf1m02826_a_at	gnf1m02826_a_at	1	cyto	Y
363	gnf1m12258_a_at	gnf1m12258_a_at	1	UBQ	Y
364	gnf1m03242_a_at	gnf1m03242_a_at	3		Y
365	gnf1m03112_a_at	gnf1m03112_a_at	9	cyto	Y
366	gnf1m02426_a_at	gnf1m02426_a_at	6	UBQ	Y
367	gnf1m03235_a_at	gnf1m03235_a_at	30	PM	Y
368	gnf1m28530_a_at	gnf1m28530_a_at	0
369	gnf1m21164_at	gnf1m21164_at	61		Y
370	gnf1m01399_a_at	gnf1m01399_a_at	0
371	gnf1m00802_a_at	gnf1m00802_a_at	0
372	gnf1m02977_a_at	gnf1m02977_a_at	61	PM	Y
373	gnf1m13605_at	gnf1m13605_at	61	PM	Y
374	gnf1m02419_a_at	gnf1m02419_a_at	0
375	gnf1m03481_a_at	gnf1m03481_a_at	61	UBQ	Y
376	gnf1m11327_a_at	gnf1m11327_a_at	0
377	gnf1m08062_a_at	gnf1m08062_a_at	5		Y
381	gnf1m03899_a_at	gnf1m03899_a_at	2	cyto	Y
383	gnf1m13043_a_at	gnf1m13043_a_at	10	PM	Y
384	gnf1m12659_a_at	gnf1m12659_a_at	1	PM	Y
385	gnf1m17123_a_at	gnf1m17123_a_at	61	PM	Y
386	gnf1m07776_a_at	gnf1m07776_a_at	61	PM	Y
387	gnf1m30740_a_at	gnf1m30740_a_at	0
388	gnf1m01077_a_at	gnf1m01077_a_at	0
389	gnf1m12416_a_at	gnf1m12416_a_at	4	PM	Y
390	gnf1m24516_a_at	gnf1m24516_a_at	49	PM	Y
391	gnf1m01075_a_at	gnf1m01075_a_at	0
392	gnf1m16874_at	gnf1m16874_at	23	PM	Y
393	gnf1m02225_a_at	gnf1m02225_a_at	60	PM	Y
394	gnf1m07431_a_at	gnf1m07431_a_at	12	PM	Y
395	gnf1m01332_a_at	gnf1m01332_a_at	58		Y
396	gnf1m02430_a_at	gnf1m02430_a_at	61		Y
397	gnf1m29509_at	gnf1m29509_at	0
398	gnf1m03621_a_at	gnf1m03621_a_at	61		Y
399	gnf1m02841_a_at	gnf1m02841_a_at	60	UBQ	Y
400	gnf1m10816_a_at	gnf1m10816_a_at	11	UBQ	Y
401	gnf1m09552_a_at	gnf1m09552_a_at	14		Y
402	gnf1m12224_a_at	gnf1m12224_a_at	61		Y
403	gnf1m26953_at	gnf1m26953_at	16	PM	Y
404	gnf1m14107_a_at	gnf1m14107_a_at	0
405	gnf1m22054_a_at	gnf1m22054_a_at	3	PM	Y
407	gnf1m02586_a_at	gnf1m02586_a_at	0
409	gnf1m00886_a_at	gnf1m00886_a_at	3	PM	Y
410	gnf1m04222_a_at	gnf1m04222_a_at	60	PM	Y
411	gnf1m16310_at	gnf1m16310_at	5	PM	Y
412	gnf1m12823_a_at	gnf1m12823_a_at	1	PM	Y
413	gnf1m15532_at	gnf1m15532_at	0
414	gnf1m21104_at	gnf1m21104_at	6		STK
415	gnf1m18327_a_at	gnf1m18327_a_at	60	PM	STK
416	gnf1m22192_at	gnf1m22192_at	1	PM	STK
417	gnf1m28102_at	gnf1m28102_at	53	PM	STK
418	gnf1m01978_a_at	gnf1m01978_a_at	61	PM	STK
419	gnf1m21790_at	gnf1m21790_at	60	PM	STK
420	gnf1m12272_at	gnf1m12272_at	61	PM	STK
421	gnf1m00776_a_at	gnf1m00776_a_at	12	PM	STK
422	gnf1m06357_a_at	gnf1m06357_a_at	2	PM	STK
423	gnf1m07444_a_at	gnf1m07444_a_at	48	PM	STK
424	gnf1m18361_at	gnf1m18361_at	58	PM	STK
425	gnf1m03863_a_at	gnf1m03863_a_at	14	cyto	STK
426	gnf1m06124_a_at	gnf1m06124_a_at	61	cyto
427	gnf1m10430_a_at	gnf1m10430_a_at	61	cyto
428	gnf1m24961_at	gnf1m24961_at	61
429	gnf1m15322_s_at	gnf1m15322_s_at	61
430	gnf1m13033_a_at	gnf1m13033_a_at	15
431	gnf1m13298_s_at	gnf1m13298_s_at	61
433	gnf1m02111_a_at	gnf1m02111_a_at	61	Nuclear	STK
434	gnf1m00481_a_at	gnf1m00481_a_at	50	cyto
435	gnf1m16432_at	gnf1m16432_at	21	cyto	STK
436	gnf1m24380_a_at	gnf1m24380_a_at	61	Nuclear
437	gnf1m06102_a_at	gnf1m06102_a_at	61	Nuclear	STK
438	gnf1m21706_a_at	gnf1m21706_a_at	12	UBQ	STK
439	gnf1m19763_at	gnf1m19763_at	0
442	gnf1m10662_a_at	gnf1m10662_a_at	5	Nuclear	STK
443	gnf1m00099_a_at	gnf1m00099_a_at	60	Nuclear	STK
444	gnf1m10635_a_at	gnf1m10635_a_at	61	Nuclear	STK
445	gnf1m30880_at	gnf1m30880_at	59	Nuclear	STK
446	gnf1m28625_at	gnf1m28625_at	1	Nuclear	STK
447	gnf1m03309_a_at	gnf1m03309_a_at	61	Nuclear	STK
448	gnf1m23853_at	gnf1m23853_at	60	UBQ	STK
452	gnf1m01220_a_at	gnf1m01220_a_at	0
453	gnf1m13259_at	gnf1m13259_at	0
454	gnf1m29557_a_at	gnf1m29557_a_at	0
455	gnf1m09982_a_at	gnf1m09982_a_at	57	PM
457	gnf1m28901_a_at	gnf1m28901_a_at	4	PM
458	gnf1m26261_at	gnf1m26261_at	19	cyto	STK
459	gnf1m20038_at	gnf1m20038_at	0
464	gnf1m11244_a_at	gnf1m11244_a_at	8	UBQ	STK
465	gnf1m10336_a_at	gnf1m10336_a_at	60	Nuclear	STK
466	gnf1m29468_at	gnf1m29468_at	2	UBQ	STK
469	gnf1m00919_a_at	gnf1m00919_a_at	60	Nuclear	STK
470	gnf1m07681_a_at	gnf1m07681_a_at	3	UBQ
471	gnf1m09731_a_at	gnf1m09731_a_at	61	UBQ
474	gnf1m01301_a_at	gnf1m01301_a_at	61	UBQ
475	gnf1m30166_at	gnf1m30166_at	61	cyto
477	gnf1m19677_at	gnf1m19677_at	27
478	gnf1m16060_a_at	gnf1m16060_a_at	13
480	gnf1m29659_s_at	gnf1m29659_s_at	61	Nuclear
481	gnf1m29346_a_at	gnf1m29346_a_at	0
486	gnf1m20326_a_at	gnf1m20326_a_at	11	Nuclear
487	gnf1m12617_a_at	gnf1m12617_a_at	55	UBQ
488	gnf1m06359_a_at	gnf1m06359_a_at	1	UBQ
492	gnf1m10195_a_at	gnf1m10195_a_at	61	Nuclear
494	gnf1m07214_a_at	gnf1m07214_a_at	61	cyto
495	gnf1m12356_a_at	gnf1m12356_a_at	60
496	gnf1m04387_a_at	gnf1m04387_a_at	61
497	gnf1m29891_a_at	gnf1m29891_a_at	2	cyto
498	gnf1m11625_a_at	gnf1m11625_a_at	40
501	gnf1m18629_a_at	gnf1m18629_a_at	61	cyto	STK
504	gnf1m17366_s_at	gnf1m17366_s_at	60	UBQ	STK
505	gnf1m11021_a_at	gnf1m11021_a_at	8	cyto	STK
506	gnf1m03482_a_at	gnf1m03482_a_at	61	cyto	STK
507	gnf1m12096_a_at	gnf1m12096_a_at	2		Y
508	gnf1m22604_at	gnf1m22604_at	61		Y
509	gnf1m03151_s_at	gnf1m03151_s_at	58	cyto	STK
511	gnf1m16226_a_at	gnf1m16226_a_at	3
512	gnf1m12816_a_at	gnf1m12816_a_at	61	UBQ
513	gnf1m29927_a_at	gnf1m29927_a_at	43	PM	Y
514	gnf1m20494_at	gnf1m20494_at	3		Y
515	gnf1m02054_a_at	gnf1m02054_a_at	55	Nuclear
516	gnf1m00282_a_at	gnf1m00282_a_at	14	Nuclear
518	gnf1m02361_a_at	gnf1m02361_a_at	58	Nuclear
519	gnf1m04388_a_at	gnf1m04388_a_at	61
520	gnf1m28258_at	gnf1m28258_at	0
526	gnf1m06519_a_at	gnf1m06519_a_at	61	cyto
531	gnf1m15626_a_at	gnf1m15626_a_at	58	Nuclear
532	gnf1m04413_a_at	gnf1m04413_a_at	46	Nuclear
535	gnf1m28431_a_at	gnf1m28431_a_at	48	cyto	STK
536	gnf1m17891_at	gnf1m17891_at	51	UBQ	STK
537	gnf1m11394_a_at	gnf1m11394_a_at	2	cyto
538	gnf1m31175_at	gnf1m31175_at	2	Nuclear
539	gnf1m02318_a_at	gnf1m02318_a_at	6	Nuclear
540	gnf1m11956_at	gnf1m11956_at	0
541	gnf1m00055_a_at	gnf1m00055_a_at	40	cyto	STK
543	gnf1m15550_at	gnf1m15550_at	60		STK
546	gnf1m00728_a_at	gnf1m00728_a_at	61	Nuclear
548	gnf1m12338_at	gnf1m12338_at	0
554	gnf1m03069_a_at	gnf1m03069_a_at	2		STK
557	gnf1m05923_at	gnf1m05923_at	55	Nuclear	STK
558	gnf1m23852_at	gnf1m23852_at	1	UBQ	Y
562	gnf1m21761_a_at	gnf1m21761_a_at	61	PM	DUSP/YP
563	gnf1m04104_a_at	gnf1m04104_a_at	13	PM	DUSP/YP
564	gnf1m01649_a_at	gnf1m01649_a_at	3	PM	DUSP/YP
565	gnf1m02696_a_at	gnf1m02696_a_at	40	PM	DUSP/YP
566	gnf1m01648_a_at	gnf1m01648_a_at	4		DUSP/YP
567	gnf1m28356_at	gnf1m28356_at	57	PM	DUSP/YP
568	gnf1m30469_s_at	gnf1m30469_s_at	60	PM	DUSP/YP
569	gnf1m10139_a_at	gnf1m10139_a_at	45	PM	DUSP/YP
571	gnf1m22253_at	gnf1m22253_at	0
572	gnf1m11729_a_at	gnf1m11729_a_at	61	PM	DUSP/YP
573	gnf1m00761_at	gnf1m00761_at	25	PM	DUSP/YP
574	gnf1m01647_a_at	gnf1m01647_a_at	61	PM	DUSP/YP
577	gnf1m03209_a_at	gnf1m03209_a_at	15		DUSP/YP
578	gnf1m08714_at	gnf1m08714_at	46	cyto	DUSP/YP
579	gnf1m02697_a_at	gnf1m02697_a_at	61	PM	DUSP/YP
580	gnf1m01090_a_at	gnf1m01090_a_at	0
581	gnf1m29499_a_at	gnf1m29499_a_at	0
582	gnf1m21821_at	gnf1m21821_at	9	PM	DUSP/YP
584	gnf1m17573_a_at	gnf1m17573_a_at	0
585	gnf1m09513_a_at	gnf1m09513_a_at	2	PM	DUSP/YP
586	gnf1m00656_a_at	gnf1m00656_a_at	6	PM	DUSP/YP
587	gnf1m01646_a_at	gnf1m01646_a_at	11	cyto	DUSP/YP
588	gnf1m02694_a_at	gnf1m02694_a_at	24	cyto	DUSP/YP
589	gnf1m01644_a_at	gnf1m01644_a_at	0
590	gnf1m03003_a_at	gnf1m03003_a_at	61		DUSP/YP
591	gnf1m03851_a_at	gnf1m03851_a_at	10		DUSP/YP
592	gnf1m21452_s_at	gnf1m21452_s_at	0
593	gnf1m03760_a_at	gnf1m03760_a_at	59		DUSP/YP
594	gnf1m02690_a_at	gnf1m02690_a_at	61		DUSP/YP
595	gnf1m28594_a_at	gnf1m28594_a_at	3		DUSP/YP
596	gnf1m02692_a_at	gnf1m02692_a_at	61	UBQ	DUSP/YP
597	gnf1m01650_a_at	gnf1m01650_a_at	26	PM	DUSP/YP
598	gnf1m23944_a_at	gnf1m23944_a_at	61	PM	DUSP/YP
599	gnf1m01645_a_at	gnf1m01645_a_at	1	UBQ	DUSP/YP
600	gnf1m27541_at	gnf1m27541_at	61	PM	DUSP/YP
602	gnf1m17356_a_at	gnf1m17356_a_at	61	cyto	DUSP/YP
603	gnf1m03145_a_at	gnf1m03145_a_at	15	cyto	DUSP/YP
605	gnf1m00361_a_at	gnf1m00361_a_at	33	UBQ	DUSP/YP
606	gnf1m12042_a_at	gnf1m12042_a_at	46	UBQ	DUSP/YP
607	gnf1m14431_a_at	gnf1m14431_a_at	1	UBQ	DUSP/YP
608	gnf1m27855_a_at	gnf1m27855_a_at	61	UBQ	DUSP/YP
609	gnf1m17136_at	gnf1m17136_at	10	UBQ	DUSP/YP
610	gnf1m08953_a_at	gnf1m08953_a_at	61	Nuclear	DUSP/YP
611	gnf1m29342_at	gnf1m29342_at	61	Nuclear	DUSP/YP
612	gnf1m28351_at	gnf1m28351_at	11	Nuclear	DUSP/YP
613	gnf1m29450_a_at	gnf1m29450_a_at	10	Nuclear	DUSP/YP
614	gnf1m03208_a_at	gnf1m03208_a_at	57	Nuclear	DUSP/YP
615	gnf1m13123_a_at	gnf1m13123_a_at	60	UBQ	DUSP/YP
616	gnf1m16602_at	gnf1m16602_at	61	Nuclear	DUSP/YP
617	gnf1m05937_a_at	gnf1m05937_a_at	54	cyto	DUSP/YP
618	gnf1m13376_s_at	gnf1m13376_s_at	61	UBQ	DUSP/YP
619	gnf1m04898_a_at	gnf1m04898_a_at	57	cyto	DUSP/YP
620	gnf1m07345_at	gnf1m07345_at	3	cyto	DUSP/YP
621	gnf1m11085_a_at	gnf1m11085_a_at	1	cyto	DUSP/YP
622	gnf1m22675_at	gnf1m22675_at	1		DUSP/YP
623	gnf1m09382_a_at	gnf1m09382_a_at	61		DUSP/YP
624	gnf1m26812_at	gnf1m26812_at	61	UBQ	DUSP/YP
625	gnf1m06140_a_at	gnf1m06140_a_at	61	UBQ	DUSP/YP
626	gnf1m06612_at	gnf1m06612_at	0
627	gnf1m26522_a_at	gnf1m26522_a_at	61	UBQ	DUSP/YP
628	gnf1m27133_at	gnf1m27133_at	3	cyto	DUSP/YP
629	gnf1m03846_a_at	gnf1m03846_a_at	61	UBQ	DUSP/YP
630	gnf1m28666_at	gnf1m28666_at	61		DUSP/YP
631	gnf1m05981_a_at	gnf1m05981_a_at	54	cyto
632	gnf1m03685_a_at	gnf1m03685_a_at	26
633	gnf1m08573_at	gnf1m08573_at	61	cyto	DUSP/YP
634	gnf1m03548_at	gnf1m03548_at	61		DUSP/YP
635	gnf1m18188_at	gnf1m18188_at	3
636	gnf1m24904_a_at	gnf1m24904_a_at	61		DUSP/YP
638	gnf1m28762_a_at	gnf1m28762_a_at	59	UBQ	PPM/PPP
639	gnf1m05688_a_at	gnf1m05688_a_at	61		PPM/PPP
641	gnf1m30838_a_at	gnf1m30838_a_at	47	UBQ	PPM/PPP
643	gnf1m03204_s_at	gnf1m03204_s_at	61		PPM/PPP
644	gnf1m28624_a_at	gnf1m28624_a_at	60	UBQ	PPM/PPP
645	gnf1m16406_a_at	gnf1m16406_a_at	61	UBQ	PPM/PPP
646	gnf1m03767_a_at	gnf1m03767_a_at	60	UBQ	PPM/PPP
647	gnf1m08293_a_at	gnf1m08293_a_at	0
648	gnf1m09673_s_at	gnf1m09673_s_at	61	cyto	PPM/PPP
649	gnf1m07818_s_at	gnf1m07818_s_at	3		PPM/PPP
651	gnf1m10599_a_at	gnf1m10599_a_at	60	Nuclear	PPM/PPP
652	gnf1m17321_at	gnf1m17321_at	61	cyto	PPM/PPP
654	gnf1m11194_a_at	gnf1m11194_a_at	60	UBQ	PPM/PPP
655	gnf1m03522_a_at	gnf1m03522_a_at	61	Nuclear	PPM/PPP
658	gnf1m24311_at	gnf1m24311_at	61
659	gnf1m11855_a_at	gnf1m11855_a_at	61
660	gnf1m00110_at	gnf1m00110_at	47
661	gnf1m27785_at	gnf1m27785_at	61	PM
662	gnf1m00245_a_at	gnf1m00245_a_at	61
663	gnf1m29508_s_at	gnf1m29508_s_at	22	cyto
664	gnf1m24019_at	gnf1m24019_at	61	UBQ
665	gnf1m29172_a_at	gnf1m29172_a_at	15	cyto	DUSP/YP
666	gnf1m25057_a_at	gnf1m25057_a_at	58
667	gnf1m30510_at	gnf1m30510_at	61	Nuclear
668	gnf1m26731_at	gnf1m26731_at	61	UBQ
669	gnf1m02799_a_at	gnf1m02799_a_at	58
670	gnf1m06091_a_at	gnf1m06091_a_at	10
671	gnf1m03956_a_at	gnf1m03956_a_at	54
674	gnf1m03007_a_at	gnf1m03007_a_at	1	cyto
675	gnf1m29607_a_at	gnf1m29607_a_at	59	UBQ	PPM/PPP
676	gnf1m29100_a_at	gnf1m29100_a_at	16	UBQ	PPM/PPP
677	gnf1m23698_s_at	gnf1m23698_s_at	1	Nuclear	PPM/PPP
678	gnf1m29433_a_at	gnf1m29433_a_at	4	cyto	PPM/PPP
679	gnf1m11613_a_at	gnf1m11613_a_at	1	cyto	PPM/PPP
680	gnf1m26409_at	gnf1m26409_at	0
681	gnf1m24261_a_at	gnf1m24261_a_at	4	UBQ
682	gnf1m02108_a_at	gnf1m02108_a_at	3	UBQ
683	gnf1m09809_a_at	gnf1m09809_a_at	10	UBQ
684	gnf1m04037_s_at	gnf1m04037_s_at	60	UBQ
686	gnf1m10804_a_at	gnf1m10804_a_at	1	cyto
688	gnf1m04679_a_at	gnf1m04679_a_at	0
689	gnf1m11510_a_at	gnf1m11510_a_at	61	PM
690	gnf1m16774_a_at	gnf1m16774_a_at	33	UBQ
691	gnf1m10382_a_at	gnf1m10382_a_at	3	cyto
692	gnf1m17293_at	gnf1m17293_at	3		PPM/PPP
694	gnf1m28984_at	gnf1m28984_at	38	UBQ	DUSP/YP
696	gnf1m11097_a_at	gnf1m11097_a_at	2	UBQ	DUSP/YP
697	gnf1m21042_at	gnf1m21042_at	1	cyto	DUSP/YP
698	gnf1m21007_a_at	gnf1m21007_a_at	0
699	gnf1m28720_a_at	gnf1m28720_a_at	61	cyto	PPM/PPP
700	gnf1m19888_at	gnf1m19888_at	6	Nuclear	PPM/PPP
701	gnf1m18589_a_at	gnf1m18589_a_at	56	cyto	PPM/PPP
702	gnf1m04334_a_at	gnf1m04334_a_at	44		DUSP/YP
703	gnf1m03359_a_at	gnf1m03359_a_at	11	PM	DUSP/YP
704	gnf1m16350_a_at	gnf1m16350_a_at	56	cyto
705	gnf1m08365_a_at	gnf1m08365_a_at	27
706	gnf1m26373_at	gnf1m26373_at	4	cyto
707	gnf1m12599_s_at	gnf1m12599_s_at	61
708	gnf1m03269_a_at	gnf1m03269_a_at	55	cyto
709	gnf1m00773_a_at	gnf1m00773_a_at	37
710	gnf1m09812_a_at	gnf1m09812_a_at	59	Nuclear	DUSP/YP
711	gnf1m25135_at	gnf1m25135_at	28	UBQ
712	gnf1m02226_a_at	gnf1m02226_a_at	0
713	gnf1m03585_a_at	gnf1m03585_a_at	61	UBQ
714	gnf1m04568_a_at	gnf1m04568_a_at	9	UBQ
716	gnf1m16723_a_at	gnf1m16723_a_at	61	cyto	PPM/PPP
717	gnf1m30280_a_at	gnf1m30280_a_at	61	cyto	PPM/PPP
718	gnf1m09461_a_at	gnf1m09461_a_at	61	cyto
719	gnf1m10440_a_at	gnf1m10440_a_at	0
720	gnf1m31168_a_at	gnf1m31168_a_at	58	cyto
721	gnf1m15535_a_at	gnf1m15535_a_at	61	cyto	DUSP/YP
722	gnf1m06136_at	gnf1m06136_at	61	Nuclear	PPM/PPP
724	gnf1m18546_at	gnf1m18546_at	0
729	gnf1m04096_a_at	gnf1m04096_a_at	61	PM
730	gnf1m07339_at	gnf1m07339_at	5	PM
731	gnf1m23372_a_at	gnf1m23372_a_at	0
733	gnf1m31130_at	gnf1m31130_at	61	cyto	STK
735	gnf1m15983_at	gnf1m15983_at	1	cyto
736	gnf1m02670_a_at	gnf1m02670_a_at	0
738	gnf1m15620_a_at	gnf1m15620_a_at	2	cyto
739	gnf1m30625_at	gnf1m30625_at	1	cyto	Y
741	gnf1m01076_a_at	gnf1m01076_a_at	53	PM	Y
749	gnf1m10538_a_at	gnf1m10538_a_at	58	cyto
751	gnf1m05880_a_at	gnf1m05880_a_at	7	Nuclear
752	gnf1m03965_s_at	gnf1m03965_s_at	6		STK
753	gnf1m07935_at	gnf1m07935_at	0
755	gnf1m07851_at	gnf1m07851_at	0
756	gnf1m10944_a_at	gnf1m10944_a_at	23
757	gnf1m10181_a_at	gnf1m10181_a_at	52	cyto
758	gnf1m16766_a_at	gnf1m16766_a_at	59	UBQ
759	gnf1m04291_a_at	gnf1m04291_a_at	60
760	gnf1m02669_a_at	gnf1m02669_a_at	57	Nuclear
761	gnf1m10756_at	gnf1m10756_at	61	Nuclear
762	gnf1m04763_a_at	gnf1m04763_a_at	60	Nuclear
763	gnf1m09976_a_at	gnf1m09976_a_at	61	Nuclear
764	gnf1m18836_a_at	gnf1m18836_a_at	60
765	gnf1m20016_at	gnf1m20016_at	2	Nuclear
766	gnf1m02865_a_at	gnf1m02865_a_at	61	Nuclear
767	gnf1m17584_a_at	gnf1m17584_a_at	57	UBQ
768	gnf1m03943_a_at	gnf1m03943_a_at	28	Nuclear
769	gnf1m30409_a_at	gnf1m30409_a_at	60	Nuclear
770	gnf1m24853_a_at	gnf1m24853_a_at	61	Nuclear
772	gnf1m03894_a_at	gnf1m03894_a_at	61
773	gnf1m05587_a_at	gnf1m05587_a_at	37	cyto
774	gnf1m28959_a_at	gnf1m28959_a_at	61	Nuclear
775	gnf1m21606_at	gnf1m21606_at	59	cyto
776	gnf1m29940_a_at	gnf1m29940_a_at	61	Nuclear
777	gnf1m30550_a_at	gnf1m30550_a_at	61	UBQ
778	gnf1m02265_a_at	gnf1m02265_a_at	61	UBQ
779	gnf1m03264_a_at	gnf1m03264_a_at	56
780	gnf1m06601_a_at	gnf1m06601_a_at	60
781	gnf1m06026_a_at	gnf1m06026_a_at	61
782	gnf1m00534_a_at	gnf1m00534_a_at	61
783	gnf1m10953_a_at	gnf1m10953_a_at	58
784	gnf1m30386_a_at	gnf1m30386_a_at	58		Y
786	gnf1m15496_s_at	gnf1m15496_s_at	1	cyto
787	gnf1m29602_at	gnf1m29602_at	10	cyto
788	gnf1m08401_a_at	gnf1m08401_a_at	9
789	gnf1m18553_at	gnf1m18553_at	0
793	gnf1m07360_a_at	gnf1m07360_a_at	10	cyto
798	gnf1m16208_a_at	gnf1m16208_a_at	55	cyto
799	gnf1m25895_at	gnf1m25895_at	5	UBQ
800	gnf1m15891_a_at	gnf1m15891_a_at	9	UBQ
801	gnf1m27473_a_at	gnf1m27473_a_at	60	UBQ
802	gnf1m26675_a_at	gnf1m26675_a_at	3	UBQ
804	gnf1m15712_a_at	gnf1m15712_a_at	52	cyto
