# Supplementary material for: PhosphoregDB: The tissue and sub-cellular distribution of mammalian protein kinases and phosphatases
Source: BMC Bioinformatics. 2006 Feb 20;7:82. doi: 10.1186/1471-2105-7-82 (PMC1395337; doi:10.1186/1471-2105-7-82)
Supplement: Additional File 7 — All supplementary data. Zip file containing all of the additional data files 1, 2, 3, 4, 5, 6 [file 1471-2105-7-82-S7.zip]

Archive with 8 entries (7 files):
- Supplementary/
- Supplementary/README.txt
- Supplementary/Supplementary1 - definition of dataset.xls
- Supplementary/Supplementary2 - Classification tree for phosphoregDB.xls
- Supplementary/Supplementary3 - Localizations.xls
- Supplementary/Supplementary4 - NLSNESshuttling.xls
- Supplementary/Supplementary5 - Primers&Cterm.pdf
- Supplementary/Supplementary6 - PREGgnf1m-gcrma.xls
