# Supplementary material for: PhosphoregDB: The tissue and sub-cellular distribution of mammalian protein kinases and phosphatases
Source: BMC Bioinformatics. 2006 Feb 20;7:82. doi: 10.1186/1471-2105-7-82 (PMC1395337; doi:10.1186/1471-2105-7-82)
Supplement: Additional File 7 — All supplementary data. Zip file containing all of the additional data files 1, 2, 3, 4, 5, 6 [file 1471-2105-7-82-S7.zip › Supplementary/README.txt]

Supplementary data contains 6 files.

Supplementary1 - definition of dataset contains descriptions and mappings of all 
kinase-like and phosphatase-like sequences in PhosphoregDB. MGI_ID, kinome_id, Description,
representative GNF_probe

Supplementary2 - Classification tree for phosphoregDB

Supplementary3 - Localization data encorporated into pregDB

Supplementary4 - NES and NLS predictions, and pubmed entries reporting nucleocytoplasmic shuttling

Supplementary5 - Primers used for overlap PCRs and c-terminal tagging schematic

Supplementary6 - Mapping of PREGIDs to GNF probes and GC-RMA normalised data. Representative
probes are flagged and number of samples detected in above 200 provided.  
